# Supplementary material for: ZmSKIP enhances drought tolerance by reducing stomatal aperture in maize
Source: PLoS Genet. 2026 Apr 13;22(4):e1012077. doi: 10.1371/journal.pgen.1012077 (PMC13075797; doi:10.1371/journal.pgen.1012077)
Supplement: S1 Data — (XLS) [file pgen.1012077.s009.xls]

## Sheet: water loss rate
Dataset S1. The water loss rate of 98 inbred lines in maize
Inbred	Water loss rate
JIAO51	0.0853498
CIMBL95	0.0881201
CIMBL99	0.107797
CIMBL111	0.109372
ZAC546	0.110864
CML290	0.111834
CIMBL53	0.112124
CIMBL116	0.112413
CIMBL89	0.112905
WH413	0.114208
CIMBL68	0.114662
GEMS48	0.114762
S22	0.115109
GEMS63	0.116622
CML165	0.116722
DH3732	0.117731
SI446	0.118499
CML423	0.119423
CML134	0.121669
TIE7922	0.121723
CIMBL12	0.12188
CIMBL32	0.122293
CIMBL55	0.123003
CIMBL83	0.123612
CML32	0.128089
CIMBL77	0.129194
XZ698	0.132698
4F1	0.132874
DAN599	0.133696
CIMBL144	0.13438
TY2	0.136534
CIMBL75	0.136654
CML360	0.136959
CIMBL7	0.13753
CML170	0.138462
CML323	0.143117
CML361	0.145434
YU374	0.146335
GEMS44	0.148026
CIMBL28	0.149886
GEMS23	0.150513
CML493	0.150643
835A	0.151211
LXN	0.15147
CIMBL29	0.152736
LIAO5114	0.153111
YE8001	0.153298
CIMBL49	0.153575
LX9801	0.153904
CIMBL125	0.157545
MO17	0.159608
JH59	0.161944
CIMBL96	0.163729
B73	0.163759
XI502	0.166401
P178	0.166892
LIAO159	0.172516
CIMBL13	0.173507
GEMS62	0.174578
GEMS21	0.17624
TY6	0.17685
GEMS49	0.179213
D863F	0.180116
W138	0.181026
CI7	0.18522
CML426	0.185673
CML192	0.186081
ZHONG69	0.186639
CIMBL129	0.187466
BY855	0.187477
CML171	0.189553
GY1032	0.19014
CML422	0.191788
CIMBL19	0.19192
CIMBL16	0.191993
B111	0.193357
CML130	0.193565
GEMS54	0.195694
ZHENG32	0.196534
CIMBL157	0.197727
GEMS29	0.198444
GEMS37	0.19925
JI63	0.199673
GEMS35	0.203882
DAN360	0.207504
05WN230	0.20973
CML172	0.210573
SW92E114	0.214021
CML325	0.217468
GEMS56	0.217914
GEMS10	0.223109
CIMBL6	0.224914
DONG46	0.238378
L3180	0.24756
SY1052	0.255755
TY4	0.268937
CIMBL9	0.270099
GEMS11	0.3106
