# Supplementary material for: ZmSKIP enhances drought tolerance by reducing stomatal aperture in maize
Source: PLoS Genet. 2026 Apr 13;22(4):e1012077. doi: 10.1371/journal.pgen.1012077 (PMC13075797; doi:10.1371/journal.pgen.1012077)
Supplement: S2 Data — (XLS) [file pgen.1012077.s010.xls]

## Sheet: Sheet1
Dataset S2.The stomatal aperture of ZmSKIP transgenic plants
WW-WT	WW-OE1	WW-OE2	WW-OE4	WW-skip-AA	WW-skip-aa		WS-WT	WS-OE1	WS-OE2	WS-OE4	WS-skip-AA	WS-skip-aa
6.289	5.627	5.464	6.737	5.588	8.375		5.062	3.913	4.868	4.111	4.88	6.111
6.645	5.317	6.932	5.652	7.83	7.161		4.35	4.887	4.957	3.562	5.467	5.562
7.869	6.631	5.971	5.441	7.25	6.932		4.547	4.978	3.57	4.698	5.86	6.698
7.888	5.409	4.14	6.917	6.626	5.516		3.293	5.251	2.876	3.287	4.32	5.287
6.289	6.184	6.754	6.438	7.095	6.317		4.564	3.873	2.877	4.158	5.73	4.158
7.961	5.932	6.353	6.998	6.437	6.266		3.643	4.923	3.022	4.567	5.539	4.567
6.63	6.923	4.958	7.028	7.907	7.267		4.489	3.864	4.797	4.218	5.105	4.218
5.6	7.425	4.72	4.975	7.52	6.941		4.203	4.355	4.441	4.733	5.68	4.733
5.858	6.76	4.46	5.719	5.89	8.693		4.283	3.665	4.608	5.429	5.645	5.429
5.184	6.044	4.449	7.79	5.914	6.188		3.643	4.942	4.233	4.003	4.856	6.003
5.224	6.835	5.298	4.355	6.645	5.375		4.23	3.703	4.003	4.807	5.523	4.807
5.078	5.985	4.359	5.955	5.939	7.938		5.014	5.149	4.695	3.203	3.713	5.203
5.741	7.403	4.62	5.921	5.707	8.693		3.204	4.495	5.205	4.75	4.542	4.75
5.173	7.295	5.91	6.405	7.987	7.254		4.789	3.873	4.052	4.95	4.643	6.95
5.921	5.585	6.637	5.589	6.439	7.942		5.561	3.319	4.972	5.097	4.488	4.097
5.574	5.458	5.358	6.69	7.751	6.597		4.413	3.666	4.66	5.232	3.203	5.232
5.655	6.672	5.945	6.623	5.793	7.979		4.184	4.187	3.805	4.741	3.687	5.741
5.42	6.315	6.628	5.928	8.186	5.009		3.763	3.524	4.028	4.396	3.873	6.396
5.406	6.398	6.772	7.303	6.596	5.188		3.604	4.888	4.637	5.035	5.75	5.035
5.707	4.958	6.647	5.895	6.258	7.253		4.095	3.203	4.482	4.837	4.129	4.837
8.301	5.764	5.571	6.006	5.329	7.625		3.891	3.768	5.09	4.708	5.38	4.708
5.167	6.562	5.584	4.031	5.708	7.63		4.473	2.714	4.896	3.526	3.203	5.526
5.87	5.323	5.18	6.415	6.715	8.562		3.851	3.507	5.106	4.258	3.075	4.258
5.562	5.532	5.713	6.308	5.342	6.816		3.509	4.789	3.308	3.847	3.223	5.847
7.815	5.219	6.556	4.292	7.452	8.528		3.626	3.388	4.447	3.254	5.719	5.254
5.121	6.208	5.793	7.253	7.719	5.355		4.277	4.184	4.66	4.504	4.168	4.504
7.144	7.063	6.851	5.773	7.671	5.879		5.147	4.43	4.34	4.47	5.125	4.47
5.85	5.752	4.413	4.251	7.464	5.879		3.312	3.009	3.579	3.562	4.258	5.562
6.078	6.001	5.957	5.406	6.293	8.756		4.865	3.837	4.91	5.084	5.003	4.084
5.847	5.875	6.879	6.226	5.222	5.317		5.815	4.6	4.72	3.661	5.693	6.661
5.038	5.61	6	8.164	7.88	8.782		3.908	4.476	4.633	4.997	5.118	4.997
7.786	6.465	5.062	7.891	7.887	6.121		4.013	4.441	4.46	4.149	3.065	5.149
7.735	6.092	7.126	8.049	8.115	8.758		3.085	5.191	4.998	4.66	4.267	6.66
5.614	5.589	4.293	5.62	7.823	8.254		5.381	3.626	4.868	4.926	5.297	4.926
5.193	5.962	5.181	7.938	7.552	7.947		3.251	4.126	4.556	4.2	4.719	6
6.101	5.241	7.113	6.845	5.815	8.503		5.994	3.733	4.833	3.888	4.348	5.888
5.457	6.184	9.282	5.166	8.016	7.474		4.623	3.594	4.978	3.837	4.171	5.837
5.482	6.645	5.751	6.006	5.173	6.557		5.215	3.541	4.201	4.125	5.043	4.125
5.369	6.586	7.224	5.796	6.128	5.115		5.351	3.075	4.173	3.903	4.9	4.903
6.324	5.702	6.023	7.833	5.168	5.407		5.742	4.713	4.071	3.515	3.21	5.515
6.89	6.21	5.337	4.851	6.151	8.419		5.565	3.236	4.065	4.914	4.755	5.914
6.495	5.752	5.885	5.505	5.187	5.465		4.616	3.958	4.828	4.255	4.257	5.255
6.538	6.311	7.335	4.392	6.052	6.198		4.511	4.851	4.251	4.417	3.636	4.417
6.924	5.348	6.852	6.582	6.084	8.342		4.836	3.03	4.585	3.281	5.999	4.281
6.479	5.824	5.627	6.14	5.004	6.328		5.342	3.689	4.672	4.953	5.086	3.953
5.353	6.73	5.828	4.764	5.695	8.285		4.052	3.46	4.452	3.339	4.298	4.339
8.709	5.25	5.132	5.496	6.475	7.9		4.374	5.8	4.184	3.582	4.9	5.582
7.265	5.506	5.941	5.03	5.649	6.266		4.055	4.304	5.036	4.384	5.315	5.384
7.18	5.578	5.727	7.941	5.367	7.302		4.26	3.011	4.343	4.252	5.381	4.252
6.04	6.429	7.335	5	5.817	7.524		6.151	4.498	4.299	4.334	4.921	5.334
5.32	6.226	5.104	8.643	6.685	5.338		5.884	3.513	4.797	4.941	4.644	5.941
6.971	5.307	6.348	5.531	5.548	6.423		5.868	3.981	3.516	3.336	4.338	5.336
7.714	5.188	5.561	6.828	6.59	6.025		5.454	3.65	4.319	4.221	4.911	5.221
6.804	5.57	6.737	7.6	6.052	7.121		5.901	4.86	4.713	3.853	4.244	5.853
7.825	6.328	6.863	6.441	6.419	5.514		5.77	5.497	4.071	4.74	4.801	5.74
5.882	5.322	7.062	5.18	6.558	7.795		4.071	4.751	4.322	3.812	5.701	6.812
7.135	5.568	5.636	7.636	5.863	6.159		4.999	3.024	4.392	5.253	5.108	5.253
6.039	5.102	8.646	5.798	7.617	7.651		5.853	4.772	5.205	4.009	4.947	6.009
7.018	5.907	7.878	5.812	5.865	6.625		5.713	5.098	5.187	4.253	4.819	5.253
7.149	5.691	5.877	8.501	5.561	5.022		4.579	3.932	5.043	4.648	4.262	5.802
5.158	6.222	7.108	5.816	6.954	5.896		4.565	5.167	4.868	4.629	5.191	4.629
6.45	5.857	8.409	5.884	6.071	8.458		4.024	4.294	5.084	3.903	3.703	5.903
5.847	6.883	7.351	4.977	5.324	8.219		4.856	3.156	5.772	3.473	4.023	5.473
7.128	6.167	7.698	4.734	5.552	8.066		4.703	4.908	4.525	4.72	3.308	4.72
6	6.001	6.839	4.319	5.076	8.511		4.481	4.094	3.315	5.333	4.644	5.333
7.375	5.531	6.388	6.198	5.809	6.835		5.075	5.405	4.471	5.304	5.607	4.304
6.091	5.539	7.097	6.35	7.011	8.186		5.09	4.289	4.699	4.532	4.071	4.532
6.227	5.638	6.388	5.708	7.491	7.725		5.636	4.427	3.528	3.532	5.46	5.532
6.054	7.463	4.568	4.709	5.91	7.599		4.125	5.115	3.333	4.443	5.907	4.443
6.928	7.095	5.666	7.638	6.791	6.158		5.236	3.504	4.961	4.506	4.485	4.506
7.176	5.662	5.987	5.126	7.543	6.45		4.015	4.277	4.09	3.752	3.625	4.752
7.169	7.277	6.441	4.461	6.466	5.805		6.835	3.016	3.418	4.156	4.793	4.156
7.204	6.794	5.528	5.562	6.564	5.585		4.585	4.788	3.535	3.458	4.413	5.458
7.995	7.812	5.461	5.503	6.636	7.755		5.144	4.335	3.515	5.295	4.958	4.295
7.877	6.827	5.54	6.317	5.219	5.07		5.914	4.837	3.336	3.958	5.357	5.958
6.921	7.25	6.83	6.159	7.887	5.594		4.687	5.504	4.258	5.344	4.619	5.344
8.619	5.626	5.433	6.341	7.168	6.675		5.875	4.756	4.035	4.837	5.835	5.837
5.217	5.507	6.258	7.298	7.792	7.878		5.418	5.429	3.687	4.264	4.696	5.264
9.594	6.975	6.873	6.823	7.876	5.389		4.972	3.293	4.961	3.819	4.044	4.819
6.375	7.657	6.287	6.188	7.875	6.452		4.289	5.208	4.532	5.281	4.377	5.281
6.865	7.638	5.923	5.76	8.429	7.394		4.462	4.169	4.375	3.841	3.708	6.841
6.159	5.955	6.877	5.545	6.251	6.231		4.597	4.643	4.333	4.416	3.827	6.416
7.595	6.064	5.899	5.19	6.535	8.768		4.198	4.044	3.8	3.667	4.841	4.667
7.626	7.719	5.77	5.269	6.208	8.195		4.254	4.687	4.295	3.725	4.059	4.725
7.21	5.425	7.298	6.95	6.363	8.303		4.977	3.865	4.019	3.251	4.267	5.251
6.562	7.167	5.267	6.698	8.043	8.21		4.221	4.562	3.388	3.552	4.392	6.552
7.666	7.126	6.013	5.389	6.507	7.659		4.809	5.133	4.37	3.97	4.059	5.97
6.511	6.125	5.118	5.807	6.631	6.251		4.548	4.374	3.417	4.224	3.293	6.224
8.092	6.443	6.717	6.441	7.958	5.923		4.932	4.009	3.586	3.932	4.879	4.932
7.531	6.25	5.247	5.319	8.505	7.962		4.475	4.062	4.097	4.377	4.877	6.377
			7.22	7.678	5.322		5.014	3.786	3.835	3.629	4.567	5.629
			5.954	5.815	8.059		4.964	4.425	3.891		4.47
			5.022	7.876	8.665		4.359	4.582	4.905		5.585
				6.802	7.882		4.569	4.112	4.536		4.932
				7.556	8.568		5.381	5.293	3.441		5.471
				8.443	8.023		4.667	3.813	3.452		5.812
				8.03	8.092		4.949	4.878	3.299		5.125
				7.192	8.035		3.637	4.71	3.877		4.964
							3.896	4.001	4.931		4.965
							4.751		3.585
							4.94
							5.62
							5.264
							3.901
							5.881
