# Supplementary material for: ZmSKIP enhances drought tolerance by reducing stomatal aperture in maize
Source: PLoS Genet. 2026 Apr 13;22(4):e1012077. doi: 10.1371/journal.pgen.1012077 (PMC13075797; doi:10.1371/journal.pgen.1012077)
Supplement: S3 Data — (XLS) [file pgen.1012077.s011.xls]

## Sheet: kernel
Dataset S3.The yield of ZmSKIP transgenic plants
WW-WT	WW-OE1	WW-OE2	WW-OE4	WW-skip-AA	WW-skip-aa		WS-WT	WS-OE1	WS-OE2	WS-OE4	WS-skip-AA	WS-skip-aa
57.6	47	41.8	49.2	30.9	31.5		10.2	14.3	14.6	14.3	22.5	15.3
53.5	55.6	47.5	40.1	31.5	28.9		10.6	14.6	14	13.7	20.3	17
51.1	43.9	42.8	43.5	32.6	32		10.9	15.8	14.4	14.3	21.1	15.9
58.6	51	48.5	44.9	36.6	31.8		12	14.7	14.4	13.2	17.5	16.3
66.5	43.1	46.3	43.7	38.1	34		10.5	14.1	14.3	14.3	23.5	16.1
57.5	45.7	48.6	48.2	34	31.6		11.4	13.5	12.9	14.3	23.1	20.9
52.1	49.4	46.2	43.9	30.5	29.5		10.6	12.3	14.8	13.2	23	15.6
55.8	48	47.8	49.9	35.9	32.3		12.4	15	15.4	13.2	21.1	16.3
66.9	47.1	51.2	50.1	30.4	29		11.7	15	15.2	11.9	21.3	17.2
49.1	51.3	46.5	48.3	33.6	32.4		10.8	13.2	13.9	12.8	22.6	15.5
51	55.5	47	44.1	33.8	34.9		10.4	12.9	13.8	11.8	23.3	16.3
54.1	48.3	48	43.2	34.6	30.2		10.4	14.1	13.8	13.2	24.6	20.2
49.4	45.4	48.9	43.2	35.1	31.1		12.1	15.2	15.8	12.8	25.1	21.1
57.5	48.2	47.9	40.8	37.9	34.3		12.1	14.9	15.3	12.6	17.9	14.3
49.2	48.9	46.2	43.8	35.6	30.2		11.5	15.8	14.7	11.9
45.4	51.3	47.8	48.9	32.9	29.8		15.4	12.3	13.8	13.9
46.4	49.7	47.1	49.2				16.4	13.7	14.1	13.2
52.1	50.3	48.3	48.3				12.1	10.3	15.3	14.3
47.3	49.5	49.1	46.5				17.3	13.5	16.1	13.5

## Sheet: SEW
Dataset S3.The yield of ZmSKIP transgenic plants
WW-WT	WW-OE1	WW-OE2	WW-OE4	WW-skip-AA	WW-skip-aa		WS-WT	WS-OE1	WS-OE2	WS-OE4	WS-skip-AA	WS-skip-aa
90.1	65.1	65.2	71.1	79.4	68.5		36	39	40	40	58.1	47.4
77.2	84	67.2	89	79.8	75.5		37	42	42	53	55.5	45.8
91.9	68.2	73	75	69.5	74.8		37	46	43	48	50	41.4
83	77	75	71.3	78.2	72.3		45	40	36	49	45.2	44.8
90.3	76	78	79	71.5	77.5		43	42	39	51	51.3	45.6
81	78	87	78	71.5	67.6		36	48	45	42	48.7	37.1
91.1	79	77	75.4	66.1	76.6		38	46	44	45	51	41.2
83	66.3	79	79	85.3	68.8		43	50	35	50	57.6	32.3
72	78	79	80	79.8	65.4		36	51	44	43	48.3	40.5
86	77	78	71	67	67.2		35	56	52	44	54.6	37
72.3	78	74	79	79	72.6		44	50	55	44	56	40
74	79	84	75	77.5	67.9		37	49	50	49	57.5	34.5
77	71	79	73	70.8	69.9		36	49	49	41	55.4	36.9
73.8	66.2	65.2	71	77	65		38	54	48	45	55.5	41.2
80	78	81.5	89	69	67		38	53	50	50	50.8	42.6
79	70.1	79	81	70.1	68.9		39	40	49	51
87.8	70.3	83	72		70.2		38	40	53	42
80	76				72.2		40			51
79.1	75									48
82	74									48
78	79
83	75
88.3	75
79.2	76
81
82
80
