# Supplementary material for: ZmSKIP enhances drought tolerance by reducing stomatal aperture in maize
Source: PLoS Genet. 2026 Apr 13;22(4):e1012077. doi: 10.1371/journal.pgen.1012077 (PMC13075797; doi:10.1371/journal.pgen.1012077)
Supplement: S4 Data — (XLS) [file pgen.1012077.s012.xls]

## Sheet: Sheet1
Supplemental Dataset S4. Differentially expressed genes (DEGs) in maize coleoptile libraries were identified using RNA-seq analysis (ZmSKIP OE2 vs. WT).
Geneid	oe1_FPKM	oe2_FPKM	oe3_FPKM	wt1_FPKM	wt2_FPKM	wt3_FPKM	oe1_TPM	oe2_TPM	oe3_TPM	wt1_TPM	wt2_TPM	wt3_TPM	oe1_Count	oe2_Count	oe3_Count	wt1_Count	wt2_Count	wt3_Count	log2FoldChange	pvalue	padj
GRMZM5G800096	167.742	170.389	167.724	227.981	228.353	228.142	316.034	321.496	316.297	428.713	429.376	429.15	555	497	508	952	894	907	-0.226078	0.000426269802243089	0.00131045365840038
GRMZM5G800101	128.134	129.462	130.657	218.74	216.744	220.053	241.411	244.273	246.396	411.336	407.548	413.935	21	22	21	24	26	31	0.253530173624081	0.443313877965417	0.551809938824842
GRMZM5G800457	16.1632	15.9112	17.986	16.6103	18.2212	15.9952	30.4522	30.022	33.9185	31.2353	34.2616	30.0881	293	277	323	463	517	478	-0.11394	0.190586745429798	0.281977223534486
GRMZM5G800780	437.957	433.78	435.304	526.845	516.861	520.049	825.129	818.473	820.907	990.721	971.863	978.247	3583	3545	3594	5880	5884	5831	-0.121217	6.18036828771955e-07	2.96982012006395e-06
GRMZM5G800980	545.089	549.817	541.591	709.291	699.406	705.757	1026.97	1037.42	1021.34	1333.81	1315.11	1327.58	16341	16448	16229	32106	31691	31972	-0.372863	9.43890472450348e-225	2.24382732215288e-222
GRMZM5G801746	125.079	128.051	129.036	173.705	174.154	169.005	235.653	241.612	243.339	326.649	327.465	317.911	1020	1034	1028	2054	2053	2013	-0.396285	4.51126812387471e-20	6.22041727978553e-19
GRMZM5G801958	428.146	425.542	430.435	615.039	621.053	618.46	806.645	802.931	811.724	1156.57	1167.78	1163.37	2309	2314	2260	5361	5352	5303	-0.625023	2.89263175819037e-109	3.20692981873276e-107
GRMZM5G804358	1195.53	1201.61	1187.6	1325.46	1325.67	1336.56	2252.42	2267.25	2239.6	2492.49	2492.69	2514.16	34352	34547	34136	56719	56644	57096	-0.132909	1.38118136571641e-51	5.42015030231855e-50
GRMZM5G804671	314.402	300.109	306.031	268.294	265.451	263.543	592.346	566.258	577.12	504.52	499.133	495.742	372	324	351	447	382	395	0.368044571651176	2.87413157858574e-05	0.000108849808543773
GRMZM5G804708	482.307	478.828	477.109	614.141	612.406	613.519	908.687	903.472	899.743	1154.88	1151.52	1154.07	12449	12451	12388	21337	21521	21421	-0.192259	2.82003162530397e-47	1.00605543827403e-45
GRMZM5G804776	1581.08	1604.06	1592.12	2183.86	2181.04	2162.88	2978.83	3026.6	3002.46	4106.7	4101.05	4068.52	8668	8887	8718	18391	18300	18093	-0.46679	3.47437055388873e-198	7.34161223964026e-196
GRMZM5G805421	24.0294	24.5914	23.1175	20.0806	21.6884	21.2645	45.2724	46.4001	43.5955	37.7612	40.7811	40	228	243	226	288	322	321	0.175750207699535	0.080674966398659	0.138364703036701
GRMZM5G805940	6.83411	6.48928	6.23498	9.73188	9.68257	9.26376	12.8758	12.2442	11.7581	18.3006	18.2063	17.4258	0	0	0	1	3	2	NA	NA	NA
GRMZM5G806435	18.6527	18.5069	18.4502	24.7331	25.3056	24.7463	35.1424	34.9196	34.7939	46.5101	47.5825	46.5495	733	733	729	1470	1493	1479	-0.423613	7.38704339722997e-17	8.50628197064353e-16
GRMZM5G806488	91.1114	92.9974	92.6862	137.739	138.797	141.797	171.658	175.471	174.79	259.016	260.983	266.729	52	60	65	57	72	71	0.417077241559174	0.0447090340211319	0.0837760685239081
GRMZM5G807592	4105.9	4010.57	4065.67	4144.41	4123.72	4165.55	7735.7	7567.3	7667.14	7793.47	7753.92	7835.69	33010	32246	32718	50297	50044	50621	-0.0303403	0.00140545276683251	0.00387974639955338
GRMZM5G808402	600.711	595.907	605.329	777.113	771.252	774.319	1131.77	1124.38	1141.54	1461.34	1450.2	1456.55	9259	9211	9316	18640	18201	17955	-0.386331	1.66613967107135e-128	2.26329511471961e-126
GRMZM5G808939	542.371	551.612	549.685	659.077	660.67	665.25	1021.85	1040.8	1036.61	1239.38	1242.27	1251.38	7532	7801	7775	14053	14102	14265	-0.282971	8.77269211092049e-61	4.41725594823396e-59
GRMZM5G809869	338.767	336.912	346.208	612.42	594.298	596.521	638.251	635.699	652.887	1151.64	1117.47	1122.1	3383	3381	3442	9038	8880	8828	-0.796526	1.4655907646051e-265	4.2628000556861e-263
GRMZM5G810298	155.824	158.732	157.957	303.079	304.535	307.597	293.579	299.503	297.878	569.934	572.622	578.61	51	42	52	98	87	197	-0.804158	0.0473690050730744	0.0879471246937231
GRMZM5G811749	2547.68	2552.22	2536.03	3134.46	3135.22	3131.89	4799.95	4815.64	4782.51	5894.28	5895.22	5891.31	62748	62884	62695	114826	114690	114777	-0.277018	0	0
GRMZM5G813608	1986.25	1986.75	1989.65	2390.45	2392.37	2398.23	3742.18	3748.69	3752.13	4495.18	4498.42	4511.23	2469	2429	2530	3676	3800	3731	7.18740327737938e-06	0.999811203953612	0.999811203953612
GRMZM5G813949	2.9204	3.91938	2.75989	2.18081	2.00938	2.5172	5.50215	7.39524	5.20466	4.10098	3.77827	4.73502	3	3	1	1	1	5	NA	NA	NA
GRMZM5G814594	15.3899	15.934	17.2266	24.5467	26.42	23.324	28.9952	30.0648	32.4864	46.1595	49.6781	43.874	119	133	130	303	317	294	-0.665246	1.83196458670985e-08	1.05525769984221e-07
GRMZM5G815453	463.81	461.306	463.002	748.005	749.967	746.354	873.838	870.411	873.139	1406.61	1410.18	1403.94	1413	1466	1443	2989	3060	2929	-0.461319	8.9921870322754e-36	2.34508270041081e-34
GRMZM5G815553	322.472	317.558	318.473	445.601	452.783	445.024	607.551	599.181	600.583	837.942	851.377	837.121	19	12	20	25	34	26	-0.143778	0.685701758581123	0.765354608460547
GRMZM5G816274	30.6613	30.3969	32.0127	36.3575	37.1792	36.0066	57.7672	57.3541	60.3703	68.3696	69.9087	67.731	14	16	15	12	11	10	1.04087508249137	0.019343395249951	0.040290058618418
GRMZM5G816453	8.94175	9.46716	8.59501	13.3518	14.6102	12.0525	16.8466	17.863	16.2087	25.1078	27.4718	22.6716	207	207	197	445	501	413	-0.559953	1.82135951561401e-08	1.0501275957212e-07
GRMZM5G816772	672.885	684.175	672.656	666.381	669.181	668.583	1267.74	1290.93	1268.51	1253.12	1258.27	1257.65	630	647	590	828	753	788	0.249863416917393	8.48215551038134e-05	0.000296359992486091
GRMZM5G817985	12.4931	11.3243	11.0149	18.4584	17.2015	17.752	23.5376	21.3671	20.7722	34.7106	32.3443	33.3928	0	0	0	0	0	0	NA	NA	NA
GRMZM5G818111	640.588	630.124	633.255	704.414	702.507	700.846	1206.9	1188.94	1194.21	1324.64	1320.94	1318.34	4529	4351	4397	7575	7702	7655	-0.195064	2.20800456799351e-18	2.76817935773344e-17
GRMZM5G819109	25.1875	23.2871	25.3588	27.9092	27.5702	26.1794	47.4544	43.939	47.8221	52.4827	51.8407	49.2452	230	206	226	365	405	367	-0.187002	0.0567609736926919	0.102775857082498
GRMZM5G819258	2.78823	2.00685	1.99436	3.53756	3.40152	4.71649	5.25315	3.7866	3.761	6.6523	6.39594	8.87204	0	0	0	1	0	5	NA	NA	NA
GRMZM5G821527	88.8757	89.4392	93.5126	108.811	109.866	110.549	167.446	168.758	176.348	204.617	206.583	207.95	277	250	318	487	508	495	-0.224972	0.0115777937062165	0.0256508462943625
GRMZM5G821687	95.8778	98.8235	96.7598	125.857	131.347	124.309	180.638	186.464	182.472	236.671	246.974	233.835	984	1006	1001	2003	2044	1948	-0.409758	2.32998392221756e-20	3.25080093165829e-19
GRMZM5G822170	93.462	96.696	91.049	127.055	131.53	128.309	176.086	182.45	171.702	238.925	247.319	241.359	783	783	745	1487	1527	1496	-0.371231	1.81147782652045e-13	1.63688473337226e-12
GRMZM5G822401	39.2982	42.6492	42.1048	51.5724	54.8454	53.9483	74.0394	80.4723	79.4021	96.9808	103.127	101.48	243	268	268	480	510	526	-0.367202	2.89318028336759e-05	0.000109487365904939
GRMZM5G822734	5.59251	5.92405	5.92378	8.93077	11.0236	9.87783	10.5365	11.1777	11.1712	16.7941	20.7278	18.5809	0	0	1	0	1	3	NA	NA	NA
GRMZM5G824660	47.8535	48.0531	49.3644	50.7885	49.2826	50.1548	90.158	90.6685	93.0925	95.5068	92.6671	94.3446	10	10	9	8	7	9	NA	NA	NA
GRMZM5G825253	514.272	512.551	503.942	383.797	389.374	382.016	968.91	967.103	950.345	721.722	732.148	718.598	3236	3190	3198	3590	3681	3568	0.421847268879265	1.50656224751238e-50	5.7746881310463e-49
GRMZM5G826322	180.318	181.835	178.177	107.515	107.166	104.182	339.728	343.095	336.011	202.18	201.507	195.973	551	534	514	469	462	446	0.809025749834607	1.08201223406966e-28	2.25743362556154e-27
GRMZM5G826672	58.0608	57.5034	55.369	70.2794	71.5097	68.9052	109.389	108.5	104.416	132.159	134.461	129.615	136	144	138	250	252	257	-0.267209	0.0247723532278286	0.0501020033419182
GRMZM5G827309	129.811	128.629	127.274	214.716	216.596	216.402	244.569	242.703	240.016	403.768	407.27	407.066	7662	7624	7558	18969	19088	19075	-0.729106	0	0
GRMZM5G827951	124.678	124.554	123.499	134.966	133.822	136.037	234.899	235.013	232.897	253.8	251.627	255.896	1784	1803	1779	2809	2782	2845	-0.0593282	0.0862227656248298	0.146089965579356
GRMZM5G828883	7.54934	7.72838	8.86692	10.4214	12.3812	11.5282	14.2233	14.5822	16.7214	19.5971	23.2806	21.6854	85	91	102	182	215	196	-0.499626	0.00054228588746783	0.00163240399316537
GRMZM5G830210	640.989	637.102	639.282	836.984	838.467	854.676	1207.65	1202.11	1205.57	1573.93	1576.58	1607.7	3906	3803	3844	7301	7304	7423	-0.337696	7.00938370745879e-49	2.59032875036627e-47
GRMZM5G831399	428.661	426.8	424.786	447.846	449.089	437.707	807.615	805.304	801.071	842.166	844.43	823.358	3194	3186	3157	5003	5060	4839	-0.0505232	0.0607219171599547	0.108942522347283
GRMZM5G831540	356.24	356.54	357.343	530.718	530.549	532.756	671.172	672.734	673.885	998.004	997.601	1002.15	2485	2518	2552	4803	4753	4865	-0.339288	2.49733945992928e-33	6.02946518240542e-32
GRMZM5G833299	13.7917	15.9927	16.0631	24.748	22.6691	24.0173	25.9841	30.1757	30.2922	46.538	42.6251	45.1782	230	273	260	647	595	609	-0.68513	1.32189421413909e-15	1.41049592818993e-14
GRMZM5G834128	432.528	422.577	427.277	468.614	471.298	472.538	814.901	797.337	805.768	881.218	886.19	888.877	6802	6713	6745	9388	9463	9493	0.108965337074381	4.27854749581166e-09	2.62542888406433e-08
GRMZM5G834207	93.497	91.9406	92.3367	122.198	130.06	122.404	176.152	173.477	174.131	229.791	244.555	230.251	767	755	760	1559	1649	1533	-0.461533	1.4369953430201e-19	1.928709873262e-18
GRMZM5G834282	447.617	446.729	446.034	436.502	439.896	431.357	843.33	842.906	841.142	820.833	827.145	811.411	3152	3163	3124	4222	4299	4136	0.170145885219845	7.18906193137709e-10	4.78425782313421e-09
GRMZM5G834298	13.3202	12.4834	11.9939	17.6537	16.883	18.2149	25.0958	23.5542	22.6184	33.1974	31.7455	34.2636	6	3	6	9	5	6	NA	NA	NA
GRMZM5G834666	320.719	332.689	313.836	579.18	582.612	597.402	604.248	627.732	591.839	1089.14	1095.5	1123.75	2800	2925	2739	7432	7466	7748	-0.826452	1.38492278155201e-207	3.08463476831625e-205
GRMZM5G834908	12.8978	11.6015	11.0146	18.821	17.3124	17.797	24.3	21.8902	20.7716	35.3925	32.5528	33.4773	4	0	0	1	1	0	NA	NA	NA
GRMZM5G834995	26.1501	24.2281	22.305	25.6676	24.6792	24.9029	49.2679	45.7146	42.0632	48.2674	46.4047	46.8441	5	2	3	9	5	9	NA	NA	NA
GRMZM5G835775	108.748	99.8918	109.518	179.444	182.442	177.52	204.886	188.48	206.532	337.44	343.05	333.927	31	22	38	50	62	50	-0.238848	0.368777849080301	0.47847256692796
GRMZM5G836544	236.282	234.253	234.182	284.105	288.735	292.672	445.166	441.998	441.625	534.254	542.914	550.537	51	60	58	63	74	65	0.336028685308899	0.10519935104225	0.172538381041366
GRMZM5G836994	4163.88	4138.86	4121.34	5583.26	5579.63	5579.92	7844.93	7809.36	7772.12	10499.2	10491.5	10496.2	107213	106273	106164	216475	216249	216391	-0.428603	0	0
GRMZM5G837015	210.772	202.86	204.886	402.872	410.223	394.502	397.103	382.764	386.378	757.593	771.351	742.085	1489	1390	1417	4245	4353	4163	-0.977313	1.40447479408287e-170	2.61073912286547e-168
GRMZM5G838396	749.164	763.934	750.747	1266.92	1264.51	1257.2	1411.46	1441.42	1415.78	2382.41	2377.68	2364.89	14315	14669	14351	37038	36939	36692	-0.759262	0	0
GRMZM5G838554	46.2254	44.9331	49.4578	70.7451	71.7894	71.6435	87.0906	84.7816	93.2685	133.035	134.987	134.766	416	411	463	977	1003	1000	-0.614589	1.02003458180284e-20	1.45350518535513e-19
GRMZM5G838963	328.155	335.419	329.327	454.082	450.536	451.351	618.258	632.882	621.052	853.891	847.152	849.022	61	53	60	59	77	78	0.294768544137097	0.152522581346933	0.234707816422272
GRMZM5G839924	571.558	576.082	563.418	559.115	560.28	562.191	1076.84	1086.98	1062.51	1051.4	1053.51	1057.52	549	573	538	767	768	762	0.124824026512336	0.0507054423335599	0.0932176272168799
GRMZM5G841635	30.2307	28.6835	28.3106	33.5779	32.9856	30.6448	56.9559	54.1212	53.3887	63.1426	62.0234	57.645	372	367	356	641	631	569	-0.156176	0.0434699873468063	0.0818389047498547
GRMZM5G842963	33.3222	32.5216	35.2217	36.1132	35.2256	38.5196	62.7804	61.363	66.4218	67.9101	66.2354	72.4581	297	281	316	484	478	522	-0.137785	0.105717839849172	0.173193436789548
GRMZM5G844030	190.927	187.395	191.6	168.632	168.87	168.645	359.714	353.585	361.323	317.109	317.529	317.232	849	833	818	1366	1424	1470	-0.175554	0.000549847581867598	0.00165295254943004
GRMZM5G844074	161.618	156.811	158.561	216.639	216.282	214.195	304.495	295.878	299.017	407.384	406.679	402.915	4	4	4	6	3	8	NA	NA	NA
GRMZM5G844331	6.58781	5.81299	6.72659	11.6428	13.0144	11.2229	12.4117	10.9682	12.6851	21.8941	24.4712	21.111	36	36	36	100	113	98	-0.93254	1.2014463541555e-05	4.81806297060606e-05
GRMZM5G844605	30.8786	30.6351	31.5167	30.4092	30.2824	28.9822	58.1766	57.8037	59.435	57.1839	56.9406	54.5175	0	0	1	0	0	0	NA	NA	NA
GRMZM5G844628	66.2196	67.3897	63.6921	86.8065	92.1893	88.9104	124.761	127.154	120.112	163.238	173.345	167.247	27	31	37	39	36	50	0.197452002296938	0.472448332164495	0.57932447753709
GRMZM5G844657	6.38594	6.20083	5.74899	10.5944	9.61287	10.7014	12.0314	11.7	10.8416	19.9225	18.0753	20.13	0	0	0	0	0	0	NA	NA	NA
GRMZM5G845024	4515.67	4525.56	4543.16	4000.03	4003.62	4004.87	8507.72	8539.02	8567.59	7521.97	7528.09	7533.44	35310	35335	35584	45787	45858	45908	0.220566478079757	6.94535164464582e-138	1.00415162988642e-135
GRMZM5G845230	7.39087	6.42299	6.32862	7.09032	6.5587	6.60544	13.9247	12.1192	11.9346	13.3332	12.3325	12.4253	4	1	2	4	3	7	NA	NA	NA
GRMZM5G845244	978.349	996.099	979.669	1408.02	1386.94	1402.45	1843.25	1879.48	1847.48	2647.75	2607.89	2638.11	6339	6429	6331	13720	13570	13659	-0.506947	7.21913646381705e-185	1.43934444189475e-182
GRMZM5G845496	6.3212	5.85938	7.41546	9.93568	9.21248	9.92196	11.9094	11.0557	13.9842	18.6838	17.3224	18.6639	21	27	29	57	48	49	-0.406576	0.138654017299332	0.216780071440675
GRMZM5G845792	25.4124	23.634	25.522	31.8684	31.4581	32.292	47.8781	44.5935	48.13	59.9278	59.1513	60.7434	247	229	249	468	470	493	-0.38761	1.49904893555499e-05	5.93165602332365e-05
GRMZM5G846068	35.8884	34.1099	33.8377	39.656	38.5636	34.9765	67.6154	64.36	63.8118	74.5722	72.5119	65.7932	354	341	336	595	572	522	-0.118741	0.138758390449321	0.216902104645837
GRMZM5G846968	23.1435	24.0234	24.7385	40.5805	39.9752	40.8691	43.6033	45.3284	46.6525	76.3107	75.1662	76.8777	312	332	357	828	842	859	-0.743757	2.26943818749013e-24	3.89363777302695e-23
GRMZM5G847102	10.2078	8.69964	9.63372	8.83396	9.23557	9.87445	19.2319	16.4148	18.1675	16.6121	17.3658	18.5745	3	2	3	3	3	0	NA	NA	NA
GRMZM5G848448	19.3687	23.3558	22.5046	32.4379	34.485	31.5939	36.4914	44.0687	42.4396	60.9987	64.8428	59.4303	163	192	187	420	424	390	-0.593589	5.90670400794363e-09	3.58271450413127e-08
GRMZM5G849018	31.8653	31.2369	32.4113	31.1833	30.802	29.4156	60.0356	58.9391	61.1219	58.6396	57.9176	55.3327	9	4	7	9	8	4	NA	NA	NA
GRMZM5G849223	73.2012	72.715	73.1961	88.199	84.6409	86.8237	137.914	137.202	138.035	165.856	159.152	163.321	278	257	271	516	480	497	-0.295981	0.000603444052562933	0.00179811345203247
GRMZM5G850100	16.1597	15.6296	18.279	20.8011	20.9773	19.8442	30.4457	29.4906	34.471	39.116	39.444	37.3282	108	114	129	215	219	205	-0.270989	0.0393358820778182	0.0749114938075721
GRMZM5G851130	95.644	95.1749	99.4238	95.2197	95.5548	94.7149	180.197	179.58	187.496	179.059	179.673	178.165	128	69	73	114	86	100	0.441364513972077	0.160075095036209	0.244021246428671
GRMZM5G851708	145.982	149.56	145.011	147.379	150.633	150.605	275.036	282.196	273.465	277.144	283.239	283.299	925	972	951	1474	1537	1518	-0.0758674	0.112426659247485	0.182323666551365
GRMZM5G851769	124.156	125.712	124.282	231.137	231.528	231.569	233.916	237.199	234.373	434.648	435.346	435.596	4623	4657	4620	12830	12904	12876	-0.880512	0	0
GRMZM5G851921	3.20838	3.51968	3.22303	4.44967	4.82283	5.372	6.04474	6.64108	6.07807	8.36751	9.06846	10.1051	0	0	0	0	0	0	NA	NA	NA
GRMZM5G852144	105.954	105.576	105.317	110.733	111.838	113.125	199.622	199.205	198.61	208.231	210.291	212.795	105	134	115	135	121	127	0.479858633541242	0.0012985841278679	0.00360810242675635
GRMZM5G853305	1814.09	1811.21	1789.6	2703.15	2698.95	2682.41	3417.82	3417.47	3374.87	5083.22	5074.88	5045.79	11451	11386	11355	25812	25668	25492	-0.577296	0	0
GRMZM5G853409	39.0776	38.6749	37.204	51.9932	51.3901	51.5938	73.6239	72.9734	70.1601	97.7721	96.6299	97.0515	27	23	23	38	40	38	-0.0748031	0.798743187762204	0.855280112315003
GRMZM5G853723	143.519	141.015	143.616	199.315	200.596	198.184	270.396	266.073	270.834	374.808	377.185	372.798	22	25	28	39	37	45	-0.0966597	0.739287153409049	0.808126466539855
GRMZM5G854065	241.75	249.922	241.682	364.599	333.853	334.474	455.467	471.563	455.77	685.62	627.751	629.168	1022	1081	924	2525	1910	1858	-0.462299	0.00376944352152717	0.00945823121716392
GRMZM5G855343	408.606	401.077	407.322	538.613	530.759	535.97	769.832	756.768	768.137	1012.85	997.997	1008.2	149	132	128	170	188	183	0.189823361021065	0.147822417412938	0.228713538125044
GRMZM5G856027	629.214	625.476	617.591	582.558	585.091	582.341	1185.47	1180.17	1164.67	1095.49	1100.16	1095.42	2657	2592	2623	2978	2859	2940	0.436385249719221	4.14686246402698e-44	1.36152564008153e-42
GRMZM5G856189	19.6637	14.8657	14.1374	25.2112	26.9166	24.0141	37.0472	28.0492	26.6606	47.4091	50.6118	45.1722	59	37	35	85	84	89	-0.384453	0.0797474786078973	0.136992559312329
GRMZM5G856777	379.049	394.096	390.197	615.9	622.697	631.273	714.146	743.597	735.842	1158.19	1170.87	1187.47	35627	36368	36091	87791	88392	88370	-0.697998	0	0
GRMZM5G856972	13.2427	13.3113	14.0077	17.7811	18.1715	17.4619	24.9498	25.1162	26.4161	33.4369	34.1683	32.847	4	3	4	0	3	1	NA	NA	NA
GRMZM5G857320	87.6184	87.9494	88.8239	69.7898	66.1647	64.3896	165.077	165.947	167.506	131.238	124.411	121.121	2	5	7	5	4	4	NA	NA	NA
GRMZM5G858045	3.80298	4.7396	3.45014	6.3575	6.02201	5.64866	7.16498	8.94287	6.50636	11.9551	11.3233	10.6255	0	0	0	1	0	2	NA	NA	NA
GRMZM5G858556	650.834	657.557	648.843	900.912	878.449	905.721	1226.2	1240.7	1223.6	1694.15	1651.76	1703.72	7038	7124	7015	14511	14279	14665	-0.443637	1.14722851292928e-145	1.78383210850004e-143
GRMZM5G859187	323.312	330.94	324.447	450.586	446.567	446.995	609.134	624.431	611.849	847.318	839.689	840.829	0	0	0	0	1	0	NA	NA	NA
GRMZM5G859440	12.197	11.0946	11.0839	12.3474	13.1289	12.6446	22.9796	20.9337	20.9022	23.219	24.6866	23.7853	319	286	294	487	532	480	-0.144267	0.0910530862674598	0.152855669979657
GRMZM5G860062	6.59065	6.19601	6.7422	7.6247	8.52492	7.95476	12.4171	11.6909	12.7146	14.3381	16.0296	14.9635	1	3	1	0	1	3	NA	NA	NA
GRMZM5G861212	229.011	229.819	236.791	294.354	286.991	290.861	431.467	433.632	446.545	553.526	539.635	547.129	1438	1469	1510	2839	2727	2747	-0.318918	1.39546146088643e-17	1.66908532643905e-16
GRMZM5G861353	47.4961	46.0845	44.8005	42.769	43.0543	42.4762	89.4846	86.9542	84.4858	80.4262	80.9559	79.9006	6	7	2	12	11	10	-0.543944	0.37432738360723	0.48381931748858
GRMZM5G861791	222.919	229.564	224.39	225.145	228.043	226.793	419.99	433.152	423.16	423.38	428.793	426.613	3869	4038	3879	5482	5615	5520	0.0977975110173859	9.50834703932452e-05	0.00032951340601797
GRMZM5G862955	1590.36	1588.74	1583.6	1439.61	1437.96	1448.44	2996.32	2997.7	2986.4	2707.16	2703.82	2724.61	19277	19322	19062	25160	25080	25644	0.197182871396784	1.44525431388061e-58	6.81889740497527e-57
GRMZM5G863003	43.2324	45.2288	43.0081	52.6837	52.7248	53.0682	81.4517	85.3396	81.1056	99.0705	99.1395	99.825	36	41	49	58	76	87	-0.217321	0.344010922419892	0.453408525956568
GRMZM5G864407	231.423	230.418	233.492	394.991	382.89	394.724	436.01	434.763	440.323	742.772	719.955	742.503	42	43	33	72	63	56	-0.101335	0.665668471153216	0.749137412981277
GRMZM5G865196	11.4519	10.4348	10.3175	14.5721	14.4089	15.5386	21.5758	19.6887	19.457	27.4024	27.0933	29.2291	1	1	3	1	3	1	NA	NA	NA
GRMZM5G866064	226.735	228.774	229.22	345.946	332.356	339.665	427.178	431.661	432.268	650.544	624.935	638.934	14	22	11	28	31	31	-0.343759	0.338643220525709	0.447930894069718
GRMZM5G866223	225.369	226.299	218.45	368.984	370.453	366.609	424.605	426.991	411.958	693.867	696.57	689.617	18	31	18	34	30	28	0.13608540732975	0.677337314120593	0.758690214615958
GRMZM5G866761	75.9172	83.2143	83.5905	111.038	114.204	108.579	143.031	157.012	157.637	208.805	214.74	204.245	3	5	6	10	10	7	NA	NA	NA
GRMZM5G866979	8.15053	8.36719	8.90102	13.3982	11.7159	12.0035	15.3559	15.7876	16.7857	25.1951	22.0297	22.5794	1	1	1	3	3	1	NA	NA	NA
GRMZM5G866990	73.3249	71.8057	71.2181	75.2808	74.867	75.2722	138.147	135.486	134.305	141.564	140.774	141.592	40	35	36	34	36	39	0.619585230219795	0.0196733716915181	0.0409001655171042
GRMZM5G867512	380.384	379.167	381.029	383.889	383.691	387.675	716.66	715.428	718.553	721.895	721.462	729.244	15794	15756	15854	24271	24223	24430	-0.0280074	0.0212424621368445	0.0437283423321571
GRMZM5G870438	63.9214	63.787	66.2088	58.9753	56.6826	58.8364	120.431	120.356	124.858	110.902	106.581	110.675	756	754	778	1095	1073	1094	0.0817077563169226	0.129404587584749	0.204818797622136
GRMZM5G871099	12.9291	13.0983	13.7446	17.7556	17.9945	17.4555	24.3591	24.7144	25.92	33.3891	33.8354	32.835	0	0	0	0	0	0	NA	NA	NA
GRMZM5G871174	8.18425	8.34234	6.06152	12.0488	10.7567	11.203	15.4195	15.7407	11.4309	22.6575	20.2261	21.0735	0	2	0	1	1	3	NA	NA	NA
GRMZM5G872234	189.641	192.256	184.675	237.793	232.335	241.8	357.293	362.756	348.265	447.165	436.864	454.843	11	15	11	15	15	12	0.410592315570421	0.357752383731292	0.467757316536557
GRMZM5G872747	84.1572	81.6973	82.1341	105.2	103.957	102.343	158.556	154.15	154.89	197.827	195.473	192.513	18	16	11	25	24	20	-0.0232441	0.951380634105686	0.966997882456223
GRMZM5G872899	43.7734	42.8124	47.2334	60.8502	64.8158	61.7387	82.4709	80.7801	89.0738	114.427	121.874	116.135	355	352	378	751	799	745	-0.48745	2.24841844932537e-11	1.71938290512438e-10
GRMZM5G873916	22.5537	20.9988	22.6907	26.2718	25.5891	28.1264	42.4921	39.6215	42.7906	49.4036	48.1156	52.9077	2	0	1	1	2	2	NA	NA	NA
GRMZM5G874394	31.0848	32.7922	32.9443	53.8233	58.574	54.1236	58.565	61.8736	62.1271	101.214	110.138	101.81	326	347	358	819	872	824	-0.693154	1.23880907246807e-21	1.84723019895223e-20
GRMZM5G874448	414.589	415.298	414.53	614.701	621.505	624.593	781.103	783.601	781.731	1155.93	1168.63	1174.9	2039	1882	1881	4138	4761	4706	-0.636203	4.63857110360472e-18	5.69128503198112e-17
GRMZM5G874740	28.9243	30.899	30.6295	49.0301	46.4732	50.7079	54.4946	58.3015	57.7618	92.2	87.3844	95.3851	224	230	232	569	530	582	-0.699641	2.34838622799367e-15	2.45805049596476e-14
GRMZM5G875046	6.39535	5.7931	6.45543	4.78298	3.75906	5.06177	12.0491	10.9307	12.1738	8.99429	7.06823	9.52153	59	50	56	69	60	72	0.308648682827625	0.139956129005317	0.218291675652795
GRMZM5G875287	743.16	741.268	747.719	1174.16	1176.17	1182.66	1400.15	1398.66	1410.06	2207.98	2211.57	2224.66	21291	21289	21439	50279	50331	50764	-0.648169	0	0
GRMZM5G875789	5.62401	5.30235	5.03475	6.12734	6.48808	6.381	10.5959	10.0047	9.49464	11.5223	12.1997	12.0031	37	32	27	48	49	53	-0.0504665	0.845537292324525	0.890488540069828
GRMZM5G876106	160.154	161.932	160.818	305.426	308.691	309.65	301.738	305.539	303.273	574.346	580.438	582.474	166	139	150	310	310	268	-0.371345	0.00146994717355924	0.00404153736342361
GRMZM5G876913	230.187	235.305	238.941	247.304	241.945	237.97	433.683	443.983	450.6	465.05	454.934	447.637	1649	1663	1701	2650	2594	2543	-0.0420143	0.247638164965996	0.348971634316822
GRMZM5G877040	72.5353	73.9896	73.9209	101.236	96.2637	102.031	136.66	139.607	139.402	190.373	181.006	191.928	27	28	42	41	44	58	0.0333389150847219	0.902242649917778	0.931638683994851
GRMZM5G877173	77.4515	84.1375	83.8316	112.217	114.914	109.708	145.922	158.754	158.091	211.023	216.075	206.369	14	6	7	15	17	8	0.0261856792094059	0.959399787375981	0.971898985391568
GRMZM5G877454	144.81	141.859	140.65	249.261	249.227	250.252	272.828	267.666	265.241	468.73	468.627	470.742	5267	5100	5142	14199	14286	14224	-0.868062	0	0
GRMZM5G878344	64.671	57.5534	65.388	95.7131	95.6975	97.3057	121.843	108.594	123.31	179.986	179.942	183.039	551	520	573	1267	1237	1255	-0.599773	4.4948348734644e-25	7.9717218491148e-24
GRMZM5G879235	394.983	390.333	395.679	595.363	593.411	592.55	744.165	736.497	746.181	1119.57	1115.8	1114.63	3114	2990	3031	7030	6978	6952	-0.604787	2.90720512058918e-131	3.99304623312924e-129
GRMZM5G881135	334.193	332.898	343.33	292.203	303.607	301.046	629.633	628.125	647.459	549.481	570.878	566.289	2485	2496	2588	3279	3364	3393	0.186356788276565	1.99246816898219e-09	1.26599307483286e-08
GRMZM5G881661	5.86611	6.7937	6.0777	10.0087	8.93621	9.43805	11.052	12.8186	11.4615	18.8211	16.8029	17.7536	2	0	1	1	0	1	NA	NA	NA
GRMZM5G882520	15.7891	17.353	17.4585	16.4066	16.2839	16.3756	29.7473	32.7424	32.9237	30.8522	30.6189	30.8035	5	2	10	5	8	5	NA	NA	NA
GRMZM5G883882	14.3374	13.3925	14.6673	18.7475	16.4881	18.1596	27.0123	25.2696	27.6598	35.2543	31.003	34.1594	83	60	82	163	143	163	-0.46632	0.00431608752935021	0.0106834833788672
GRMZM5G884538	2148.03	2146.6	2137.58	1630.25	1617.66	1636.76	4046.99	4050.3	4031.09	3065.66	3041.71	3078.86	32658	32531	32597	36708	36393	36809	0.424756861788067	0	0
GRMZM5G884707	749.986	751.098	780.966	872.201	867.587	868.792	1413.01	1417.2	1472.76	1640.15	1631.34	1634.26	1125	803	1205	1489	1503	1369	0.116058361858847	0.518523626638517	0.621459163340317
GRMZM5G884912	3568.83	3566.69	3540.39	3405.79	3453.49	3409.85	6723.83	6729.77	6676.54	6404.51	6493.67	6414.17	54208	53965	53761	76552	77475	76565	0.0834381346804886	2.88093104911725e-26	5.39176823068326e-25
GRMZM5G884960	208.323	208.564	204.446	292.315	291.547	293.683	392.489	393.527	385.548	549.693	548.201	552.438	406	424	377	809	801	773	-0.387952	3.4463720516535e-08	1.92814338612875e-07
GRMZM5G885905	79.4746	77.5012	78.9657	100.781	99.6007	99.1893	149.734	146.232	148.915	189.517	187.281	186.582	10	6	6	6	10	9	NA	NA	NA
GRMZM5G887290	197.851	185.796	191.908	224.513	224.431	227.784	372.76	350.567	361.905	422.192	422.002	428.477	12	16	26	20	25	24	0.239609428805196	0.519933306457645	0.62263555996863
GRMZM5G887911	208.903	210.373	205.595	239.462	233.206	226.325	393.582	396.94	387.716	450.303	438.501	425.733	609	617	658	1129	1080	875	-0.117638	0.325469883661534	0.433965695920834
GRMZM5G889036	149.817	146.898	148.985	195.846	199.913	194.082	282.263	277.172	280.959	368.285	375.9	365.082	1907	1834	1912	3658	3715	3620	-0.366132	3.42166416641474e-29	7.24882632273106e-28
GRMZM5G889299	42.8859	42.3236	43.2256	76.6351	76.4324	75.993	80.7988	79.8579	81.5158	144.111	143.717	142.948	290	299	300	755	816	796	-0.819445	6.17886988569876e-27	1.19064848155986e-25
GRMZM5G889790	47.2257	49.1031	50.8562	95.4428	98.7344	96.2242	88.9753	92.6498	95.9057	179.478	185.652	181.004	392	413	405	1263	1258	1231	-1.03927	8.90525362393755e-62	4.58676219467934e-60
GRMZM5G889905	88.6013	90.2878	91.3012	77.6067	83.9185	83.6075	166.929	170.359	172.178	145.938	157.794	157.271	1488	1514	1494	1717	1842	1826	0.333062550349201	9.03910022514121e-16	9.75867575834787e-15
GRMZM5G890451	2024.92	2022.94	2015.18	1970.11	1977.45	1993.26	3815.03	3816.96	3800.27	3704.75	3718.24	3749.46	20544	20439	20298	29926	29899	30204	0.0384295335200166	0.000548015806471703	0.00164804704821797
GRMZM5G890747	46.478	49.2461	46.1186	55.3066	55.0057	56.9643	87.5665	92.9195	86.9716	104.003	103.428	107.154	437	477	448	799	776	815	-0.217881	0.00126030625679475	0.00351240577012024
GRMZM5G891801	25.5875	26.4445	24.0347	35.6028	34.377	35.2882	48.208	49.8966	45.3252	66.9503	64.6397	66.3796	194	199	168	380	384	398	-0.457133	7.08453198334917e-06	2.9402532184714e-05
GRMZM5G892247	72.0142	72.3922	72.9419	135.748	134.416	132.223	135.678	136.593	137.555	255.272	252.744	248.72	2421	2449	2528	7320	7315	7186	-0.967136	6.04245136849352e-297	2.13410750261808e-294
GRMZM5G892769	320.895	326.504	329.915	301.772	301.028	300.292	604.58	616.061	622.162	567.476	566.029	564.87	49	52	49	53	42	39	0.756168880218951	0.00137017734605972	0.00378998596180738
GRMZM5G892983	64.3954	59.8394	62.7048	78.1747	77.4933	78.5848	121.324	112.908	118.25	147.006	145.712	147.824	22	19	22	16	16	16	0.985656177378903	0.0081956297139954	0.018938270251342
GRMZM5G893089	11.5962	6.85319	6.89448	13.2348	13.0506	13.9395	21.8478	12.9309	13.0018	24.8877	24.5393	26.2212	100	61	60	186	180	178	-0.706214	2.444146640257e-05	9.3655668609848e-05
GRMZM5G894376	45.769	45.6572	43.9506	43.3141	42.6673	43.7065	86.2308	86.1479	82.8831	81.4513	80.2281	82.2149	103	96	76	96	101	96	0.50193143511965	0.00315706402343223	0.00805574299218857
GRMZM5G894515	25.4524	25.417	25.3889	36.0516	36.0554	36.3572	47.9534	47.9578	47.879	67.7942	67.7956	68.3905	15	17	20	21	19	15	0.512452423134476	0.182069111849581	0.271505799641545
GRMZM5G897615	167.131	166.836	168.8	178.519	181.561	182.334	314.882	314.794	318.327	335.701	341.393	342.982	7	8	11	9	10	14	0.24936506670647	0.633110231035175	0.721175094078632
GRMZM5G897626	6.50655	6.37248	5.74881	10.7028	9.61288	10.8927	12.2586	12.0239	10.8412	20.1263	18.0753	20.4899	0	0	0	2	0	3	NA	NA	NA
GRMZM5G897755	393.451	389.203	395.718	465.062	464.092	460.065	741.28	734.364	746.253	874.54	872.642	865.413	321	338	387	381	408	395	0.414553394252793	2.38773080251236e-06	1.05778545048395e-05
GRMZM5G898442	22.3775	22.7188	20.4153	31.7931	34.9243	33.4355	42.1602	42.8668	38.4995	59.7862	65.6688	62.8945	2	2	0	3	2	1	NA	NA	NA
GRMZM5G898466	22.1623	22.3396	20.4866	31.5393	34.6739	33.2597	41.7548	42.1512	38.6341	59.3089	65.198	62.5638	0	2	1	1	0	0	NA	NA	NA
GRMZM5G898647	278.257	276.805	285.529	290.873	291.04	292.036	524.249	522.287	538.457	546.98	547.249	549.34	4871	4830	5003	7646	7615	7709	-0.0501696	0.0195425870671515	0.0406727317165743
GRMZM5G898772	29.0728	28.7719	30.4403	35.1446	36.1526	34.8848	54.7744	54.2881	57.405	66.0887	67.9785	65.6207	0	0	0	0	0	0	NA	NA	NA
GRMZM5G899366	195.145	194.346	195.369	340.238	342.556	333.973	367.662	366.7	368.431	639.809	644.115	628.226	6052	6064	6061	15951	16083	15678	-0.798863	0	0
GRMZM5G899452	2.58283	3.62668	2.19315	4.29695	4.57731	4.29147	4.86616	6.84297	4.1359	8.08031	8.60681	8.07255	0	1	1	3	0	3	NA	NA	NA
GRMZM5G899836	212.932	211.779	208.929	209.642	206.973	207.682	401.172	399.593	394.003	394.227	389.176	390.665	4	12	11	9	6	11	0.648016803151139	0.248791374413478	0.350290048852875
GRMZM5G899892	48.5849	53.4329	55.1558	60.1136	57.96	60.7076	91.5361	100.819	104.014	113.042	108.983	114.195	387	420	429	754	707	765	-0.255377	0.000351352772876339	0.00109844393068054
Zm00001d000470	0	0	0.054114	0.219766	0.204048	0.188222	0	0	0.10205	0.413265	0.383676	0.354059	0	1	1	3	3	3	NA	NA	NA
Zm00001d000475	0.116835	0.294256	0.076983	0.06895	0.061824	0.172364	0.220123	0.555214	0.145177	0.129659	0.116248	0.324229	2	4	1	1	1	4	NA	NA	NA
Zm00001d000477	0.224516	0.284511	0.365815	0.376399	0.438862	0.387782	0.422997	0.536826	0.689862	0.707809	0.8252	0.729444	4	5	12	13	17	11	-0.372094	0.49339601919788	0.598392434762285
Zm00001d000482	0.294107	0.243346	0.307476	0.285812	0.113569	0.038031	0.554111	0.459154	0.579845	0.537463	0.213545	0.071539	2	2	3	3	3	3	NA	NA	NA
Zm00001d000496	0	0	0.140365	0.052257	0.19403	0.172425	0	0	0.264703	0.098268	0.364839	0.324343	0	0	0	0	0	0	NA	NA	NA
Zm00001d000501	0.208038	0.214476	0.086955	0.096198	0.145584	0.131237	0.391953	0.404681	0.163981	0.180899	0.273744	0.246865	2	2	1	2	2	2	NA	NA	NA
Zm00001d000502	1.66724	2.43413	2.59985	0.762234	0.865717	0.664491	3.14115	4.59282	4.90286	1.43337	1.62783	1.24995	23	30	33	13	15	13	1.6620692122249	4.27648885546931e-06	1.83141579722446e-05
Zm00001d000504	0.066456	0.447182	0	0.332864	0.604505	0.508607	0.125206	0.843762	0	0.625943	1.13666	0.956726	1	1	0	1	2	4	NA	NA	NA
Zm00001d000506	316.877	324.179	326.075	310.982	324.238	315.226	597.011	611.674	614.919	584.795	609.671	592.962	1553	1748	1741	2424	2520	2409	0.0490418694189169	0.232166118367469	0.330941129174293
Zm00001d000508	33.2876	35.7663	34.1738	21.773	18.8614	18.8092	62.7152	67.4853	64.4458	40.9436	35.4655	35.3813	576	598	591	544	493	471	0.820434486462468	1.25926033768412e-30	2.79216980525242e-29
Zm00001d000509	0.092919	0.10827	0.205441	0.054418	0.173696	0.055411	0.175064	0.204289	0.387424	0.102333	0.326604	0.104233	1	1	3	1	5	1	NA	NA	NA
Zm00001d000510	1.64693	1.38737	2.26005	1.53883	1.37176	2.25973	3.10288	2.61775	4.26206	2.89374	2.57935	4.25071	31	28	35	40	36	54	0.125584681254919	0.647174828786561	0.732672556648509
Zm00001d000512	0.272254	0.357741	0.577104	0.619868	0.668699	0.548229	0.512939	0.675001	1.08831	1.16565	1.25737	1.03126	1	2	3	2	4	1	NA	NA	NA
Zm00001d000513	0	0.063539	0.236742	0.240589	0.308609	0.203302	0	0.119888	0.446454	0.452423	0.580284	0.382424	0	1	1	4	4	1	NA	NA	NA
Zm00001d000522	52.2891	47.7493	53.9249	39.663	0	47.512	98.515	90.0953	101.693	74.5854	0	89.3733	496	481	496	702	695	701	0.0831157965541081	0.214483899764915	0.310341499733938
Zm00001d000523	5.31843	6.10792	1.27155	8.28515	0	6.9742	10.0202	11.5247	2.39791	15.58	0	13.119	107	91	85	142	151	144	-0.0334709	0.826264143025053	0.875937069937327
Zm00001d000524	20.7148	20.0492	21.8607	23.3996	22.9083	20.6673	39.0276	37.8296	41.2253	44.0024	43.0748	38.8767	0	0	0	0	0	0	NA	NA	NA
Zm00001d000525	0.908394	0.153699	4.92927	0.014608	5.26065	0.2891	1.71145	0.290006	9.29573	0.02747	9.89169	0.543816	0	1	0	0	0	1	NA	NA	NA
Zm00001d000526	10.3487	9.81241	9.4646	9.44403	9.72718	9.69101	19.4974	18.5145	17.8486	17.7593	18.2902	18.2295	352	346	351	518	532	486	0.0432022159975501	0.588435473630157	0.682903357018183
Zm00001d000529	0.274762	0.319468	0	0.64789	0.326043	0.341838	0.517664	0.602785	0	1.21834	0.613065	0.643021	5	5	1	15	7	8	NA	NA	NA
Zm00001d000544	0.272313	0.280948	0.289562	0.266192	0.148239	0.194596	0.513049	0.530103	0.546062	0.500568	0.278737	0.366048	4	3	5	6	3	5	NA	NA	NA
Zm00001d000545	1.48381	1.09822	1.3638	1.10156	0.982234	0.670164	2.79556	2.07216	2.57188	2.07146	1.84691	1.26063	20	15	19	24	22	13	0.465564918128348	0.221905083733874	0.319018397694515
Zm00001d000551	2.26445	1.30496	2.08625	0.606865	0.53288	0.635983	4.26632	2.46225	3.93431	1.1412	1.00198	1.19633	20	15	21	9	6	9	1.81573542242379	7.75735528645152e-05	0.000273120328605726
Zm00001d000552	0.133725	0.040941	0.104833	0.336776	0.182927	0.176625	0.251944	0.077249	0.197695	0.633301	0.343962	0.332243	1	0	1	5	3	2	NA	NA	NA
Zm00001d000553	0.348152	0.060446	0.397587	0.224642	0.140691	0.198662	0.655934	0.114052	0.749779	0.422434	0.264544	0.373696	3	1	4	1	3	1	NA	NA	NA
Zm00001d000556	0.062041	0.081823	0.028733	0.242959	0.180005	0.176263	0.116888	0.154388	0.054185	0.456879	0.338467	0.331562	2	3	1	12	8	8	NA	NA	NA
Zm00001d000557	30.334	31.4299	30.6307	36.9295	37.5445	39.5816	57.1505	59.3032	57.7641	69.4451	70.5957	74.4557	0	0	0	0	0	0	NA	NA	NA
Zm00001d000560	0.162668	0.09455	0.03273	0.313308	0.165525	0.288845	0.306474	0.178401	0.061722	0.589169	0.311241	0.543338	4	2	1	11	7	11	NA	NA	NA
Zm00001d000566	0.390753	0	0	0.309148	0.225497	0.378656	0.736196	0	0	0.581347	0.424006	0.712279	4	0	1	7	5	8	NA	NA	NA
Zm00001d000580	0.178021	0.293247	0.510921	0.509976	0.496489	0.553701	0.3354	0.55331	0.963506	0.958999	0.933557	1.04155	3	5	8	11	11	11	-0.451073	0.450519657000417	0.558613645620207
Zm00001d000589	1.01329	0.477601	1.2103	0.597326	0.882852	0.538227	1.90908	0.901156	2.28241	1.12326	1.66004	1.01244	8	3	7	6	9	7	NA	NA	NA
Zm00001d000598	0.145752	0.106678	0.106649	0.058604	0	0	0.274604	0.201285	0.20112	0.110204	0	0	2	1	1	1	0	0	NA	NA	NA
Zm00001d000599	0.103167	0.012519	0.014126	0.094886	0.125152	0.197276	0.194372	0.023622	0.026639	0.178432	0.235326	0.37109	0	0	0	1	1	3	NA	NA	NA
Zm00001d000606	0	0.059877	0.167608	0.111546	0.446291	0	0	0.112978	0.316079	0.20976	0.839169	0	0	1	1	1	4	0	NA	NA	NA
Zm00001d000607	1.12255	1.04865	0.684762	1.24426	1.02	0.987739	2.11494	1.97864	1.29134	2.33979	1.91792	1.858	5	6	5	11	10	10	-0.360756	0.546152517448073	0.646146752589783
Zm00001d000617	0.298528	0.046004	0.22098	0.375083	0.396717	0.376545	0.562439	0.086801	0.416729	0.705336	0.745955	0.708308	4	2	3	11	15	8	NA	NA	NA
Zm00001d000619	2.54383	1.96697	2.29686	3.39222	3.35192	3.44677	4.79269	3.71136	4.33148	6.37901	6.30268	6.48361	74	62	68	157	151	163	-0.613793	0.000161414098488589	0.000536088226347847
Zm00001d000620	0.258366	0.204495	0.086933	0.054284	0.275849	0.439353	0.486774	0.385849	0.163941	0.10208	0.518683	0.826452	0	0	0	0	0	0	NA	NA	NA
Zm00001d000625	0.367659	0.461413	0.35379	0.974872	0.996671	0.912619	0.692685	0.870613	0.667185	1.83323	1.87406	1.7167	9	18	10	45	35	42	-1.12771	0.00178849260373737	0.00483456184585599
Zm00001d000633	0.573976	0	0	0.168888	0.132768	0.097118	1.0814	0	0	0.31759	0.249646	0.182686	3	0	0	3	1	1	NA	NA	NA
Zm00001d000640	0.947626	1.62214	1.90931	1.31689	1.3844	1.87593	1.78537	3.06073	3.60062	2.47638	2.60311	3.52876	1	1	0	1	2	4	NA	NA	NA
Zm00001d000648	0.773353	0.368272	0.572917	0.753105	0.599019	0.220756	1.45703	0.694871	1.08042	1.4162	1.12635	0.415257	6	5	4	11	9	4	NA	NA	NA
Zm00001d000650	2.19412	1.42542	1.33326	2.24995	2.2297	1.71213	4.13381	2.68954	2.5143	4.23098	4.19254	3.22063	24	14	22	46	47	36	-0.51107	0.100091623486221	0.165489547746261
Zm00001d000652	0.100905	0.265723	0.207267	0.149134	0.144532	0.103415	0.19011	0.501376	0.390869	0.280443	0.271765	0.19453	10	20	14	20	19	12	0.380521921407596	0.365476515497605	0.475361736776478
Zm00001d000657	0.193598	0.136842	0.273477	0.362328	0.369029	0.291824	0.364747	0.258199	0.515729	0.68135	0.693892	0.548941	1	1	1	2	1	0	NA	NA	NA
Zm00001d000659	1.11408	1.76289	1.70413	2.59777	2.13254	3.18876	2.09898	3.32629	3.21368	4.88504	4.00985	5.99828	17	29	27	62	52	75	-0.778939	0.00471267888989112	0.0115541015663207
Zm00001d000667	0.217574	0.195711	0.163721	0.393752	0.882343	0.461183	0.409918	0.369275	0.308749	0.740443	1.65909	0.867516	3	4	2	10	20	11	-1.59437	0.0196256224276841	0.0408317986434093
Zm00001d000671	0.047888	0.221605	0.11802	0.150043	0.245633	0.212872	0.090223	0.418134	0.222564	0.282153	0.461868	0.400428	3	9	7	10	16	15	-0.516236	0.349621985356581	0.459209708546499
Zm00001d000673	2.63348	1.40704	2.43849	1.15475	1.25586	1.01551	4.96159	2.65486	4.59856	2.17149	2.36142	1.91024	5	6	3	3	4	3	NA	NA	NA
Zm00001d000674	0.181363	0.157594	0.289856	0.242816	0.269214	0.28973	0.341695	0.297355	0.546616	0.456611	0.506208	0.545002	0	0	1	2	0	1	NA	NA	NA
Zm00001d000675	0.231415	0.429977	0.545683	0.092777	0.172075	0.041724	0.435995	0.811299	1.02906	0.174466	0.323556	0.078485	3	5	7	2	3	1	NA	NA	NA
Zm00001d000676	0.052752	0.028592	0.228416	0.737034	0.356076	0.567959	0.099387	0.053949	0.430753	1.38598	0.669537	1.06837	0	0	0	0	0	0	NA	NA	NA
Zm00001d000677	2.63577	2.81336	2.14668	1.49386	1.35775	0.760758	4.96591	5.30835	4.04826	2.80917	2.553	1.43104	34	26	23	24	19	15	1.11047181530865	0.00110466047750181	0.00312652605899208
Zm00001d000681	1.08834	1.40551	0.92128	0.950721	0.797277	0.742817	2.05047	2.65198	1.73737	1.78781	1.49914	1.39729	9	12	6	10	9	7	NA	NA	NA
Zm00001d000682	4.16915	4.81318	5.22779	0.977545	1.19263	1.35645	7.85485	9.0817	9.85868	1.83825	2.24254	2.55157	49	55	64	20	25	27	1.81571989565367	1.08966053960847e-11	8.5631524223586e-11
Zm00001d000688	4.00072	3.58392	3.51417	2.81019	2.90819	3.12375	7.53754	6.76229	6.62711	5.28449	5.46833	5.87598	53	44	48	53	62	63	0.297493578875659	0.18144616327855	0.270740146945235
Zm00001d000697	0.316617	0.30604	0.449084	0.094771	0.226984	0.192139	0.596521	0.577449	0.846892	0.178216	0.426802	0.361427	0	0	0	0	0	0	NA	NA	NA
Zm00001d000706	1.54298	1.78123	1.60599	0.026092	0.01511	0.022108	2.90705	3.36089	3.02861	0.049065	0.028412	0.041586	47	53	48	0	0	0	8.66058516136217	5.85126945884755e-13	5.09548907471251e-12
Zm00001d000707	0.919976	0.674321	0.882087	1.72263	1.44143	1.55114	1.73327	1.27234	1.66346	3.23937	2.71035	2.91781	39	29	38	108	91	93	-0.868536	7.72738384017925e-05	0.0002722589577893
Zm00001d000709	1.56033	2.17194	3.37949	5.94165	4.82429	5.90114	2.93973	4.09811	6.37312	11.1731	9.07121	11.1005	14	21	26	68	55	68	-1.05327	0.000218990467394295	0.000709673787572312
Zm00001d000711	0.091928	0.074758	0.148115	0.105203	0.111079	0.117309	0.173196	0.141057	0.279319	0.197831	0.208865	0.220667	3	4	2	7	4	6	NA	NA	NA
Zm00001d000717	0.762748	0.237054	0.741458	1.0618	0.850275	0.76522	1.43705	0.447282	1.39826	1.99669	1.59879	1.43943	10	3	9	20	16	14	-0.591185	0.24574283815016	0.346597078417845
Zm00001d000721	0.374805	0.61021	0.687461	0.061156	0.120754	0.109395	0.706149	1.15137	1.29643	0.115003	0.227056	0.20578	3	3	6	0	0	2	NA	NA	NA
Zm00001d000725	0.123274	0.377567	0.513714	0.306912	0.122189	0.291354	0.232254	0.712409	0.968773	0.577142	0.229755	0.548057	1	4	5	3	2	4	NA	NA	NA
Zm00001d000726	0.198969	0.637334	0.390982	0.072232	0.670063	0.368169	0.374866	1.20255	0.737323	0.135831	1.25993	0.692551	1	4	2	2	10	7	NA	NA	NA
Zm00001d000727	1.01083	1.19752	0.824383	1.11719	0.980966	0.383408	1.90445	2.25953	1.55464	2.10086	1.84453	0.721218	6	8	7	13	11	6	NA	NA	NA
Zm00001d000731	0.218846	0.966356	0.358485	0.15449	0	0.30896	0.412315	1.82336	0.676039	0.290515	0	0.581175	1	4	2	1	0	2	NA	NA	NA
Zm00001d000736	0.299618	0.438986	0.368018	0.234361	0.285396	0.297227	0.564494	0.828297	0.694016	0.44071	0.536635	0.559104	22	29	26	23	32	29	0.467824719131749	0.137558998255561	0.215354047231019
Zm00001d000737	0.115006	0.079664	0.163698	0.033602	0.263104	0.232058	0.216677	0.150312	0.308706	0.063189	0.49472	0.436518	2	0	2	0	3	3	NA	NA	NA
Zm00001d000739	0.187543	0.582674	0.176247	0.391144	0.705314	0.267503	0.353339	1.09941	0.332371	0.735537	1.32621	0.503193	1	5	2	6	10	3	NA	NA	NA
Zm00001d000740	0.298018	0.253023	0.189124	0.102999	0.04384	0.119897	0.56148	0.477415	0.356654	0.193687	0.082433	0.225534	3	3	2	2	1	2	NA	NA	NA
Zm00001d000748	0.13894	0.296699	0.242686	0	0.038397	0.062934	0.261768	0.559823	0.457662	0	0.072198	0.118383	1	2	2	0	1	1	NA	NA	NA
Zm00001d000749	1.95922	1.63844	1.42666	2.9919	2.10434	2.169	3.69126	3.09147	2.69042	5.6262	3.95684	4.08005	15	19	14	35	31	28	-0.376157	0.279605106810211	0.384058950812203
Zm00001d000750	1.87798	1.0455	1.00508	1.32089	1.48572	1.92807	3.5382	1.97269	1.89541	2.4839	2.79363	3.62683	16	10	10	15	16	23	0.00837529366100376	0.984558786324112	0.989280506981955
Zm00001d000771	0.402285	0.50021	1.02886	0.676217	0.63274	0.501118	0.757922	0.943817	1.94025	1.27161	1.18975	0.942638	3	5	11	7	7	5	NA	NA	NA
Zm00001d000791	0.252004	0.545125	0.4156	0.326356	0.514104	0.516982	0.474787	1.02856	0.783747	0.613705	0.966679	0.972478	3	6	4	6	12	9	NA	NA	NA
Zm00001d000800	0.690092	0.682618	0.535833	0.670688	0.698559	0.635345	1.30016	1.28799	1.01049	1.26121	1.31351	1.19513	1	3	3	4	6	5	NA	NA	NA
Zm00001d000804	1.2541	0.826309	1.11371	0.727339	0.961514	0.909895	2.36279	1.55911	2.10025	1.36774	1.80795	1.71158	2	0	1	1	3	2	NA	NA	NA
Zm00001d000808	0	0.112415	0	0.180878	0.200819	0	0	0.21211	0	0.340137	0.377603	0	2	1	0	4	5	3	NA	NA	NA
Zm00001d000811	0.399999	0.310584	0.27615	0.444844	0.647559	0.283809	0.753616	0.586022	0.520771	0.83652	1.21762	0.533865	5	3	3	7	12	5	NA	NA	NA
Zm00001d000812	0.145859	0.098669	0.311156	0.258856	0.168128	0.095084	0.274804	0.186173	0.586785	0.486774	0.316135	0.17886	1	1	2	2	1	1	NA	NA	NA
Zm00001d000824	0.496546	0.750709	0.728308	2.32705	3.18631	2.2757	0.935514	1.41647	1.37346	4.37597	5.99128	4.28075	3	6	6	26	31	25	-1.85731	0.000227342025381856	0.000734044259307252
Zm00001d000825	0.049381	0	0	0.133693	0.187958	0.147796	0.093035	0	0	0.251407	0.353421	0.278014	2	0	0	3	6	5	NA	NA	NA
Zm00001d000826	0.145309	0.239148	0.204448	0.669469	0.580837	0.503734	0.273768	0.451234	0.385553	1.25892	1.09216	0.947559	1	1	1	5	4	4	NA	NA	NA
Zm00001d000827	0.909565	0.91359	1.35776	1.01746	1.29961	0.868078	1.71366	1.7238	2.5605	1.91332	2.44367	1.63291	6	5	14	13	19	9	-0.120652	0.819324698060421	0.870746013418208
Zm00001d000835	0	0.373587	0.114959	0.336396	0.284899	0.122063	0	0.7049	0.216792	0.632585	0.535701	0.229609	0	4	1	5	5	2	NA	NA	NA
Zm00001d000838	822.087	829.842	833.492	1111.84	1106.24	1124.21	1548.85	1565.78	1571.82	2090.79	2080.08	2114.71	4442	4431	4510	9181	9141	9370	-0.455691	1.56371122404645e-102	1.57152978016668e-100
Zm00001d000840	0.670634	0.510211	0.582173	0	0.149895	0.19759	1.2635	0.962687	1.09787	0	0.281851	0.371681	8	6	6	1	2	5	NA	NA	NA
Zm00001d000843	0.508197	0.512456	0.722869	0.177611	0.369032	0.217252	0.957465	0.966923	1.3632	0.333994	0.693898	0.408666	6	6	7	3	7	1	NA	NA	NA
Zm00001d000847	0	0.156208	0.218854	0	0.273582	0.41655	0	0.29474	0.412721	0	0.514422	0.78356	1	2	3	3	5	8	NA	NA	NA
Zm00001d000849	1.28819	0.946454	1.08835	0.58844	0.822153	0.452918	2.427	1.78581	2.05243	1.10655	1.54591	0.851969	22	16	18	13	20	12	0.908730682500696	0.022598588811193	0.046204508036646
Zm00001d000852	0.332653	0.227862	0.34007	0.609973	0.591307	0.657281	0.626733	0.42994	0.641312	1.14704	1.11185	1.23639	4	0	3	6	4	3	NA	NA	NA
Zm00001d000853	4.0808	4.16735	4.20358	3.19873	3.35221	2.68755	7.6884	7.86312	7.9272	6.01515	6.30323	5.05546	48	58	50	67	54	51	0.452605126092118	0.0417899155351437	0.0790975410944234
Zm00001d000854	0.424778	0.158752	0.200851	0.181972	0.139852	0.334238	0.800299	0.29954	0.378769	0.342195	0.262967	0.628725	5	2	2	4	3	5	NA	NA	NA
Zm00001d000888	0.055508	0.121836	0.204387	0.163516	0.176107	0.098679	0.104579	0.229885	0.385437	0.307488	0.331137	0.185623	0	0	1	0	2	0	NA	NA	NA
Zm00001d000896	0.438907	1.86943	1.07363	1.11773	2.77714	2.04083	0.82692	3.52733	2.02468	2.10186	5.22191	3.83894	2	7	4	8	18	14	NA	NA	NA
Zm00001d000899	0.326482	0.337874	0.237848	0.349809	0.541816	0.355969	0.615106	0.637514	0.448538	0.657809	1.01879	0.669602	2	1	1	3	8	8	NA	NA	NA
Zm00001d000906	0	0.486015	0.379108	0.167348	0.415337	0.326174	0	0.917033	0.71493	0.314695	0.780966	0.613557	0	4	3	3	5	5	NA	NA	NA
Zm00001d000909	10.0619	8.56625	8.22383	3.29926	3.56399	2.96256	18.957	16.1632	15.5087	6.20419	6.70144	5.57278	131	113	108	63	65	56	1.5292336785254	3.46592847140635e-18	4.2994555744395e-17
Zm00001d000914	1.73879	1.20384	1.51029	0.3641	0.57923	0.471035	3.27596	2.27146	2.84813	0.684683	1.08914	0.88605	45	35	34	15	22	16	1.69826241654621	9.68070052410219e-08	5.1260646617558e-07
Zm00001d000916	0.381156	0	0	0.515972	0.361983	0.278751	0.718115	0	0	0.970274	0.680643	0.524349	2	0	0	4	3	2	NA	NA	NA
Zm00001d000919	0.253832	0.326685	0.343164	0.437538	0.529152	0.513286	0.478231	0.616403	0.647146	0.822781	0.994975	0.965527	3	4	4	8	8	9	NA	NA	NA
Zm00001d000923	0.164389	0.164352	0	0.199242	0.074254	0.066552	0.309715	0.310107	0	0.374671	0.13962	0.125189	1	1	0	3	1	1	NA	NA	NA
Zm00001d000932	0.131103	0.143848	0.262075	0	0.078328	0.078304	0.247003	0.271418	0.494227	0	0.147281	0.147296	1	1	2	0	1	1	NA	NA	NA
Zm00001d000942	5.13224	5.36649	5.60081	5.6787	6.38977	5.57834	9.66936	10.1257	10.5621	10.6787	12.0148	10.4932	45	50	50	57	77	61	0.165892102106769	0.452495521132167	0.560557537152405
Zm00001d000943	0.572585	0.354536	0.827151	1.34069	0.981438	1.32583	1.07878	0.668953	1.55986	2.52113	1.84542	2.49397	2	1	7	8	5	4	NA	NA	NA
Zm00001d000946	0.173742	0.220896	0.195907	0.174776	0.194978	0.19627	0.327338	0.416796	0.369446	0.328662	0.366621	0.369197	5	9	9	1	0	1	NA	NA	NA
Zm00001d000947	2.9205	3.06959	2.49268	2.57557	3.14665	2.93082	5.50235	5.79183	4.70075	4.8433	5.91671	5.51307	10	10	8	9	14	17	0.078767608388882	0.872904752794999	0.91027603354778
Zm00001d000951	12.2378	12.2765	12.6385	22.5294	22.3421	23.1051	23.0565	23.1638	23.834	42.3661	42.0102	43.4623	0	0	0	0	0	0	NA	NA	NA
Zm00001d000952	3.215	2.84734	3.30566	10.3997	10.2284	10.1942	6.0572	5.37248	6.23389	19.5564	19.2326	19.176	4	0	4	4	3	4	NA	NA	NA
Zm00001d000961	0	0	0	3.44415	2.83649	2.59721	0	0	0	6.47665	5.33351	4.88553	0	0	0	113	96	78	-8.4292	1.90649642270027e-12	1.60102958758216e-11
Zm00001d000966	0.255881	0.180143	0.085251	0.659738	0.741059	0.282223	0.482091	0.339902	0.160768	1.24062	1.39343	0.530882	1	1	1	6	8	3	NA	NA	NA
Zm00001d000967	0.267766	0.339766	0.358689	0.359876	0.358115	0.441147	0.504483	0.641085	0.676423	0.676738	0.67337	0.829829	4	6	6	8	8	9	NA	NA	NA
Zm00001d000970	1.23167	1.35557	0.74709	1.04296	0.88801	1.25821	2.32052	2.55775	1.40888	1.96127	1.66974	2.36677	14	16	6	20	14	23	-0.069336	0.874256348316791	0.911276990456962
Zm00001d000975	0.012794	0.119385	0.119352	0.162994	0.028231	0.179917	0.024105	0.22526	0.225076	0.306507	0.053083	0.338437	1	1	1	3	0	2	NA	NA	NA
Zm00001d000976	2.00824	1.3791	1.63925	1.67694	2.1847	2.20419	3.78362	2.60215	3.09134	3.15345	4.10794	4.14623	28	26	29	46	55	51	-0.279574	0.295945685906869	0.401639413332355
Zm00001d000982	3.29021	3.8046	3.41046	2.97777	3.57793	3.21126	6.1989	7.17868	6.43152	5.59963	6.72765	6.04061	44	49	43	53	67	58	0.20508568669466	0.36628774844926	0.47624149381599
Zm00001d000983	9.01356	8.91716	9.36408	20.2988	20.0378	20.096	16.9819	16.8253	17.659	38.1714	37.6774	37.8019	0	0	0	0	0	0	NA	NA	NA
Zm00001d000985	0.126825	0.118647	0.248092	0.851335	0.470744	0.540144	0.238945	0.223867	0.467858	1.60092	0.885149	1.01605	1	1	1	9	5	5	NA	NA	NA
Zm00001d000986	3.51065	1.45227	3.88531	2.70055	2.7356	3.05159	6.61421	2.7402	7.327	5.07833	5.14381	5.74024	19	8	21	24	24	28	-0.0697822	0.853797249047431	0.896742826296768
Zm00001d000987	0.382852	0.198167	0.600633	0.526636	0.352243	0.313653	0.72131	0.37391	1.13269	0.990328	0.66233	0.590002	6	3	5	10	8	7	NA	NA	NA
Zm00001d000992	1.21239	0.821977	0.789532	0.533873	0.67824	0.459039	2.2842	1.55094	1.48892	1.00394	1.27531	0.863485	17	10	11	11	12	8	0.887016417989091	0.0650283882248297	0.115304944565909
Zm00001d000996	0.255536	0.269673	0.118743	0.040548	0.015333	0.115209	0.481441	0.508831	0.223927	0.07625	0.028831	0.216717	7	6	3	2	0	4	NA	NA	NA
Zm00001d000998	0.144567	0	0.167838	0.150343	0.072228	0	0.27237	0	0.316513	0.282716	0.135811	0	0	0	0	0	0	0	NA	NA	NA
Zm00001d000999	0.309694	0.42918	0.320326	0.401223	0.475234	0.492827	0.583477	0.809795	0.604077	0.754492	0.893591	0.927041	9	12	12	25	32	26	-0.737316	0.0633439946634538	0.112755114497093
Zm00001d001004	0.642192	0.514888	0.620552	1.10729	1.16843	1.04731	1.20992	0.971511	1.17025	2.08224	2.19703	1.97007	30	25	29	72	79	68	-0.78915	0.00138355993629198	0.00382400808328079
Zm00001d001005	4.95813	5.89956	7.41575	5.87624	8.06292	5.84872	9.34132	11.1315	13.9848	11.0502	15.1609	11.0018	0	0	0	0	0	0	NA	NA	NA
Zm00001d001006	4.58637	4.60604	5.67828	2.79215	2.99077	3.57975	8.64092	8.69086	10.7082	5.25058	5.6236	6.73375	75	77	91	69	73	92	0.647791150907187	0.000510110330185665	0.00154344115691839
Zm00001d001011	96.3047	44.2012	96.4727	46.3405	32.556	69.679	181.442	83.4007	181.93	87.1424	61.2156	131.071	0	0	0	0	0	0	NA	NA	NA
Zm00001d001012	2.19334	24.5701	2.30958	17.4978	22.8868	5.82632	4.13234	46.3599	4.35546	32.9042	43.0345	10.9597	41	56	48	138	130	120	-0.82657	1.25377858135041e-05	5.01491148143118e-05
Zm00001d001013	0.730124	0.966566	0.657403	1.08209	0.983167	1.17617	1.37559	1.82376	1.23975	2.03485	1.84867	2.21246	14	20	14	34	31	37	-0.493977	0.149098355515308	0.230341726139159
Zm00001d001020	0.111626	0.189025	0.065548	0.526899	0.389014	0.309794	0.210308	0.35666	0.123611	0.990823	0.731471	0.582745	3	5	2	17	14	12	-1.51078	0.0195045052370588	0.040603728778697
Zm00001d001022	0	0	0	4.23777	3.9079	4.00744	0	0	0	7.96903	7.34809	7.53827	0	0	0	231	205	202	-9.58172	6.50746146679477e-16	7.08427872494792e-15
Zm00001d001023	0.907032	0.609965	0.516381	0.857266	0.718589	0.762471	1.70889	1.15091	0.973803	1.61207	1.35118	1.43426	19	12	11	29	22	24	-0.243083	0.527189555300925	0.629465245615028
Zm00001d001031	0.120163	0.120746	0.132186	0.328364	0.354875	0.429457	0.226392	0.227829	0.24928	0.617481	0.667278	0.807838	0	0	0	0	0	0	NA	NA	NA
Zm00001d001033	0.130004	0.114158	0	0.71152	0.656594	0.38965	0.244934	0.215399	0	1.338	1.23461	0.732959	1	1	0	8	7	5	NA	NA	NA
Zm00001d001038	0	0.159522	0.195814	0.056474	0.138711	0.092224	0	0.300992	0.36927	0.106198	0.260822	0.173479	0	2	2	1	3	2	NA	NA	NA
Zm00001d001040	0.172334	0	0.30558	0.064007	0	0.174831	0.324684	0	0.57627	0.120364	0	0.328868	1	0	1	0	0	1	NA	NA	NA
Zm00001d001043	0.111015	0.547282	0.176895	0.417844	0.404976	0.379931	0.209156	1.03263	0.333592	0.785747	0.761484	0.714677	1	1	1	7	4	2	NA	NA	NA
Zm00001d001044	0.190241	0	0.393862	0.331444	0	0	0.358422	0	0.742754	0.623273	0	0	2	6	5	6	6	15	NA	NA	NA
Zm00001d001057	0.257219	0.341812	0.158255	0.386312	0.652713	0.382955	0.484612	0.644945	0.29844	0.726451	1.22731	0.720364	3	4	2	5	10	5	NA	NA	NA
Zm00001d001061	1.32069	1.1816	1.06099	1.40052	1.58286	1.31987	2.48823	2.2295	2.00084	2.63364	2.97629	2.48277	79	74	67	156	160	141	-0.461313	0.00421240425320797	0.010460352586587
Zm00001d001063	5.36724	5.99019	5.43925	2.89698	2.37789	2.73646	10.1121	11.3025	10.2575	5.4477	4.4712	5.14748	94	96	92	76	56	64	1.11828620288902	1.08236713040262e-09	7.06577683730722e-09
Zm00001d001065	0.153345	0.186603	0.154031	0.176273	0.257731	0.115342	0.288909	0.352091	0.290475	0.331477	0.484617	0.216967	1	1	0	0	0	0	NA	NA	NA
Zm00001d001066	0.842572	0.930878	0.681298	0.679989	0.746632	0.817582	1.58744	1.75642	1.28481	1.2787	1.40391	1.53793	1	0	2	2	1	1	NA	NA	NA
Zm00001d001068	0.139734	0.241393	0.137173	0.18351	0.139887	0.139547	0.263265	0.45547	0.258683	0.345087	0.263031	0.262498	0	0	0	0	0	0	NA	NA	NA
Zm00001d001072	0.793378	1.15679	1.1543	1.02885	0.751546	1.16364	1.49476	2.18268	2.1768	1.93474	1.41315	2.18889	10	16	12	20	14	19	0.113558176875936	0.789068180276324	0.847774221936098
Zm00001d001074	1.21823	1.52272	1.24313	0.696709	0.866574	1.02964	2.29519	2.87312	2.34432	1.31015	1.62943	1.93683	0	0	0	0	0	0	NA	NA	NA
Zm00001d001076	51.6413	48.0362	48.7386	33.5662	34.6834	33.7072	97.2944	90.6367	91.9124	63.1206	65.2159	63.4055	0	0	0	0	0	0	NA	NA	NA
Zm00001d001078	17.7434	17.194	17.464	12.6854	13.7591	13.6148	33.4294	32.4424	32.934	23.8546	25.8715	25.6105	333	326	334	366	400	394	0.36909470286861	1.81566520753138e-05	7.08135209430484e-05
Zm00001d001080	89.0625	88.7022	85.508	73.3622	71.5894	75.3576	167.798	167.367	161.253	137.956	134.611	141.753	1097	1101	1065	1383	1363	1417	0.241963690071549	2.12745037243671e-07	1.08648947650801e-06
Zm00001d001082	0.413762	0.711636	0.793325	0.745409	0.653915	0.694669	0.779546	1.34275	1.49607	1.40173	1.22957	1.30672	3	6	6	9	8	8	NA	NA	NA
Zm00001d001083	7.54083	7.90683	8.48426	6.21241	7.49591	6.15519	14.2073	14.9189	15.9998	11.6823	14.0947	11.5783	139	145	162	176	218	173	0.246997518748077	0.0609731883768979	0.109306247366922
Zm00001d001085	0.111481	0.054231	0.294695	0.056821	0.165877	0.179041	0.210035	0.102325	0.555742	0.106851	0.311902	0.336788	2	1	5	1	4	4	NA	NA	NA
Zm00001d001087	0.718752	0.594539	1.00008	0.962274	1.16217	1.21598	1.35416	1.1218	1.88597	1.80953	2.18525	2.28734	8	6	10	14	19	16	-0.436537	0.370713897666593	0.480404638432287
Zm00001d001090	0.396486	0.773482	1.01591	1.06572	1.15772	0.833842	0.746997	1.45944	1.91583	2.00406	2.17688	1.56851	3	7	8	10	13	8	NA	NA	NA
Zm00001d001101	0.158638	0.419831	0.309437	0.397065	0.790686	0.388322	0.29888	0.792155	0.583542	0.746673	1.48674	0.730461	2	4	4	8	17	6	NA	NA	NA
Zm00001d001113	0.66778	0.478771	0.815849	0.879857	0.979732	0.669139	1.25813	0.903365	1.53855	1.65455	1.84221	1.2587	23	13	22	41	46	33	-0.455684	0.155180134945503	0.237879369807643
Zm00001d001127	0.451246	0.391935	0.38722	0.689808	0.474828	0.445833	0.850168	0.739519	0.730227	1.29717	0.892828	0.838642	0	0	1	4	1	1	NA	NA	NA
Zm00001d001137	0.356575	0.162259	0.164582	0	0	0	0.671803	0.306157	0.310373	0	0	0	2	1	0	0	0	0	NA	NA	NA
Zm00001d001138	0.010942	0.077795	0	0.412375	0.147686	0.343557	0.020616	0.146786	0	0.775463	0.277696	0.646255	1	1	0	6	2	5	NA	NA	NA
Zm00001d001139	12.7311	13.0595	13.0382	13.7442	14.5159	13.2125	23.9859	24.6411	24.5876	25.8458	27.2946	24.8537	23	20	22	38	39	31	-0.139179	0.652858370798423	0.737587053934535
Zm00001d001140	2.22285	2.35197	2.23476	3.21836	3.33405	3.08451	4.18794	4.4378	4.21437	6.05206	6.26909	5.80217	33	35	32	68	72	65	-0.442245	0.0621011536969221	0.110942035034974
Zm00001d001156	0.125138	0.084991	0	0.417932	0.322261	0.071631	0.235766	0.160364	0	0.785912	0.605954	0.134743	2	1	0	8	6	1	NA	NA	NA
Zm00001d001159	0.226427	0.133133	0.155364	0	0.111815	0.088808	0.426598	0.2512	0.29299	0	0.210248	0.167054	3	1	2	0	2	1	NA	NA	NA
Zm00001d001163	0.43634	0.41486	0.539168	0.87425	0.651313	0.396332	0.822084	0.782775	1.01677	1.64401	1.22467	0.745528	4	7	7	14	12	8	NA	NA	NA
Zm00001d001166	2.80483	2.25811	3.08174	1.89871	2.3539	2.37854	5.28441	4.2607	5.81161	3.57048	4.42608	4.47419	59	45	66	53	69	75	0.380572330570294	0.0802688279362292	0.137763709341714
Zm00001d001172	1.2652	1.47892	1.68263	1.61905	1.67221	2.3373	2.3837	2.79048	3.17313	3.04458	3.14428	4.39663	12	15	17	23	25	33	-0.287054	0.43951282731895	0.548210263347278
Zm00001d001180	0.254554	0.217833	0.62313	0.306237	0	0.172738	0.47959	0.411015	1.17511	0.575872	0	0.324932	4	2	4	5	0	5	NA	NA	NA
Zm00001d001192	0.082091	0.024537	0.231065	0.125588	0.063509	0.121468	0.154664	0.046297	0.435747	0.236165	0.119417	0.22849	0	0	0	0	0	0	NA	NA	NA
Zm00001d001201	0	0.334973	0.24107	0.526535	0.707993	0.271557	0	0.63204	0.454615	0.990138	1.33125	0.510817	0	2	1	4	6	2	NA	NA	NA
Zm00001d001203	0	0	0	0.204745	0.149055	0.147758	0	0	0	0.385019	0.280271	0.277943	0	0	0	2	1	2	NA	NA	NA
Zm00001d001206	0.21262	0.123336	0.196074	0.01773	0	0	0.400586	0.232716	0.369761	0.033341	0	0	2	1	2	0	0	0	NA	NA	NA
Zm00001d001217	0.16739	0.087638	0.027965	0.206255	0.145387	0.178201	0.31537	0.165359	0.052737	0.387858	0.273374	0.335208	5	2	1	10	7	8	NA	NA	NA
Zm00001d001219	0.195561	0.170647	0.271843	0.245221	0.201958	0.32247	0.368446	0.321984	0.512647	0.461133	0.379745	0.606589	2	2	2	4	2	4	NA	NA	NA
Zm00001d001223	0.239573	0.391825	0.189383	0.597625	0.522243	0.48366	0.451366	0.739312	0.357144	1.12382	0.981983	0.909797	4	8	4	14	11	10	-0.535684	0.364847558841995	0.474718498881671
Zm00001d001229	0.285576	0.295744	0	0.214238	0.401484	0.383511	0.538038	0.558021	0	0.40287	0.754917	0.721411	2	2	1	2	6	4	NA	NA	NA
Zm00001d001230	0.670382	0.646668	0.678059	0.69389	0.207218	0.348483	1.26303	1.22016	1.2787	1.30485	0.389636	0.655521	7	7	7	12	4	8	NA	NA	NA
Zm00001d001240	1.06952	0.972302	0.908141	1.22304	1.01143	0.819948	2.01502	1.83458	1.71259	2.29991	1.90182	1.54238	69	61	55	128	105	68	-0.10879	0.705302425934174	0.780916046737956
Zm00001d001242	1.91302	1.31185	1.44074	1.00271	1.95058	1.04163	3.60422	2.47526	2.71698	1.88557	3.66771	1.95937	10	8	13	6	5	7	NA	NA	NA
Zm00001d001247	0.010708	0.159387	0.008324	0.253532	0.552863	0.025194	0.020174	0.300738	0.015697	0.476762	1.03956	0.047392	1	1	1	2	5	2	NA	NA	NA
Zm00001d001250	0.591623	0.408122	0.48999	0.770267	0.896637	0.510379	1.11464	0.770062	0.924034	1.44847	1.68596	0.960059	12	8	11	23	26	16	-0.474912	0.270648408003087	0.374104919549386
Zm00001d001251	0	0	0	0.20667	0.101861	0.206657	0	0	0	0.388638	0.191532	0.388735	0	0	0	2	1	2	NA	NA	NA
Zm00001d001256	2.12777	2.49682	3.0199	2.27855	2.91506	5.1507	4.0088	4.71111	5.69499	4.28476	5.48123	9.68883	13	16	16	21	27	40	-0.374219	0.313611587623867	0.420923956613727
Zm00001d001257	0.388617	0.250623	0.193549	0.102701	0	0	0.732171	0.472885	0.364999	0.193126	0	0	3	2	2	1	0	0	NA	NA	NA
Zm00001d001267	0.080886	0.024991	0	0.152243	0.165782	0.165108	0.152392	0.047154	0	0.28629	0.311724	0.31058	4	1	0	10	12	13	-2.21404	0.00873566456234932	0.0200456501740266
Zm00001d001271	0.133138	0	0.129099	0	0.130226	0.141364	0.250837	0	0.243458	0	0.244866	0.265916	1	0	1	0	1	1	NA	NA	NA
Zm00001d001276	0	0	1.04486	0.58085	0.774843	0.776335	0	0	1.97042	1.09228	1.45695	1.46034	7	5	7	8	7	8	NA	NA	NA
Zm00001d001282	0	0.038599	0	0.429513	0.544111	0.136945	0	0.072831	0	0.807691	1.0231	0.257603	0	1	0	6	8	5	NA	NA	NA
Zm00001d001285	1.68311	0.926305	0.915072	1.17053	1.20481	1.26929	3.17106	1.74779	1.72566	2.20115	2.26543	2.38762	10	6	9	15	13	12	-0.0847573	0.866213478947918	0.905475279693433
Zm00001d001299	0.202285	0.202113	0.201648	0.214859	0.221845	0.2225	0.381114	0.381355	0.380271	0.404038	0.417139	0.418538	0	1	0	0	0	0	NA	NA	NA
Zm00001d001300	7.64358	8.28857	8.04093	17.4368	17.963	17.0244	14.4008	15.6392	15.1638	32.7895	33.7762	32.024	0	0	0	0	0	0	NA	NA	NA
Zm00001d001301	0.162149	0.168181	0.139352	0.237388	0.259874	0.224036	0.305495	0.31733	0.262793	0.446404	0.488645	0.421428	0	0	0	0	0	0	NA	NA	NA
Zm00001d001302	1.18341	0.72411	0.52463	1.6853	1.68072	2.19412	2.22959	1.36628	0.989358	3.16917	3.16029	4.12729	0	0	0	0	0	0	NA	NA	NA
Zm00001d001303	0.096377	0.101603	0	0.109253	0.105173	0.146819	0.181579	0.191709	0	0.205448	0.197759	0.276177	2	1	1	1	2	2	NA	NA	NA
Zm00001d001304	0.437501	1.0905	0.263815	0.99944	1.23663	0.564692	0.824271	2.0576	0.497509	1.87942	2.32526	1.06222	3	6	1	11	13	5	NA	NA	NA
Zm00001d001307	1.06481	0.752587	1.09584	1.48451	1.63357	1.29184	2.00614	1.42001	2.06656	2.79158	3.07164	2.43004	14	15	22	39	31	37	-0.475664	0.156311413853054	0.239361231631406
Zm00001d001311	0	0.271655	0.183454	0.070613	0.192584	0.49596	0	0.512571	0.345961	0.132786	0.36212	0.932935	1	4	3	2	5	11	NA	NA	NA
Zm00001d001312	2.8834	2.61273	3.00037	1.32105	1.80285	2.01868	5.43245	4.9298	5.65816	2.4842	3.38993	3.79728	16	14	17	10	13	16	0.862481527995338	0.0433176535371548	0.0816267033840761
Zm00001d001321	11.0869	10.9797	11.3349	26.6229	26.1326	26.6854	20.8883	20.717	21.3756	50.0638	49.1376	50.197	1	0	1	1	1	0	NA	NA	NA
Zm00001d001332	0.106617	0.382976	0.490194	0.471242	0.494039	0.971654	0.200871	0.722614	0.92442	0.88616	0.928951	1.82775	1	3	3	6	6	12	NA	NA	NA
Zm00001d001347	0	0.237881	0	0.239768	0.274231	0.3195	0	0.448844	0	0.450878	0.515641	0.601002	0	0	0	0	0	0	NA	NA	NA
Zm00001d001352	0.201374	0.34678	0.382054	0.371746	0.322938	0.302582	0.379396	0.654319	0.720486	0.69906	0.607226	0.569178	3	6	6	11	8	9	NA	NA	NA
Zm00001d001358	0.643106	0.119382	0.146881	0.20075	0.197587	0.269017	1.21164	0.225254	0.276991	0.377507	0.371527	0.50604	6	1	1	1	2	3	NA	NA	NA
Zm00001d001370	1.74482	1.90069	3.04331	1.42829	2.31262	1.92585	3.28731	3.58631	5.73914	2.68588	4.34847	3.62265	8	10	17	14	18	15	0.167920190469467	0.709544218142597	0.784388378874057
Zm00001d001371	0	0	0	0.484514	0.399936	0.163846	0	0	0	0.911118	0.752008	0.308206	0	0	0	4	4	1	NA	NA	NA
Zm00001d001374	0.222645	0.137555	0.176808	0.256122	0.015254	0.278083	0.419472	0.259545	0.333428	0.481631	0.028683	0.523093	4	1	3	10	1	7	NA	NA	NA
Zm00001d001375	0.536474	0.326454	0.443412	0.65615	0.458314	0.932411	1.01074	0.615968	0.836196	1.23388	0.861777	1.75393	9	5	8	18	13	27	-0.805178	0.104179165150858	0.171137641197652
Zm00001d001393	0.6784	0.972924	0.532018	0.502295	0.089539	0.440379	1.27813	1.83575	1.00329	0.944556	0.168362	0.828383	9	12	7	9	2	8	NA	NA	NA
Zm00001d001394	0.128413	0.364458	0	0.447831	0.329101	0.28084	0.241936	0.687675	0	0.842137	0.618816	0.52828	2	6	2	11	10	7	NA	NA	NA
Zm00001d001397	0.179093	0.473843	0.103251	0.071115	0.071132	0.09344	0.337418	0.894066	0.194714	0.13373	0.133751	0.175767	2	6	1	1	1	2	NA	NA	NA
Zm00001d001399	1.87927	2.0227	2.01847	2.69575	3.26222	1.96061	3.54062	3.81652	3.80648	5.0693	6.13401	3.68805	51	56	55	115	131	87	-0.44619	0.0236050625851747	0.0479727054906103
Zm00001d001409	0.733619	0.346262	0.480338	0.537932	0.378552	0.353121	1.38217	0.653341	0.905832	1.01157	0.7118	0.664245	5	3	4	7	4	4	NA	NA	NA
Zm00001d001414	0.380836	0.256903	0.376892	0.830675	0.46618	0.269289	0.717511	0.484735	0.710752	1.56207	0.876567	0.506551	3	1	4	5	2	3	NA	NA	NA
Zm00001d001415	0.171072	0	0.055865	0.232634	0.202747	0.2354	0.322307	0	0.105352	0.437463	0.381228	0.442803	1	0	0	5	4	0	NA	NA	NA
Zm00001d001416	0	0	0	2.8606	2.4578	2.70151	0	0	0	5.37929	4.62144	5.08172	0	0	0	64	53	63	-7.75614	1.24261275526274e-10	8.87124318462629e-10
Zm00001d001417	4.4148	4.35241	4.22526	3.9365	3.91398	3.07062	8.31767	8.21231	7.96809	7.4025	7.35952	5.77605	34	33	36	44	47	41	0.235449895276759	0.363825814008468	0.473638333933514
Zm00001d001418	0.876584	0.848207	1.26793	0.472634	0.258144	0.681368	1.65152	1.60043	2.39109	0.888778	0.485394	1.2817	8	10	13	8	4	9	NA	NA	NA
Zm00001d001425	0	0	0	1.7255	2.01432	1.48595	0	0	0	3.24476	3.78757	2.79517	0	0	0	22	27	19	-6.35188	3.75257064091345e-07	1.85623857453588e-06
Zm00001d001427	0.128911	0.227997	0.212608	0.004039	0.065326	0.047327	0.242873	0.430195	0.400941	0.007595	0.122833	0.089025	1	1	2	0	0	0	NA	NA	NA
Zm00001d001432	5.04327	4.38124	4.26363	2.92917	2.58443	2.21123	9.50173	8.2667	8.04045	5.50824	4.85955	4.15948	57	51	51	49	42	33	0.952079788734557	6.54647492587786e-05	0.000233749999411436
Zm00001d001436	0	0.135192	0.256793	0.060087	0	0.147651	0	0.255086	0.484266	0.112992	0	0.277742	0	1	2	1	0	1	NA	NA	NA
Zm00001d001441	0.011655	0.009529	0.087616	0.281143	0.157377	0.127921	0.021958	0.01798	0.165229	0.528684	0.295919	0.240629	0	0	0	0	0	0	NA	NA	NA
Zm00001d001453	0.387452	0.195796	0.792121	0.442207	0.705555	0.61094	0.729977	0.369437	1.4938	0.831561	1.32667	1.14922	6	4	12	14	19	16	-0.562167	0.27157360175991	0.375147874918418
Zm00001d001456	5.00745	5.03112	5.67926	3.18238	3.22832	3.50417	9.43426	9.49292	10.7101	5.9844	6.07027	6.59158	208	210	236	202	204	223	0.649587706781707	6.66643175927352e-09	4.00715274457864e-08
Zm00001d001460	0.403041	0.299023	0.123951	0.176215	0.300602	0.517146	0.759346	0.564209	0.233749	0.331368	0.565228	0.972788	4	2	3	2	3	6	NA	NA	NA
Zm00001d001471	4.657	5.12386	5.01033	4.97032	4.98051	4.51638	8.77398	9.6679	9.4486	9.34658	9.36495	8.49563	105	114	117	150	138	134	0.264615027204429	0.0686298434283189	0.120768181477941
Zm00001d001472	10.3793	9.56055	10.0405	9.27882	8.63871	9.43396	19.5551	18.0392	18.9346	17.4486	16.2435	17.7459	304	294	296	417	400	425	0.119066233163906	0.169827345990112	0.256433251260936
Zm00001d001473	0.315849	0.189528	0.142639	0.244676	0.229627	0.463748	0.595073	0.35761	0.268992	0.460108	0.431772	0.872341	8	3	3	8	8	13	NA	NA	NA
Zm00001d001475	2.64567	2.40177	2.83219	2.045	2.0382	1.2477	4.98456	4.53177	5.34101	3.84558	3.83247	2.347	33	33	37	43	46	28	0.40946275529416	0.136748480797175	0.214261530562681
Zm00001d001476	0.551961	0.593442	0.926001	1.1303	1.32703	0.799788	1.03992	1.11973	1.74627	2.12551	2.49525	1.50446	9	8	14	23	26	20	-0.561081	0.18528347418233	0.275617529013823
Zm00001d001482	0.127587	0.206852	0	0.237974	0.377394	0.468058	0.240379	0.390297	0	0.447504	0.70962	0.880449	0	1	0	6	6	12	NA	NA	NA
Zm00001d001485	0	0	0	1.06776	1.21474	0.834221	0	0	0	2.00791	2.2841	1.56923	0	0	0	12	10	9	NA	NA	NA
Zm00001d001489	1.36514	1.18629	1.44945	3.81663	4.03351	4.09872	2.57199	2.23833	2.73339	7.17709	7.58428	7.70997	44	31	35	148	157	156	-1.47393	6.51094284441907e-14	6.09171148461097e-13
Zm00001d001490	2.54234	2.73125	2.28832	3.07181	3.4679	3.59085	4.78988	5.15343	4.31536	5.77648	6.52076	6.75465	108	114	97	188	206	212	-0.332374	0.0153745996059389	0.0328953895333298
Zm00001d001491	0.531014	0.47132	0.759727	0.397879	0.127983	0.380327	1.00045	0.889307	1.43271	0.748203	0.240648	0.715422	4	5	7	4	1	7	NA	NA	NA
Zm00001d001492	0.394011	0.390903	0.465208	0.593546	0.519523	0.401484	0.742333	0.737572	0.8773	1.11615	0.976868	0.755219	10	10	10	28	23	14	-0.522057	0.234685908616438	0.333840029846041
Zm00001d001496	0.404655	0.313459	0.443943	0.743948	0.562734	0.262305	0.762387	0.591447	0.837198	1.39898	1.05812	0.493415	2	2	5	8	7	4	NA	NA	NA
Zm00001d001512	0.148279	0.038936	0.149684	0.091161	0.117762	0.2404	0.279365	0.073466	0.282277	0.171426	0.22143	0.452209	0	0	0	0	0	0	NA	NA	NA
Zm00001d001513	3.90777	4.97982	2.91848	1.21779	1.94881	1.79931	7.36241	9.39612	5.50374	2.29003	3.66438	3.38462	11	14	9	7	14	20	0.323297792342507	0.500879255857667	0.605018195459513
Zm00001d001520	2.36514	2.22445	1.98194	2.43955	2.16096	2.21151	4.45603	4.19718	3.73758	4.58753	4.0633	4.16001	108	101	93	163	142	151	-0.00106754	0.994241220314352	0.995570096793508
Zm00001d001521	0.162499	0.287082	0.177069	0.141229	0.572331	0.512175	0.306154	0.541678	0.333921	0.265578	1.07616	0.963436	0	0	0	0	0	0	NA	NA	NA
Zm00001d001523	0.146437	0.144784	0.258703	0.120874	0.085848	0	0.275894	0.273185	0.487868	0.227301	0.161422	0	2	2	2	2	2	0	NA	NA	NA
Zm00001d001524	0	0.122834	0.122799	0.081819	0.014741	0.107221	0	0.231767	0.231578	0.153858	0.027718	0.201691	0	1	1	1	1	2	NA	NA	NA
Zm00001d001526	1.01642	1.00652	1.00947	2.16735	0.743247	1.46827	1.91497	1.89915	1.90368	4.07565	1.39754	2.76192	6	6	5	24	8	16	NA	NA	NA
Zm00001d001527	1.24589	1.07994	1.29638	1.76145	1.74291	0.948364	2.3473	2.03767	2.44475	3.31238	3.27723	1.78394	12	7	8	22	17	12	-0.32416	0.496018458877664	0.600600664062713
Zm00001d001542	0.200659	0.566787	0.647846	0.118523	0.222937	0.210192	0.378051	1.06944	1.22172	0.22288	0.419192	0.395385	0	1	1	0	0	0	NA	NA	NA
Zm00001d001545	0.156394	0	0.145043	0.063965	0.197971	0.128578	0.294654	0	0.273526	0.120286	0.372249	0.241863	2	0	1	2	3	2	NA	NA	NA
Zm00001d001546	0	0.418737	0.302097	0.228606	0	0.125726	0	0.79009	0.569702	0.429889	0	0.236498	0	3	2	2	0	1	NA	NA	NA
Zm00001d001547	0	0.023874	0.083708	0.167424	0.15074	0.199477	0	0.045046	0.157858	0.314838	0.28344	0.375229	0	1	1	4	5	4	NA	NA	NA
Zm00001d001548	0	0	0.229004	0.609338	0.353893	0.400584	0	0	0.431861	1.14585	0.665432	0.753526	0	0	1	8	4	4	NA	NA	NA
Zm00001d001551	2.13432	3.52339	3.19849	4.11766	3.95605	3.49018	4.02115	6.64808	6.03178	7.74317	7.43863	6.56527	23	33	31	61	61	58	-0.455498	0.075219190529666	0.130437262219607
Zm00001d001555	0	0	0.064389	0.164723	0.25199	0.339115	0	0	0.121425	0.309759	0.473821	0.637899	0	0	1	1	2	3	NA	NA	NA
Zm00001d001556	0.065836	0.084298	0.749234	0.201038	0.145271	0.18421	0.124038	0.159057	1.41292	0.378047	0.273156	0.346511	1	1	4	2	2	3	NA	NA	NA
Zm00001d001561	0.225878	0	0.148186	0.201685	0.226693	0.365235	0.425564	0	0.279452	0.379264	0.426254	0.687032	0	2	0	2	1	3	NA	NA	NA
Zm00001d001562	0.16738	0.212846	0.124328	0.129201	0.15008	0.154863	0.315352	0.401607	0.23446	0.24296	0.282198	0.291307	0	0	0	0	0	0	NA	NA	NA
Zm00001d001563	48.0045	45.797	44.4749	54.8669	54.8624	55.3761	90.4425	86.4117	83.8717	103.176	103.159	104.166	290	268	279	525	527	534	-0.328727	8.50007430244143e-05	0.000296902143231505
Zm00001d001564	0.093361	0.123242	0.42681	0.18701	0.190454	0.173091	0.175896	0.232539	0.804887	0.351668	0.358115	0.325597	0	0	3	2	3	2	NA	NA	NA
Zm00001d001565	0.121733	0.125977	0.134027	0.183196	0.130631	0.0779	0.22935	0.237699	0.252751	0.344496	0.245628	0.146535	0	1	2	1	3	3	NA	NA	NA
Zm00001d001566	12.0672	11.7982	12.0478	12.9073	13.7738	12.4377	22.7352	22.2613	22.72	24.2719	25.8991	23.3961	95	85	87	168	172	160	-0.311729	0.0358499256870605	0.0692057244289214
Zm00001d001568	0.989646	0.463633	0.451851	1.57567	1.33595	1.29183	1.86454	0.874801	0.852111	2.96301	2.51201	2.43002	5	2	3	14	11	10	-1.214	0.0715824599125009	0.125171725273408
Zm00001d001571	0.059403	0.081273	0.060463	1.1339	0.903243	0.74692	0.111917	0.15335	0.114022	2.13228	1.69839	1.40501	0	0	0	6	2	0	NA	NA	NA
Zm00001d001572	13.9946	24.2881	11.6455	15.5664	9.92547	10.169	26.3665	45.8278	21.9613	29.2723	18.663	19.1286	0	0	0	0	0	0	NA	NA	NA
Zm00001d001575	3.69728	4.16996	3.76249	3.16579	3.15301	3.51553	6.96584	7.86805	7.0954	5.9532	5.92867	6.61295	78	96	85	107	102	115	0.270389214994297	0.104978048601498	0.172243980327504
Zm00001d001580	0.497423	0.783148	0.802237	1.44145	0.968651	0.823905	0.937166	1.47768	1.51288	2.71061	1.82137	1.54982	5	7	8	24	14	15	-0.812474	0.112214020082934	0.182062424104894
Zm00001d001582	2.30661	2.28655	2.24347	2.55371	2.43486	2.47404	4.34575	4.31436	4.23079	4.8022	4.57831	4.65383	0	0	0	0	0	0	NA	NA	NA
Zm00001d001585	0.013597	0.566256	0.152769	0.2825	1.60866	0.240928	0.025617	1.06844	0.288095	0.531234	3.02479	0.453202	0	0	0	0	0	0	NA	NA	NA
Zm00001d001587	0.614335	0.451033	0.595197	0.724662	0.895081	0.903327	1.15743	0.851027	1.12244	1.36271	1.68304	1.69922	3	0	8	6	13	12	NA	NA	NA
Zm00001d001603	0.850528	0.42191	0.256205	0.627637	0.370886	0.101866	1.60243	0.796078	0.483157	1.18026	0.697385	0.191617	7	4	2	6	4	1	NA	NA	NA
Zm00001d001609	0.372602	1.22123	0.562424	1.83091	1.57325	1.82942	0.701998	2.30426	1.06063	3.44298	2.95821	3.44126	4	9	5	21	21	23	-1.25894	0.0117838283663875	0.0260536208819709
Zm00001d001611	0.3644	0.12144	0.195984	0.483189	0.383656	0.175407	0.686546	0.229138	0.369592	0.908626	0.721396	0.329953	5	1	2	8	8	6	NA	NA	NA
Zm00001d001612	0.180634	0.123638	0	0.169203	0	0.1931	0.340323	0.233285	0	0.318183	0	0.363235	2	1	2	2	0	2	NA	NA	NA
Zm00001d001624	0.872711	0.294868	0.483255	0.059197	0	0.286366	1.64423	0.556369	0.911334	0.111318	0	0.538675	6	2	4	2	0	4	NA	NA	NA
Zm00001d001628	0.803852	0.456012	0.736857	0.658566	0.768577	1.10502	1.51449	0.860422	1.38958	1.23842	1.44517	2.07863	21	12	19	26	25	41	-0.22983	0.518400204182023	0.621371484921563
Zm00001d001633	6.15696	4.30689	5.54527	5.62934	4.06875	3.99537	11.6	8.12641	10.4574	10.5858	7.65054	7.51556	58	39	53	76	55	58	0.259943392082152	0.251874027707694	0.353455558874311
Zm00001d001635	0	0.269054	0.058015	0.065188	0.26384	0.195551	0	0.507663	0.109406	0.122584	0.496103	0.367844	0	3	1	1	5	4	NA	NA	NA
Zm00001d001642	0.349519	0.280586	0.234044	0	0.470148	0.083747	0.658509	0.529421	0.441364	0	0.884028	0.157533	3	2	2	2	5	1	NA	NA	NA
Zm00001d001644	0.286565	0.304858	0.33284	0.095302	0.211383	0.1165	0.5399	0.575218	0.627676	0.179214	0.397467	0.219144	3	4	4	2	4	3	NA	NA	NA
Zm00001d001656	2.56823	2.82912	2.6668	2.45135	2.31023	3.06812	4.83865	5.3381	5.0291	4.60971	4.34397	5.77134	94	106	99	136	125	165	0.0827194089556574	0.593201170344093	0.6868864472117
Zm00001d001658	0.31152	0	0.335699	0.139305	0.129948	0.283541	0.586916	0	0.633068	0.261961	0.244343	0.53336	3	1	3	1	4	3	NA	NA	NA
Zm00001d001668	0.155098	0.049013	0.391993	0.380484	0.102076	0.244203	0.292211	0.092479	0.73923	0.715492	0.191935	0.459363	1	0	2	3	1	2	NA	NA	NA
Zm00001d001675	4.73921	5.1517	4.74831	8.35017	8.86617	9.81142	8.92888	9.72045	8.95446	15.7023	16.6712	18.456	0	2	3	3	3	8	NA	NA	NA
Zm00001d001677	0.175391	0	0.317215	0.096861	0.298287	0.278458	0.330443	0	0.598212	0.182145	0.560874	0.523798	2	0	4	2	6	5	NA	NA	NA
Zm00001d001688	1.29302	1.98514	0.934986	0.083661	0.465624	0.334623	2.4361	3.74565	1.76322	0.157323	0.875522	0.629449	8	13	7	1	5	4	NA	NA	NA
Zm00001d001691	1.49396	1.65517	1.34998	0.999721	1.08892	1.09747	2.81468	3.12305	2.54583	1.87995	2.04752	2.06442	13	18	16	18	21	20	0.265339242825295	0.492652330187546	0.597761854902854
Zm00001d001700	2.6498	3.60423	2.36233	3.10583	3.12221	2.75348	4.99234	6.80061	4.45494	5.84045	5.87075	5.17949	38	42	34	68	60	58	-0.112822	0.63159258873084	0.720076715295944
Zm00001d001703	0.933017	0.860812	0.738049	0.968273	0.903305	1.4991	1.75785	1.62422	1.39183	1.82082	1.6985	2.81991	8	7	6	12	11	18	-0.371812	0.481510585101331	0.588262994609221
Zm00001d001705	0.141687	0.120462	0.065958	0.277891	0.008956	0.135941	0.266945	0.227293	0.124385	0.522569	0.016841	0.255714	0	0	0	0	0	0	NA	NA	NA
Zm00001d001707	0.188427	0.140383	0.124951	0.141489	0.125332	0.093521	0.355004	0.264881	0.235636	0.266068	0.235664	0.17592	1	1	1	1	1	1	NA	NA	NA
Zm00001d001709	3.47293	2.78405	2.75119	4.11822	3.60084	4.14515	6.54315	5.25306	5.18826	7.74423	6.77073	7.79732	86	75	73	166	151	155	-0.418884	0.00760612657141008	0.0177184836733225
Zm00001d001726	0.314385	0.416272	0.073626	0.475722	0.060996	0.363279	0.592315	0.78544	0.138845	0.894585	0.114692	0.683353	2	3	3	5	1	0	NA	NA	NA
Zm00001d001730	0.050221	0.115944	0.14134	0.237903	0.215214	0.180821	0.094618	0.218769	0.266542	0.447372	0.40467	0.340137	2	4	3	6	7	6	NA	NA	NA
Zm00001d001738	0.453079	1.18665	0.655412	0.346838	0.524439	0.548413	0.853621	2.23902	1.23599	0.652221	0.986112	1.0316	8	18	9	8	12	13	0.678427981729603	0.171005701147594	0.257822536252712
Zm00001d001741	68.6954	66.0884	70.6445	77.1775	75.6365	76.914	129.425	124.698	133.223	145.131	142.221	144.681	74	76	73	144	117	114	-0.156412	0.357402582855811	0.467416186237514
Zm00001d001745	0.406365	0.339517	0.631963	0.616581	0.371265	0.425814	0.76561	0.640615	1.19177	1.15947	0.698096	0.800985	0	1	3	3	0	2	NA	NA	NA
Zm00001d001747	6.96144	9.46986	9.79569	8.28327	7.88961	9.32992	13.1157	17.8681	18.4729	15.5765	14.835	17.5502	102	137	142	185	162	209	0.0481413965798451	0.737354128531041	0.806512680603147
Zm00001d001754	0.847166	1.04089	0.79188	0.558241	0.660116	0.90996	1.5961	1.96399	1.49334	1.04976	1.24123	1.7117	11	8	8	9	8	13	NA	NA	NA
Zm00001d001755	0.444174	0.477462	0.213183	0	0.033277	0	0.836842	0.900895	0.402026	0	0.062572	0	10	10	4	0	1	0	NA	NA	NA
Zm00001d001756	1.25339	0.45872	0.839559	0.929145	0.796486	1.04295	2.36145	0.865532	1.58326	1.74724	1.49765	1.96186	5	1	5	6	7	9	NA	NA	NA
Zm00001d001762	3.62017	2.66176	3.84533	2.83694	2.33475	1.53469	6.82056	5.02231	7.2516	5.33481	4.39007	2.88686	12	10	6	6	8	8	NA	NA	NA
Zm00001d001763	3.15836	1.67171	2.21457	1.28116	1.98705	1.22795	5.95049	3.15424	4.17628	2.40919	3.73629	2.30987	57	34	51	37	59	36	0.698476909805492	0.00731922412725845	0.0171227458457807
Zm00001d001765	26.0235	25.2765	26.487	27.7332	28.7631	26.6313	49.0295	47.6927	49.9498	52.1517	54.0839	50.0953	1025	988	1035	1623	1680	1552	-0.0782521	0.0981887883339478	0.162888104004576
Zm00001d001766	3.52222	4.51987	4.39606	5.891	5.426	5.09413	6.636	8.52827	8.29019	11.0779	10.2026	9.58241	81	108	107	204	190	177	-0.354477	0.0148265244640978	0.0318605966384954
Zm00001d001767	10.3352	9.64759	10.5597	12.6241	12.1163	12.0963	19.472	18.2035	19.9138	23.7394	22.7825	22.754	195	191	212	370	363	359	-0.275391	0.00589863606905335	0.0141159596878527
Zm00001d001769	0.621653	0.790529	0.770334	0.455919	0.439529	0.224678	1.17122	1.4916	1.45271	0.857345	0.826455	0.422634	19	27	24	15	17	8	1.40075414804614	0.000330209032303389	0.0010362728999285
Zm00001d001771	11.2844	13.0609	13.2669	19.521	19.8364	18.6053	21.2604	24.6438	25.019	36.7088	37.2988	34.9978	330	374	379	795	790	751	-0.515622	2.52488575370917e-12	2.09472317077019e-11
Zm00001d001772	0.333607	0.263592	0.832073	0.539374	0.46946	0.794832	0.628531	0.497357	1.56914	1.01428	0.882734	1.49514	6	4	10	13	9	16	-0.332696	0.547750800592071	0.647479944682657
Zm00001d001773	0.965866	0.89518	0.886057	0.684861	0.778585	0.712178	1.81973	1.68906	1.67094	1.28787	1.46399	1.33966	52	54	49	57	66	62	0.338110017328668	0.11640855180609	0.187758007339773
Zm00001d001774	2.29019	3.26868	2.31725	1.13419	1.30729	0.861823	4.31482	6.16748	4.36993	2.13282	2.45811	1.62115	47	61	44	33	38	26	1.24145419245766	1.62302077869482e-06	7.35311392920506e-06
Zm00001d001776	5.00565	4.11723	3.22104	4.9639	5.04739	5.6634	9.43086	7.76857	6.07431	9.33451	9.4907	10.6532	27	24	21	44	44	45	-0.291969	0.307646747808598	0.414538399066491
Zm00001d001779	7.66853	5.87479	6.64632	5.68794	5.47485	5.67793	14.4478	11.0848	12.5338	10.6961	10.2945	10.6806	126	102	114	133	126	141	0.367351637367566	0.0130581993777808	0.0284825954314494
Zm00001d001780	19.7044	17.9469	18.1693	15.0409	15.4422	14.0741	37.124	33.863	34.2641	28.284	29.0363	26.4744	812	776	770	987	979	913	0.30537124110875	6.40348657156055e-08	3.4748331542733e-07
Zm00001d001781	0.750728	0.700444	0.618863	0.709527	0.513908	0.809723	1.4144	1.32163	1.16707	1.33425	0.966311	1.52314	28	28	22	40	29	46	0.0334081994651492	0.910507374393407	0.937623867757756
Zm00001d001784	1.81382	2.27268	1.70379	2.31208	2.45501	2.47482	3.41732	4.28818	3.21304	4.34781	4.6162	4.65531	54	69	50	108	116	115	-0.377081	0.0424297331430417	0.080118406209075
Zm00001d001785	25.5232	25.6823	28.234	38.6369	38.6135	37.4878	48.0869	48.4584	53.2442	72.6559	72.6056	70.5172	1375	1384	1522	3092	3114	3017	-0.513929	2.00873274366615e-40	6.04159362793894e-39
Zm00001d001786	3.1957	3.66543	4.3772	3.48195	3.82789	4.28827	6.02083	6.91609	8.25461	6.54774	7.19765	8.06654	145	174	199	242	267	305	-0.0587302	0.632950444925982	0.721069468643685
Zm00001d001787	19.6854	21.536	20.1967	24.8917	22.2569	25.5511	37.0882	40.6349	38.0874	46.8083	41.8501	48.0633	589	614	609	995	990	962	-0.108281	0.066430532006013	0.117387037580206
Zm00001d001788	17.3755	17.6604	17.634	17.7378	18.2931	18.8396	32.7362	33.3223	33.2546	33.3555	34.3968	35.4386	1158	1149	1151	1709	1783	1806	-0.0221417	0.613751073972189	0.705086566182976
Zm00001d001789	73.3158	77.4766	78.7194	64.4381	64.4773	64.3269	138.13	146.186	148.451	121.174	121.238	121.003	1581	1670	1703	2083	2080	2085	0.258578900954664	2.6650828510178e-11	2.02361312425409e-10
Zm00001d001790	9.91019	10.328	10.0382	6.5248	7.47233	6.68577	18.6712	19.4872	18.9303	12.2697	14.0504	12.5764	333	335	339	338	377	338	0.528909581748051	2.1185028315357e-09	1.34159184180474e-08
Zm00001d001791	2.13698	1.8529	1.80153	2.19675	2.60561	2.44571	4.02616	3.49612	3.39736	4.13094	4.89938	4.60055	62	52	53	90	106	102	-0.24214	0.206140740045844	0.300355494369624
Zm00001d001792	0.675423	0.892067	0.847099	0.476571	0.550011	0.594943	1.27253	1.68319	1.59748	0.896181	1.0342	1.11913	7	19	18	9	12	16	0.84341116011931	0.0680779968324207	0.119886909016877
Zm00001d001796	0.708524	0.454957	0.27818	0.536244	0.757613	0.494427	1.33489	0.858431	0.524597	1.0084	1.42455	0.930052	5	4	1	2	3	2	NA	NA	NA
Zm00001d001797	11.085	12.3404	9.6414	8.36379	9.26487	7.88746	20.8846	23.2843	18.182	15.7279	17.4209	14.8369	265	287	222	314	343	281	0.316156185636604	0.00289264492640541	0.00744093856159827
Zm00001d001798	13.8767	15.3212	14.8923	13.1228	13.3293	12.3719	26.1443	28.9087	28.0842	24.6772	25.0633	23.2723	321	357	350	457	456	422	0.216389301932358	0.00981903353311539	0.0222242942450986
Zm00001d001799	13.2837	14.0071	13.29	8.87214	9.46337	8.2934	25.027	26.4291	25.0626	16.6839	17.7942	15.6005	276	302	277	301	324	289	0.497114173423606	2.11984673248523e-07	1.08282997452959e-06
Zm00001d001800	16.9192	17.3053	17.9042	18.5989	18.456	18.1379	31.8764	32.6524	33.7642	34.9748	34.7031	34.1187	276	279	285	437	437	443	-0.0554182	0.522607671414559	0.625262749728133
Zm00001d001802	10.8804	12.4207	13.5056	11.2526	11.8365	12.8024	20.4991	23.4359	25.4691	21.1602	22.2564	24.0822	138	151	163	227	245	255	-0.0922764	0.442621402746768	0.551169987917213
Zm00001d001803	23.3271	22.8154	21.9774	27.3767	29.5365	28.9534	43.9492	43.0491	41.4454	51.4814	55.538	54.4634	961	933	907	1649	1785	1769	-0.300041	5.18709660388942e-10	3.49715269533565e-09
Zm00001d001804	3.41156	3.31359	2.85167	1.79683	2.06948	1.97708	6.42753	6.25223	5.37775	3.3789	3.89128	3.71902	178	178	161	151	168	157	0.712577334640295	1.60464864300404e-08	9.31042675451513e-08
Zm00001d001806	1.54643	1.83062	1.97428	1.97821	2.04467	2.15321	2.91354	3.45409	3.72314	3.71998	3.84463	4.05034	94	108	119	172	181	184	-0.148988	0.290613845639266	0.39601202148154
Zm00001d001807	2.91198	3.68962	5.27103	3.24934	3.16446	3.50639	5.48629	6.96174	9.94022	6.11032	5.95019	6.59576	70	93	122	109	108	120	0.351556889557665	0.045857473211218	0.0855454848110572
Zm00001d001808	33.1893	33.8829	33.5426	39.0867	39.4825	37.9784	62.53	63.9317	63.2553	73.5017	74.2398	71.4401	1128	1126	1116	1954	1970	1886	-0.192413	7.79091468924395e-06	3.21345985756053e-05
Zm00001d001809	16.5704	16.2688	16.9109	11.9748	10.0474	10.0556	31.2194	30.6967	31.891	22.5183	18.8923	18.9153	676	665	715	875	892	904	0.215820766199654	0.000235303796145457	0.000757377392540571
Zm00001d001810	0.554409	0	0.520435	0.914804	0.069432	0.617268	1.04453	0	0.981449	1.72027	0.130555	1.16112	2	0	2	6	1	5	NA	NA	NA
Zm00001d001811	4.01572	4.26255	4.70146	4.75061	4.59109	4.49334	7.56579	8.04276	8.86613	8.93343	8.63272	8.45229	85	90	105	163	148	155	-0.141524	0.34767610522029	0.457163937313118
Zm00001d001812	6.43047	6.27236	5.36279	11.4392	12.052	13.9116	12.1153	11.8349	10.1133	21.5111	22.6615	26.1688	171	170	146	461	475	537	-1.00337	4.69655778999167e-22	7.15863121097189e-21
Zm00001d001813	9.18512	8.41172	8.39289	8.1285	8.3006	7.99252	17.3052	15.8716	15.8275	15.2855	15.6078	15.0345	278	260	256	371	382	371	0.0919371005084744	0.316718079404156	0.424310235022702
Zm00001d001814	39.5167	40.2615	39.6871	38.3921	38.1249	39.1889	74.4512	75.9671	74.8427	72.1955	71.687	73.717	917	931	926	1355	1353	1379	0.0343065284834263	0.479580798572731	0.58641258633531
Zm00001d001817	0.587512	0.312923	0.267826	0.368986	0.212718	0.350608	1.1069	0.590436	0.505072	0.69387	0.399978	0.659518	21	10	10	19	12	16	0.39637286287238	0.368573167651218	0.478357626323747
Zm00001d001818	1.44691	1.50759	1.59679	0.392247	0.500587	0.347764	2.72604	2.84459	3.01126	0.737612	0.941262	0.654167	56	60	62	22	28	19	1.96054598367338	1.3129682310843e-13	1.20026365965918e-12
Zm00001d001819	1.53313	0.894608	1.21623	0.532086	0.531839	0.715839	2.88848	1.68798	2.29359	1.00058	1.00003	1.34654	36	27	30	24	25	28	0.865702242938245	0.00436266041448741	0.0107836486130146
Zm00001d001820	977.01	982.4	980.905	1015.32	1015.43	1021.21	1840.73	1853.63	1849.81	1909.29	1909.33	1920.97	24314	24513	24448	37908	37952	38140	-0.0442617	1.05665762291211e-05	4.26719150788241e-05
Zm00001d001823	1.04159	1.07498	1.19855	1.14046	1.54056	1.06509	1.9624	2.02832	2.26025	2.14462	2.89675	2.0035	8	8	9	16	25	11	-0.463376	0.342805640570306	0.452299276967642
Zm00001d001824	0.198348	0.555492	0.466711	0.187103	0.408032	0.290094	0.373695	1.04812	0.880133	0.351843	0.76723	0.545687	5	12	9	5	11	12	0.486470960812676	0.383783514517126	0.493333324463522
Zm00001d001825	7.48541	6.70817	7.26676	6.16026	5.87819	5.97637	14.1028	12.6572	13.7038	11.5842	11.0529	11.242	404	371	400	518	482	481	0.259462351158175	0.000958969210236305	0.00274595735286914
Zm00001d001826	0.563269	0.410396	0.439621	1.33312	1.09913	0.701628	1.06122	0.774352	0.829047	2.50691	2.06671	1.31981	8	8	9	32	23	17	-0.932622	0.0389403679145865	0.0743128302549072
Zm00001d001827	5.14856	5.73965	5.06993	5.71837	5.19679	5.58713	9.70011	10.8298	9.56099	10.7533	9.77162	10.5098	230	265	243	395	342	391	-0.0186315	0.848355894047232	0.892240726954938
Zm00001d001828	18.4256	17.4595	17.4595	14.1841	14.8755	14.4608	34.7146	32.9432	32.9255	26.6729	27.9707	27.2018	1169	1124	1117	1387	1412	1394	0.295160789036828	1.34734933999525e-10	9.59404312577839e-10
Zm00001d001829	0.293064	0.436398	0.296365	0.358242	0.408083	0.565394	0.552146	0.823413	0.558891	0.673667	0.767326	1.06355	5	4	4	5	6	6	NA	NA	NA
Zm00001d001830	8.84255	8.69193	8.52355	8.62174	9.31368	8.16611	16.6597	16.4003	16.0739	16.213	17.5127	15.361	159	157	155	236	259	220	-0.00886316	0.940591199490748	0.959927191950867
Zm00001d001831	41.3951	41.221	42.0291	34.671	34.7435	34.6497	77.9901	77.7774	79.2594	65.1981	65.3289	65.1786	1650	1646	1670	2080	2105	2120	0.248961076739495	3.58070455360685e-11	2.68422555120746e-10
Zm00001d001832	2.0178	2.48403	2.56763	1.58607	1.26605	1.26373	3.80162	4.68696	4.84209	2.98258	2.38059	2.37717	40	41	49	41	34	31	0.887826181007549	0.000616136187665533	0.0018323992502893
Zm00001d001834	21.5356	21.4781	20.963	23.8366	24.599	24.9929	40.574	40.5258	39.5325	44.8243	46.254	47.0133	797	842	790	1387	1424	1486	-0.229579	8.23593838732706e-06	3.38287163608469e-05
Zm00001d001835	1.11875	1.02374	1.4183	1.4887	1.46616	1.84602	2.10778	1.93164	2.67467	2.79946	2.75685	3.4725	36	36	43	66	67	86	-0.335943	0.144089905502722	0.223820981009286
Zm00001d001837	12.7291	12.6707	13.4452	11.7104	11.3031	12.3816	23.9822	23.9076	25.3552	22.0211	21.2535	23.2907	307	304	324	424	417	452	0.125688229139533	0.142231141113456	0.221334453312722
Zm00001d001839	0.673159	0.402002	0.810996	0.749831	0.80138	0.818098	1.26826	0.758515	1.5294	1.41004	1.50685	1.5389	15	9	18	23	26	26	-0.243286	0.526103854431535	0.62841171094361
Zm00001d001842	0.841795	0.874459	0.839679	0.90932	0.635358	0.762466	1.58598	1.64997	1.58349	1.70996	1.19468	1.43425	26	26	26	42	29	36	0.137396508731023	0.643588312247121	0.729681456648884
Zm00001d001843	4.8975	3.90672	4.95248	3.1959	2.73504	2.57376	9.2271	7.37136	9.33949	6.00983	5.14274	4.84141	73	57	72	72	57	58	0.704678150397069	0.000581580723277928	0.00173797227628487
Zm00001d001844	5.78382	4.61771	5.43455	6.86891	6.5926	7.03484	10.897	8.71288	10.2486	12.9168	12.3962	13.233	283	227	268	517	494	530	-0.392677	1.23579791577277e-05	4.94779463508505e-05
Zm00001d001845	1.1929	1.85785	1.67886	0.890092	0.938961	1.08231	2.24747	3.50547	3.16603	1.6738	1.76555	2.03591	36	53	45	39	44	48	0.62609245253749	0.0114980397387765	0.025487854071709
Zm00001d001846	21.7313	22.0624	21.2321	18.6352	19.1232	18.5684	40.9428	41.6282	40.0399	35.0431	35.9577	34.9285	1015	1037	988	1299	1350	1297	0.217059363858182	7.37202039445457e-06	3.05137217833753e-05
Zm00001d001847	8.38439	9.62729	9.61571	10.0622	11.0692	10.9263	15.7966	18.1652	18.1335	18.9217	20.8137	20.5531	473	504	506	864	906	887	-0.247909	0.000115541431326693	0.000394823955813638
Zm00001d001848	20.3324	21.3578	22.9661	30.9503	28.6192	31.1098	38.3072	40.2989	43.3101	58.2014	53.8132	58.5196	2509	2441	2499	5509	5631	5562	-0.571535	6.54173060675349e-96	5.83867168919735e-94
Zm00001d001849	0.499915	0.370291	0.364376	0.772039	0.607341	0.783713	0.941861	0.69868	0.687149	1.4518	1.142	1.47422	19	13	13	40	32	45	-0.785099	0.0217560147193617	0.0446442523162998
Zm00001d001852	0.371103	0.193878	0.540259	0.559286	0.586985	0.247745	0.699174	0.365817	1.01883	1.05173	1.10372	0.466026	5	2	7	12	12	7	NA	NA	NA
Zm00001d001855	3.59498	3.86301	3.75336	3.07694	3.1593	3.46161	6.77309	7.28889	7.07817	5.78612	5.9405	6.51153	151	163	158	196	204	213	0.216282638669446	0.0746834249286717	0.12968101661129
Zm00001d001856	41.6128	40.8398	38.3507	29.9307	27.7322	29.2783	78.4002	77.0582	72.3225	56.2841	52.1454	55.0746	954	975	893	1069	990	1052	0.452754853117657	3.82149837728805e-17	4.45445093737352e-16
Zm00001d001857	7.76781	7.77803	8.62436	21.2929	23.8756	25.3541	14.6349	14.6759	16.264	40.0408	44.8938	47.6929	169	168	188	671	766	800	-1.49785	6.34020261932969e-56	2.76452961830138e-54
Zm00001d001858	1.52562	1.94252	1.26551	2.50491	2.45601	2.62821	2.87433	3.66522	2.38653	4.71042	4.61809	4.94385	60	71	48	145	136	147	-0.664185	0.000161931067612272	0.000537660728522455
Zm00001d001859	14.6029	14.8554	14.1752	15.1729	14.959	15.5014	27.5124	28.0298	26.732	28.5324	28.1278	29.1592	799	811	766	1234	1219	1260	-0.0506582	0.332641573738727	0.441527844279102
Zm00001d001860	1.23806	1.31638	1.13853	1.34219	1.47529	1.91015	2.33256	2.48379	2.14706	2.52396	2.77401	3.59312	33	32	29	50	60	71	-0.351899	0.164831311474458	0.25019182917381
Zm00001d001861	3.12173	3.57498	2.98606	3.77837	3.10491	4.19951	5.88148	6.74542	5.63117	7.10515	5.83823	7.89958	139	129	129	256	247	272	-0.371674	0.00216795948390564	0.00574659186454371
Zm00001d001862	0.167188	0.090219	0.188418	0.515601	0.344702	0.359323	0.31499	0.170228	0.355322	0.969577	0.64815	0.675912	6	3	7	19	12	14	-0.898493	0.110134770927504	0.179219783044124
Zm00001d001864	2.40353	3.17515	3.82062	4.48848	4.24669	4.97755	4.52835	5.99099	7.20502	8.4405	7.98513	9.36312	71	79	89	175	168	193	-0.571842	0.000195113767653845	0.000639104365914781
Zm00001d001865	1.87635	1.88585	1.81172	1.48944	1.33583	1.30848	3.53513	3.5583	3.41659	2.80087	2.51178	2.46134	31	32	30	37	36	33	0.404633675298241	0.148057819978542	0.229025953754014
Zm00001d001866	9.33454	9.5091	9.67453	6.15204	6.23591	6.31499	17.5867	17.9422	18.2444	11.5688	11.7255	11.8789	275	285	272	309	280	286	0.520710311305217	6.4918932657411e-08	3.51740252485026e-07
Zm00001d001867	4.20509	5.1655	3.96784	2.2766	1.80939	1.91057	7.92257	9.74647	7.48263	4.2811	3.40223	3.59391	0	0	0	0	0	0	NA	NA	NA
Zm00001d001868	18.5312	19.3724	18.9312	17.6273	18.7141	17.1759	34.9136	36.5527	35.7008	33.1478	35.1885	32.3091	551	584	575	784	841	766	0.109749242430413	0.0882757703669126	0.149023002443235
Zm00001d001869	1.89701	2.08336	1.59341	1.76413	1.70073	1.5735	3.57406	3.93097	3.00489	3.31741	3.19792	2.95987	48	51	39	65	62	58	0.170579400988674	0.446467866966158	0.554646755188399
Zm00001d001870	8.51604	7.97293	8.36918	8.98479	9.11129	9.3216	16.0446	15.0436	15.7828	16.8957	17.1321	17.5346	176	159	174	287	295	286	-0.17668	0.108002798550057	0.176349863459995
Zm00001d001871	2.58378	2.9777	1.78863	2.27157	2.22645	2.28014	4.86794	5.61845	3.37303	4.27165	4.18644	4.2891	88	96	62	116	115	119	0.0847695673080466	0.623407033567249	0.713637905148675
Zm00001d001876	0.325574	0.289338	0.409959	0.177521	0.099251	0.255886	0.613396	0.545934	0.773109	0.333824	0.186623	0.481339	0	0	0	0	0	0	NA	NA	NA
Zm00001d001877	3.35333	3.51972	3.1625	3.13972	3.41789	3.55322	6.31783	6.64116	5.96392	5.90418	6.42672	6.68385	204	214	188	282	308	321	0.00525322782766234	0.960424915358235	0.972182491909664
Zm00001d001879	18.3031	19.3701	17.7869	25.2465	24.079	23.9637	34.4838	36.5484	33.5429	47.4756	45.2762	45.0774	1036	1114	1038	2229	2214	2224	-0.47099	4.14234702440447e-28	8.37377313854062e-27
Zm00001d001880	29.5321	30.3041	28.7738	36.9858	38.6925	37.3254	55.6397	57.1791	54.2623	69.5509	72.7542	70.2116	358	368	358	615	646	630	-0.209412	0.0051983061189019	0.0125923694079573
Zm00001d001881	35.316	35.1411	36.5836	21.8342	22.6549	20.2024	66.5369	66.3057	68.9901	41.0587	42.5984	38.0021	976	991	1006	909	951	842	0.731255485053536	1.13361232809548e-40	3.41784116920788e-39
Zm00001d001882	97.3729	88.2159	91.3021	87.9134	84.0167	87.5486	183.455	166.449	172.18	165.319	157.978	164.685	860	814	872	1287	1214	1261	0.0301084837809546	0.561516112489066	0.660247448352857
Zm00001d001883	17.7428	17.5148	18.4305	14.5038	14.9212	13.6289	33.4282	33.0476	34.7566	27.2741	28.0566	25.6369	449	450	443	562	570	517	0.296168550619713	6.05654983021177e-05	0.000217608024200444
Zm00001d001884	11.1866	12.0514	12.1827	11.4399	12.341	11.8473	21.0761	22.739	22.9743	21.5125	23.2051	22.2856	540	522	503	816	894	846	-0.114366	0.07859109583256	0.135331074528451
Zm00001d001887	0	0.150831	0.102387	0.130556	0.281929	0.232028	0	0.284593	0.193084	0.245508	0.530116	0.436461	1	2	3	2	6	6	NA	NA	NA
Zm00001d001894	0.203293	0.273334	0.351245	0.352491	0.36922	0.311826	0.383014	0.515739	0.662386	0.662851	0.694251	0.586567	8	9	11	17	18	16	-0.271733	0.554364896847424	0.653454912976012
Zm00001d001895	17.4081	14.9713	17.1796	13.8389	13.6005	13.5185	32.7975	28.2485	32.3976	26.0238	25.5733	25.4292	645	602	580	814	826	799	0.176561293492479	0.00475798950708434	0.0116444045321368
Zm00001d001896	12.8878	12.4814	11.8396	10.2843	11.3954	10.2967	24.2813	23.5504	22.3274	19.3393	21.4271	19.3688	278	270	261	342	376	341	0.204867282250801	0.0285267007750229	0.0566888210964465
Zm00001d001897	3.83406	3.06497	3.25791	2.87471	2.8841	3.2876	7.22352	5.78311	6.14383	5.40584	5.42303	6.1842	138	100	114	147	149	178	0.164017326098557	0.267768499557408	0.370932964338981
Zm00001d001898	15.577	15.6568	13.8083	15.2977	16.0966	15.4178	29.3478	29.542	26.04	28.767	30.2667	29.002	586	594	541	878	904	878	-0.0347918	0.575435402119536	0.671884832653315
Zm00001d001899	76.5539	76.609	77.6394	84.6069	87.1693	88.4939	144.231	144.549	146.414	159.101	163.906	166.463	928	929	937	1515	1594	1594	-0.157884	0.000930707380034583	0.00267308068733678
Zm00001d001900	9.88935	10.3433	10.0667	11.7003	11.3421	11.2158	18.632	19.5162	18.984	22.0022	21.3269	21.0977	318	338	321	547	527	558	-0.14681	0.0664393784675818	0.117394279149087
Zm00001d001901	18.9446	16.4013	18.4879	16.4844	15.5115	14.6003	35.6924	30.9467	34.8649	30.9986	29.1665	27.4642	394	345	390	505	484	472	0.221443338095662	0.0059989159091888	0.0143368338363395
Zm00001d001902	0.796573	0.866943	1.14569	1.0083	1.03936	0.936761	1.50078	1.63578	2.16056	1.89608	1.95432	1.76211	23	26	31	41	43	37	-0.00359405	0.989956696785158	0.992606538290119
Zm00001d001903	10.9416	10.7002	11.0135	11.1748	11.9991	11.5173	20.6145	20.1895	20.7694	21.014	22.5621	21.6648	174	180	174	274	293	279	-0.0867497	0.427132328744767	0.536830489733968
Zm00001d001905	1.32553	1.20427	1.61808	1.84444	1.16546	1.43877	2.49735	2.27226	3.05142	3.46843	2.19144	2.70642	35	32	43	75	46	62	-0.1409	0.572962168907455	0.669629559511157
Zm00001d001906	0.050653	0.044062	0	0.218945	0.104931	0.110264	0.095433	0.083137	0	0.411721	0.197304	0.207415	2	2	2	6	8	8	NA	NA	NA
Zm00001d001907	1.646	1.49219	1.22097	0.75352	1.2655	0.957991	3.10113	2.81553	2.30253	1.41698	2.37953	1.80205	37	34	31	25	38	29	0.742162031406629	0.00985208628429167	0.0222766717767096
Zm00001d001908	7.29623	5.97056	6.88941	7.08494	6.41207	6.13066	13.7464	11.2655	12.9922	13.3231	12.0567	11.5322	173	158	178	258	253	225	0.0613115203390032	0.597381967912368	0.690660044551884
Zm00001d001909	6.05658	4.62215	4.14418	4.96678	4.57335	4.86378	11.4109	8.72127	7.81518	9.33992	8.59935	9.14911	120	95	86	151	126	154	0.0754955725686171	0.631110543048735	0.719759477617579
Zm00001d001910	1.5285	1.97681	1.20504	1.55815	2.99015	2.70853	2.87976	3.72992	2.2725	2.93008	5.62243	5.09493	54	41	26	68	81	81	-0.333252	0.158158112219873	0.241543440505811
Zm00001d001911	1.80925	1.98294	1.49499	1.19841	1.20167	1.53564	3.4087	3.7415	2.81928	2.25359	2.25952	2.88865	16	17	16	17	17	27	0.277380992888484	0.471130111327108	0.578080785266767
Zm00001d001913	257.139	262.779	252.322	254.588	252.158	252.453	484.461	495.822	475.834	478.747	474.137	474.882	5414	5458	5298	7950	7985	8011	0.0269180487519841	0.193423705519889	0.285306024197137
Zm00001d001914	8.20443	8.18465	8.5734	8.91376	9.62371	9.52545	15.4575	15.4431	16.1679	16.7621	18.0957	17.918	290	293	293	476	505	499	-0.163229	0.051821462966829	0.0949234666169455
Zm00001d001915	0.124651	0.175985	0	0.24645	0.073883	0.208813	0.234848	0.332055	0	0.463444	0.138924	0.392792	3	3	0	7	2	6	NA	NA	NA
Zm00001d001917	19.1032	18.4938	21.511	18.6893	20.9739	20.731	35.9913	34.8949	40.5659	35.1448	39.4375	38.9965	332	326	364	534	587	596	-0.155159	0.05431410700035	0.0989687254842021
Zm00001d001923	31.7439	31.4124	32.0867	29.5863	30.7907	30.1637	59.8069	59.2701	60.5099	55.6365	57.8964	56.74	401	401	376	591	546	567	0.0608213543075842	0.422423257738022	0.532165046075611
Zm00001d001924	0.519692	0.275634	0.43326	0.47533	0.551558	0.594933	0.979122	0.520078	0.817051	0.893848	1.03711	1.11911	31	17	32	46	52	54	-0.332782	0.234234210394191	0.33327419334574
Zm00001d001928	5.12096	4.88094	4.92194	5.69245	6.30776	5.98311	9.6481	9.20955	9.28191	10.7045	11.8606	11.2546	358	356	364	673	716	669	-0.339528	4.72279757150398e-06	2.00932239477358e-05
Zm00001d001929	29.807	30.7609	32.8765	19.4045	18.0734	19.1587	56.1577	58.0409	61.9993	36.4898	33.9838	36.0389	477	486	520	473	442	476	0.685777851056066	5.36587219437816e-20	7.36184563050007e-19
Zm00001d001932	12.0127	10.1944	12.1569	15.7199	15.6439	14.6406	22.6324	19.2352	22.9257	29.5609	29.4155	27.54	244	209	237	473	476	436	-0.411875	1.04002981753678e-05	4.20278803186691e-05
Zm00001d001933	26.2229	27.6941	27.9479	27.4209	29.6927	26.6369	49.405	52.2544	52.7048	51.5644	55.8318	50.1058	574	608	611	890	968	870	-0.0121095	0.846943374358298	0.891352474989124
Zm00001d001935	15.9507	16.2497	16.9275	17.2102	16.8017	16.8393	30.0517	30.6605	31.9222	32.3634	31.5926	31.6758	526	502	541	862	804	861	-0.0942008	0.145011795766363	0.225055029926666
Zm00001d001936	0.742442	0.737681	0.812569	1.00977	0.727152	1.05785	1.39879	1.39189	1.53236	1.89885	1.36728	1.98989	28	25	24	48	32	47	-0.128426	0.658357070472175	0.74227297762147
Zm00001d001937	9.57527	8.6195	7.5609	8.86708	9.0617	9.87093	18.0402	16.2636	14.2585	16.6744	17.0389	18.5679	325	305	266	442	449	491	-0.0317914	0.722419128120942	0.794911366694855
Zm00001d001939	20.8358	23.5016	22.0351	30.0079	28.2105	31.6826	39.2556	44.3438	41.5542	56.4291	53.0447	59.5971	584	648	632	1318	1275	1320	-0.476475	2.13394644874083e-17	2.52307785998181e-16
Zm00001d001940	26.8726	25.7245	26.4047	16.9021	19.2594	16.4085	50.6292	48.5381	49.7946	31.784	36.2138	30.8656	338	321	327	315	364	315	0.581677574641941	1.98702222348113e-10	1.39283103008574e-09
Zm00001d001941	11.69	10.1949	11.1938	8.0599	8.17426	7.71583	22.0245	19.2362	21.1095	15.1565	15.3702	14.514	461	397	431	471	478	460	0.46492650304357	3.02730322945188e-09	1.89238982912108e-08
Zm00001d001943	1.55535	1.08975	1.67556	0.370661	0.482836	0.385628	2.93034	2.05618	3.1598	0.69702	0.907886	0.725393	57	42	64	20	26	22	1.85448441989512	2.26068473688564e-11	1.72769424265915e-10
Zm00001d001944	0.587888	0.810739	0.667296	0.370861	0.596436	0.328139	1.10761	1.52974	1.2584	0.697397	1.12149	0.617252	24	32	28	24	39	23	0.559360448385019	0.0754136523556704	0.130746965441041
Zm00001d001945	2.26073	2.98333	3.02268	3.95132	4.02256	4.21632	4.25931	5.62907	5.70024	7.43038	7.56369	7.93118	173	191	189	384	377	410	-0.488996	1.434537147459e-06	6.56657320804089e-06
Zm00001d001946	16.9689	18.3355	17.4001	19.029	18.1895	20.0193	31.9701	34.5962	32.8134	35.7837	34.202	37.6576	308	344	326	516	505	548	-0.0885357	0.279557162453384	0.384024110456865
Zm00001d001947	3.13419	3.21013	3.35862	2.89286	2.62671	2.67255	5.90495	6.05699	6.33377	5.43997	4.93906	5.02724	122	122	131	169	147	159	0.25235963692305	0.0665223961879775	0.117490584437446
Zm00001d001949	2.14852	2.45721	2.78732	2.55222	2.6782	2.41632	4.0479	4.63637	5.25638	4.79939	5.03588	4.54526	101	118	129	178	184	165	-0.00535292	0.969404492739801	0.978747387348638
Zm00001d001951	46.3237	47.9116	46.3202	36.011	34.4547	36.8672	87.2759	90.4015	87.3517	67.7178	64.7858	69.3497	413	420	418	488	450	500	0.392417671979134	4.13841997952431e-07	2.03407867104929e-06
Zm00001d001952	7.56451	7.15034	6.85204	7.42722	7.12395	8.04955	14.2519	13.4916	12.9217	13.9667	13.3953	15.1418	342	327	312	504	484	547	-0.0525186	0.52700010521203	0.62929982617644
Zm00001d001953	20.9065	20.3133	21.4159	22.8975	22.7569	21.9838	39.3887	38.3281	40.3866	43.0582	42.7902	41.353	1067	1034	1090	1740	1749	1657	-0.0960791	0.0348771030152452	0.067506977048924
Zm00001d001959	22.2488	23.9533	22.8817	21.5067	22.4562	21.3986	41.9176	45.1961	43.1509	40.4429	42.2247	40.2522	764	821	784	1099	1153	1104	0.0909157526478219	0.0932845035408586	0.156071785953891
Zm00001d001960	0.134397	0.044497	0	0.23193	0.15485	0.145991	0.253209	0.083959	0	0.43614	0.291167	0.274619	4	1	0	12	7	7	NA	NA	NA
Zm00001d001961	0.114625	0	0.100149	0.163331	0.174725	0.170545	0.215958	0	0.188864	0.30714	0.328539	0.320806	2	0	2	5	5	6	NA	NA	NA
Zm00001d001962	20.1504	19.4643	27.0238	30.1206	27.9666	33.1259	37.9642	36.726	50.962	56.6411	52.5862	62.3121	1709	1689	1632	3499	3525	3423	-0.461079	1.87270307154862e-41	5.7657332550307e-40
Zm00001d001964	1.62769	1.3476	1.61331	1.33081	1.65706	1.76774	3.06663	2.54271	3.04242	2.50256	3.11581	3.32525	23	20	28	37	36	45	-0.139569	0.640025418436315	0.726908692576305
Zm00001d001966	76.0472	74.5055	76.7258	75.0365	75.0289	75.695	143.276	140.58	144.691	141.105	141.078	142.388	1727	1710	1738	2573	2629	2619	-0.00242434	0.94560197494647	0.962657978463555
Zm00001d001967	16.6566	16.5154	15.7164	17.8215	17.7238	17.7185	31.3818	31.1619	29.6384	33.513	33.3265	33.3297	444	462	457	721	731	727	-0.083501	0.218893232384468	0.315422124161636
Zm00001d001968	5.19507	5.61532	5.03829	5.0582	5.61897	5.29572	9.78773	10.5952	9.50132	9.51183	10.5655	9.96161	286	293	276	424	484	458	-0.0826026	0.348303282217377	0.457818174611101
Zm00001d001970	0.221682	0.748981	0.51904	0.263702	0.590768	0.651919	0.417658	1.41321	0.978818	0.495886	1.11083	1.2263	3	9	9	10	16	15	-0.371898	0.490588316950898	0.596010563143835
Zm00001d001972	5.27374	4.63079	5.72604	3.53895	2.515	2.2527	9.93596	8.73756	10.7983	6.65491	4.72901	4.23748	83	62	84	81	67	56	0.760108371447195	0.000142005642265318	0.000476946813439131
Zm00001d001973	12.029	12.5393	12.8544	11.9314	11.5462	11.9246	22.6632	23.6598	24.2412	22.4368	21.7106	22.431	315	328	332	463	445	465	0.0995312063391302	0.229541962244401	0.327862148741599
Zm00001d001974	4.63464	5.17277	5.50892	4.72192	5.64023	5.45746	8.73186	9.76019	10.3888	8.87947	10.6054	10.2659	178	198	205	283	325	313	-0.0713151	0.506701262901399	0.610515879073604
Zm00001d001976	0.355864	0.10756	0.299174	0.063058	0.03119	0.062621	0.670462	0.202949	0.564189	0.118579	0.058647	0.117794	15	4	12	3	2	3	NA	NA	NA
Zm00001d001978	17.3604	17.1482	17.9974	20.9437	21.6768	21.6377	32.7077	32.3559	33.9399	39.3841	40.7593	40.702	1358	1348	1377	2366	2449	2466	-0.241141	6.17171093289681e-10	4.12945086316665e-09
Zm00001d001979	36.0728	38.361	41.0202	39.5953	40.2495	41.2402	67.9627	72.3811	77.3568	74.4581	75.6819	77.5757	993	1063	1136	1656	1674	1700	-0.0627288	0.188328969199542	0.279341079044893
Zm00001d001980	4.96921	4.80263	4.87248	4.6517	5.12142	5.53513	9.3622	9.0618	9.18863	8.74743	9.6299	10.412	245	236	238	358	391	415	-0.101671	0.287713781418723	0.392822452484282
Zm00001d001982	1.84759	2.31041	2.30889	1.96477	2.63368	3.04308	3.48094	4.35938	4.35415	3.69471	4.95216	5.72425	37	38	42	56	69	75	-0.180169	0.437763893230805	0.546663134273421
Zm00001d001983	11.7709	11.8509	12.2353	10.724	9.66659	9.26051	22.1768	22.3608	23.0736	20.1662	18.1763	17.4197	332	350	361	471	425	413	0.265672839166531	0.00170115743666524	0.00461766746889271
Zm00001d001984	4.84401	3.55306	4.53032	3.37932	3.50536	4.27508	9.12632	6.70406	8.54337	6.35474	6.59119	8.04172	135	97	129	152	157	191	0.123366827154824	0.403963433786423	0.513797097103701
Zm00001d001987	2.98228	3.9875	3.89537	3.65248	3.47095	3.5654	5.61874	7.52377	7.34597	6.86841	6.52649	6.70676	85	108	101	158	152	148	-0.046115	0.757754578439081	0.822675498100712
Zm00001d001988	23.3889	27.868	28.0819	21.4162	19.1327	19.3292	44.0657	52.5825	52.9574	40.2727	35.9756	36.3595	772	748	762	951	915	907	0.312231175039462	2.78278277078863e-08	1.57074745301843e-07
Zm00001d001989	27.6879	30.4679	31.8935	28.8687	30.5553	26.5258	52.1652	57.4881	60.1455	54.287	57.4537	49.8969	349	355	382	516	545	472	0.0960149876862885	0.240008839283096	0.340047706392772
Zm00001d001994	10.9186	9.49296	9.94271	9.02034	8.39372	8.90613	20.5712	17.9117	18.7502	16.9626	15.7829	16.7531	330	290	301	416	392	415	0.184223953929317	0.035959310814723	0.0693897940424912
Zm00001d001995	2.84919	2.27254	1.8249	2.40699	2.60603	3.17488	5.368	4.28792	3.44144	4.5263	4.90017	5.97216	80	70	61	109	120	145	-0.232421	0.189146281351851	0.280284315143959
Zm00001d001996	0.349291	0.230625	0.398242	0.177602	0.526858	0.24481	0.658079	0.435153	0.751014	0.333976	0.990661	0.460505	6	4	7	5	13	7	NA	NA	NA
Zm00001d001997	2.20597	2.29204	2.47096	2.34338	2.40183	2.56318	4.15615	4.32471	4.65979	4.40667	4.51621	4.82153	65	62	65	91	99	98	0.00838657106080668	0.963510699331079	0.974427983968556
Zm00001d001999	70.874	69.7465	74.4504	67.3442	65.2596	64.4309	133.53	131.601	140.4	126.639	122.709	121.199	1844	1839	1801	2489	2465	2441	0.162061583559146	4.81188503021933e-06	2.04616844860875e-05
Zm00001d002000	17.0181	16.7458	17.1125	17.0271	17.1265	16.6191	32.0628	31.5967	32.2711	32.0191	32.2033	31.2617	922	946	942	1385	1414	1385	0.0190629790427536	0.692650541486581	0.770675037676541
Zm00001d002001	6.96506	6.42121	5.57195	7.34017	6.62059	6.74058	13.1225	12.1158	10.5077	13.803	12.4488	12.6795	75	67	61	118	108	106	-0.116301	0.510537400922446	0.614030753211016
Zm00001d002003	5.95843	6.93933	6.56468	11.0043	9.98692	10.33	11.2259	13.0934	12.3798	20.6933	18.7786	19.4315	459	511	460	1004	941	971	-0.434556	2.26832570889058e-11	1.73299803772874e-10
Zm00001d002004	28.2419	29.3892	28.2722	31.9718	30.285	31.2209	53.2089	55.4528	53.3164	60.1223	56.9455	58.7287	709	741	695	1199	1124	1176	-0.112557	0.0414461612619579	0.0785070061967044
Zm00001d002006	220.976	222.573	217.386	131.5	129.507	132.542	416.328	419.96	409.951	247.283	243.514	249.32	12544	12188	12078	10875	10715	10979	0.769979548495842	0	0
Zm00001d002008	0.311792	0	0	0.266891	0.135054	0	0.58743	0	0	0.501883	0.253944	0	5	0	4	5	3	1	NA	NA	NA
Zm00001d002011	0.074029	0.128037	0.233859	0.10943	0.091571	0.05936	0.139475	0.241585	0.441017	0.205781	0.172183	0.111661	1	1	2	2	3	1	NA	NA	NA
Zm00001d002012	6.81451	6.94748	6.3149	8.53771	8.72549	8.41925	12.8388	13.1088	11.9088	16.055	16.4067	15.8372	287	289	276	542	561	541	-0.354908	1.71815574129514e-05	6.74146395683858e-05
Zm00001d002013	0.254338	0.241047	0.211108	0	0.115916	0.180658	0.479184	0.454817	0.398112	0	0.217959	0.33983	6	6	5	1	4	6	NA	NA	NA
Zm00001d002014	0.201372	0.397876	0.03535	0.331909	0.647102	0	0.379393	0.750729	0.066663	0.624147	1.21676	0	1	3	0	4	8	0	NA	NA	NA
Zm00001d002016	0.564924	0.255163	0.671647	0.26675	0.119803	0.204742	1.06434	0.481452	1.26661	0.501618	0.225267	0.385133	4	1	4	2	2	1	NA	NA	NA
Zm00001d002018	0.712392	0.783674	1.00574	0.458771	0.117668	0.286957	1.34218	1.47867	1.89664	0.862709	0.221254	0.539786	15	16	23	13	4	7	1.76340237639038	0.00022741827895769	0.000734194582223944
Zm00001d002019	0.876416	1.0943	0.700962	0.194443	0.045491	0.28066	1.65121	2.06476	1.32189	0.365645	0.085538	0.527942	21	27	19	8	2	13	2.13615603300725	4.30617181590191e-06	1.84285071498257e-05
Zm00001d002020	1.05565	1.10302	1.00768	0.255061	0.344579	0.160302	1.98889	2.08122	1.9003	0.479637	0.647919	0.301538	29	33	36	14	17	10	1.85048937528544	1.32442383536066e-07	6.92256458385233e-07
Zm00001d002021	0	0.124855	0.162322	0.124158	0.276177	0.389497	0	0.235581	0.30611	0.233476	0.519301	0.73267	0	1	2	2	5	5	NA	NA	NA
Zm00001d002022	11.5706	12.6516	11.7349	9.74102	9.53405	9.94094	21.7994	23.8715	22.1299	18.3178	17.927	18.6996	463	513	482	596	580	633	0.282205293699213	8.22978252717737e-05	0.000288071518362461
Zm00001d002024	52.9496	53.2611	52.8694	43.692	44.6506	43.7098	99.7594	100.495	99.7022	82.1619	83.9573	82.2211	2245	2293	2335	2782	2869	2858	0.285320324617013	3.54163329996198e-18	4.39116349423069e-17
Zm00001d002025	3.33196	3.41867	3.0524	3.08316	3.35069	3.51367	6.27755	6.45048	5.75628	5.79781	6.30036	6.60946	176	192	160	250	268	262	0.0304643556410698	0.787956238268859	0.846947614395939
Zm00001d002026	5.40671	6.58734	5.94151	5.97099	5.93342	5.77283	10.1865	12.4293	11.2046	11.2283	11.1567	10.8591	226	274	255	377	376	361	0.0322057079984991	0.736632580844262	0.806020845332397
Zm00001d002027	54.16	55.828	56.9101	64.1967	63.3763	63.3885	102.04	105.338	107.322	120.721	119.168	119.238	1255	1286	1317	2239	2209	2210	-0.193857	1.32562454712451e-06	6.08718716169377e-06
Zm00001d002028	51.6141	52.8786	51.6622	58.4746	60.547	61.0744	97.2431	99.7735	97.4257	109.96	113.848	114.885	801	829	821	1304	1350	1370	-0.121885	0.0168692343985085	0.0356581807484889
Zm00001d002029	32.9753	32.76	32.7656	23.5126	23.4947	24.88	62.1268	61.813	61.7901	44.2149	44.1775	46.801	667	675	670	734	739	794	0.421227126581423	7.33552425742693e-12	5.84831235783186e-11
Zm00001d002031	0.443527	0.428313	0	0.988665	0.600546	0.554338	0.835624	0.808158	0	1.85916	1.12922	1.04275	3	3	0	13	5	8	NA	NA	NA
Zm00001d002032	8.06373	8.25296	8.59065	10.8111	9.98946	11.0897	15.1924	15.572	16.2004	20.33	18.7834	20.8604	385	394	388	773	790	829	-0.442034	3.09603276890524e-10	2.12915766747272e-09
Zm00001d002033	11.9272	12.3722	12.2072	11.7772	10.7431	10.8814	22.4714	23.3445	23.0205	22.1468	20.2005	20.4686	224	220	224	319	298	299	0.137888609561184	0.170487923585373	0.25721443429555
Zm00001d002034	41.991	41.8749	44.3554	39.8967	41.6844	39.5399	79.1129	79.0113	83.6464	75.0249	78.3799	74.3773	821	802	850	1144	1198	1127	0.10509639896302	0.0478169885023264	0.0886335703166307
Zm00001d002035	51.5058	51.7123	50.384	26.3303	25.8046	24.4988	97.0392	97.573	95.0153	49.5136	48.5209	46.0839	1152	1171	1145	898	887	846	0.991877828207736	3.53225106749067e-84	2.63035672113169e-82
Zm00001d002036	8.82987	8.55816	8.90687	8.11199	9.13604	8.01448	16.6359	16.1479	16.7968	15.2544	17.1787	15.0758	246	253	265	359	423	357	0.0172038980908177	0.859084573855101	0.900190930919671
Zm00001d002038	14.3837	14.9435	15.2442	16.7973	16.9465	16.5154	27.0995	28.1961	28.7478	31.5869	31.8649	31.0665	564	584	579	980	970	948	-0.153406	0.0104212365466813	0.0234158166994094
Zm00001d002039	0.20582	0.0656	0.036743	0.347606	0.426281	0.487608	0.387773	0.123777	0.069291	0.653665	0.801544	0.917223	9	3	2	23	27	33	-1.97438	0.000174678227574123	0.00057650111070819
Zm00001d002046	6.02893	6.84631	6.09099	6.01641	5.87511	6.08567	11.3588	12.9179	11.4865	11.3137	11.0471	11.4476	363	375	355	558	526	535	0.0265933315356036	0.731979532972556	0.802515742513548
Zm00001d002048	0.09612	0.174837	0.192599	0.087173	0.199219	0.272223	0.181094	0.329889	0.363207	0.163927	0.374596	0.51207	2	4	4	1	2	4	NA	NA	NA
Zm00001d002050	0.929235	1.63521	0.601421	0.81475	0.857511	0.707763	1.75072	3.08539	1.13417	1.53212	1.61239	1.33135	6	8	3	6	7	7	NA	NA	NA
Zm00001d002051	25.4531	26.6713	28.1485	24.6325	23.6389	24.55	47.9548	50.3246	53.083	46.321	44.4487	46.1802	878	930	964	1287	1244	1291	0.129984324412879	0.0105078107588946	0.0235974752831456
Zm00001d002052	18.4227	17.3742	17.1214	15.962	16.5725	17.3232	34.7091	32.7823	32.288	30.0162	31.1617	32.5862	465	438	434	580	610	636	0.143677965968138	0.0478829912914659	0.0887215164280081
Zm00001d002053	8.72441	8.40679	9.0683	8.27672	8.21779	8.73486	16.4372	15.8623	17.1012	15.5642	15.4521	16.4309	334	320	348	508	507	534	-0.0350916	0.663128516568492	0.746699139876245
Zm00001d002054	1.4829	1.81928	1.8029	1.34217	1.5877	1.60185	2.79384	3.4327	3.39996	2.52392	2.98538	3.01319	44	55	55	54	65	66	0.328764906260279	0.133015890622783	0.209421885236392
Zm00001d002055	0.596318	0.512892	0.59047	0	0.046794	0.14034	1.12349	0.967746	1.11352	0	0.087988	0.26399	6	7	7	0	1	1	NA	NA	NA
Zm00001d002056	4.20062	3.69804	4.66218	6.66346	5.88423	5.82454	7.91414	6.97761	8.79205	12.5305	11.0642	10.9564	144	126	152	340	302	290	-0.549719	3.26225675247023e-06	1.41944339477862e-05
Zm00001d002058	5.90167	6.00241	5.11037	5.8986	5.53689	5.49779	11.119	11.3256	9.63725	11.0922	10.4111	10.3417	163	169	149	259	237	237	-0.0143548	0.902386430951387	0.931667073098269
Zm00001d002063	3.96687	4.21022	4.08165	4.4104	4.72805	4.16809	7.47376	7.94401	7.69726	8.29365	8.89024	7.84046	101	105	106	172	184	158	-0.126863	0.372876473310517	0.482519569768326
Zm00001d002064	9.0209	8.7366	9.61001	4.43178	4.54572	4.51586	16.9958	16.4846	18.1228	8.33388	8.54741	8.49464	349	340	376	279	295	290	0.895096108761983	5.58165756218434e-23	8.98407030663304e-22
Zm00001d002065	125.283	127.257	122.984	120.102	118.745	124.279	236.039	240.114	231.925	225.849	223.279	233.777	4830	4747	4593	6266	6408	6302	0.172040859841209	2.00193798011836e-13	1.80568816791194e-12
Zm00001d002066	12.2179	14.0087	14.7219	7.438	7.68662	7.14235	23.019	26.4321	27.7629	13.987	14.4533	13.4352	202	224	245	146	163	156	1.12242989314435	1.3216925609519e-20	1.86614535604876e-19
Zm00001d002067	3.88123	3.9132	3.95862	2.62827	2.52292	2.01798	7.31241	7.38359	7.46525	4.9424	4.7439	3.79596	0	0	0	0	0	0	NA	NA	NA
Zm00001d002068	6.17883	5.95976	6.19417	7.51428	7.08114	7.05803	11.6412	11.2451	11.6811	14.1304	13.3148	13.2766	276	262	274	513	483	481	-0.269737	0.0017304468748384	0.00469201997001861
Zm00001d002069	8.82434	9.26282	8.1101	27.6145	25.1964	21.0663	16.6254	17.4775	15.2942	51.9285	47.3773	39.6272	81	88	67	210	195	173	-0.698842	5.78125700543814e-06	2.43036927300539e-05
Zm00001d002071	0	0	0	0.176982	0.259059	0.489906	0	0	0	0.33281	0.487114	0.921548	0	0	0	2	3	5	NA	NA	NA
Zm00001d002074	0.278093	0.510761	0.369422	0.265777	0.426991	0.415103	0.523939	0.963725	0.696664	0.499788	0.802879	0.780838	4	8	5	6	8	9	NA	NA	NA
Zm00001d002075	2.31067	2.36677	2.29378	2.7051	2.76467	2.86776	4.3534	4.46571	4.32566	5.08687	5.19846	5.39445	132	127	142	221	220	238	-0.166449	0.181177020888787	0.27042015741569
Zm00001d002079	2.65262	3.27168	3.03824	7.08641	5.79851	5.82481	4.99764	6.17314	5.72958	13.3258	10.903	10.9569	71	91	85	203	186	172	-0.590064	0.000101783972633787	0.000351060987084977
Zm00001d002080	8.70923	8.89648	8.78675	7.68283	8.69199	9.06751	16.4086	16.7862	16.5702	14.4474	16.3437	17.0566	435	430	433	592	678	683	0.00394363707466886	0.957687473657629	0.971121258817832
Zm00001d002082	1.53241	1.76397	1.71169	4.03464	3.75844	1.80136	2.88712	3.32833	3.22795	7.58705	7.06706	3.38849	121	142	146	226	214	211	-0.0771596	0.54091912920194	0.641490076810071
Zm00001d002083	0.200203	0.251087	0.084067	0.564482	0.587358	0.209577	0.377191	0.473762	0.158536	1.0615	1.10442	0.394229	6	8	3	19	20	8	NA	NA	NA
Zm00001d002084	5.45848	5.09836	5.15831	3.86607	4.11531	4.1262	10.284	9.61979	9.72766	7.27006	7.7381	7.76167	196	198	187	215	222	230	0.394235075047114	0.000444360399752109	0.00136048571678903
Zm00001d002085	14.3554	13.0031	14.229	13.6407	13.8434	12.9201	27.0463	24.5347	26.8334	25.6511	26.0299	24.3037	500	463	503	714	736	679	0.0550575042562786	0.422374446312106	0.532149183925709
Zm00001d002086	1.07731	1.05909	0.570326	2.09507	1.61877	1.71689	2.0297	1.99833	1.07553	3.93974	3.04381	3.22958	51	46	27	139	109	117	-0.964048	5.00921436243087e-06	2.12386909076279e-05
Zm00001d002087	5.28156	5.23184	4.90212	4.52649	4.69988	4.47123	9.95069	9.87164	9.24452	8.51197	8.83728	8.41069	205	204	196	243	267	252	0.26050765480394	0.0159734478936494	0.0340059891737444
Zm00001d002088	0.383749	0.167794	0.228061	0.916971	0.431288	1.22453	0.723	0.316601	0.430083	1.72434	0.810959	2.30342	5	3	4	15	7	21	NA	NA	NA
Zm00001d002089	9.70952	9.15406	10.1317	17.9662	13.7662	19.6321	18.2932	17.2723	19.1066	33.785	25.8848	36.9293	849	826	873	2082	1941	1999	-0.647491	8.74216949939675e-43	2.79602401725208e-41
Zm00001d002090	5.50146	5.10954	5.52387	4.49768	4.78816	4.91578	10.365	9.64089	10.417	8.45779	9.00327	9.24692	228	211	222	283	301	303	0.169067133573157	0.0974399473990515	0.1618862374678
Zm00001d002091	5.88751	6.22132	6.96085	4.27308	4.67268	4.6552	11.0923	11.7386	13.1269	8.03544	8.78613	8.75675	285	295	340	314	335	350	0.474489612608491	5.13731857348607e-07	2.49773701263119e-06
Zm00001d002093	11.9601	12.4773	13.6101	9.34768	11.7052	9.46982	22.5334	23.5427	25.6662	17.5781	22.0096	17.8134	126	129	145	147	181	155	0.321284819543609	0.0197881213824455	0.041100707799563
Zm00001d002094	149.507	149.811	150.04	209.879	220.81	217.398	281.678	282.669	282.95	394.672	415.192	408.941	2133	2123	2145	3839	4019	3989	-0.294788	6.63651059089693e-21	9.56144821321357e-20
Zm00001d002095	2.67131	2.91906	3.25199	4.5421	4.44557	4.71223	5.03287	5.50781	6.13268	8.54132	8.35909	8.86404	101	105	123	252	244	252	-0.591585	4.85217504083192e-06	2.06188249457696e-05
Zm00001d002096	0.864806	0.70407	0.256443	0.334853	0.766663	0.481172	1.62933	1.32847	0.483606	0.629684	1.44157	0.905118	13	11	4	7	15	11	0.356293125248179	0.505541865770932	0.609475376576523
Zm00001d002098	1.31995	1.0325	1.12232	0.560569	0.733363	0.475377	2.48684	1.94816	2.1165	1.05414	1.37896	0.894216	31	26	28	22	27	18	0.93660047332042	0.00368047597289525	0.00925566142588641
Zm00001d002099	10.3306	10.5807	8.94551	9.48181	8.8235	7.89111	19.4632	19.9642	16.8696	17.8303	16.591	14.8437	477	522	426	662	602	604	0.202918987479582	0.00766159815323948	0.0178275474016508
Zm00001d002100	0.085769	0	0.124366	0.116553	0.1997	0.11821	0.161592	0	0.234532	0.219175	0.3755	0.222361	1	0	2	1	1	1	NA	NA	NA
Zm00001d002103	8.1981	9.22645	8.60519	8.18022	8.72045	7.78788	15.4456	17.4088	16.2279	15.3827	16.3972	14.6495	277	292	294	551	537	506	-0.291834	0.000492731453329227	0.00149451597603466
Zm00001d002104	14.927	15.4093	14.1474	17.6031	18.0386	18.5549	28.1232	29.0748	26.6795	33.1023	33.9184	34.903	575	575	564	1017	1069	1064	-0.284615	1.56085680262846e-06	7.09618660010728e-06
Zm00001d002105	80.1436	83.4992	83.2985	111.77	113.793	113.095	150.994	157.55	157.086	210.181	213.968	212.739	1182	1250	1246	2433	2475	2462	-0.409365	1.51395492912162e-24	2.62111398548136e-23
Zm00001d002110	2.09091	3.17964	3.10593	2.20676	2.54736	2.28005	3.93936	5.99947	5.85724	4.14977	4.78986	4.28893	29	44	42	55	52	44	0.200514186077642	0.42491468426036	0.534616187627544
Zm00001d002111	0.793132	0.510143	0.422568	0.576773	0.852597	0.725613	1.4943	0.962559	0.796888	1.08461	1.60315	1.36493	12	13	10	16	23	20	-0.160017	0.704029513924342	0.779932446626104
Zm00001d002112	0.449142	0.553346	0.424731	0.594449	0.730704	0.683306	0.846202	1.04408	0.800968	1.11785	1.37396	1.28535	0	0	0	0	0	0	NA	NA	NA
Zm00001d002113	0.316919	0.276155	0.247343	0.258996	0.327824	0.299893	0.597089	0.52106	0.466445	0.487036	0.616413	0.564119	43	36	29	48	56	57	0.0173340857571241	0.944684101521806	0.96218420562939
Zm00001d002115	11.4615	11.2687	12.914	15.5764	15.0401	15.5049	21.5939	21.2622	24.3534	29.291	28.2801	29.1658	279	280	325	488	482	490	-0.130494	0.128952785257413	0.204221363776761
Zm00001d002119	3.41825	3.0965	3.46474	4.70958	4.40613	4.5044	6.44012	5.8426	6.53388	8.85627	8.28492	8.47309	236	218	244	488	456	458	-0.412816	6.40038115303637e-06	2.67201322604725e-05
Zm00001d002121	4.10085	2.85876	3.27414	1.19904	1.49243	1.46277	7.72618	5.39402	6.17446	2.25476	2.80624	2.75157	80	58	69	37	45	44	1.30948879507435	4.15754837813451e-09	2.55371598888496e-08
Zm00001d002122	22.5543	22.5877	22.2416	23.0796	23.3493	20.0864	42.4933	42.6194	41.9436	43.4007	43.9041	37.784	570	571	567	800	833	757	0.108664927305597	0.0888856453818208	0.149899032112876
Zm00001d002123	0.134145	0.204325	0.293364	0.226911	0.17947	0.131217	0.252736	0.38553	0.553233	0.426701	0.337462	0.246829	4	6	7	8	7	7	NA	NA	NA
Zm00001d002125	14.7323	14.7699	14.5772	16.8685	16.386	17.1016	27.7562	27.8684	27.4899	31.7209	30.811	32.1694	1138	1159	1066	1886	1959	1940	-0.189184	1.8853420540072e-05	7.33805283394523e-05
Zm00001d002126	15.2482	15.5602	15.8261	9.07725	8.30076	8.94919	28.7283	29.3596	29.8452	17.0696	15.6081	16.834	533	541	558	485	448	479	0.802290804666824	9.3316831850567e-29	1.95018768710192e-27
Zm00001d002127	0.444558	1.04377	0.54616	0.336117	0.466451	0.337196	0.837566	1.96944	1.02996	0.632061	0.877077	0.634289	10	20	12	13	16	16	0.493971222686998	0.254268060694829	0.356122210772619
Zm00001d002128	7.44261	7.8079	9.54769	7.25828	6.96125	7.32327	14.0222	14.7323	18.0052	13.649	13.0894	13.7756	185	196	228	272	274	299	0.120846258034819	0.267682918872069	0.370835190142002
Zm00001d002129	2.49899	2.38773	2.31392	2.38884	2.59076	3.0062	4.70822	4.50526	4.36364	4.49216	4.87145	5.65487	174	172	162	278	289	322	-0.213973	0.0548453082996248	0.0998083228116314
Zm00001d002130	0.748702	0.892975	0.927336	1.61476	1.37886	1.69556	1.41059	1.6849	1.74879	3.03653	2.5927	3.18947	23	25	23	61	54	65	-0.748677	0.00550462447557351	0.0132745640762392
Zm00001d002131	1.15904	1.65134	1.1602	1.93169	1.50557	1.65906	2.18368	3.11582	2.18793	3.6325	2.83094	3.12081	25	38	27	66	51	59	-0.374044	0.150168332760189	0.231719616204604
Zm00001d002132	79.3055	77.7345	77.6869	62.2718	62.4433	62.1843	149.415	146.673	146.504	117.101	117.413	116.973	771	760	750	895	910	904	0.345281764774355	7.73712294987047e-10	5.11730579694082e-09
Zm00001d002133	2.06548	2.80728	2.85719	1.62217	1.75888	1.7219	3.89145	5.29689	5.38816	3.05046	3.30726	3.23901	32	45	46	39	41	41	0.617043259255855	0.0160813205765893	0.0341914764890795
Zm00001d002135	11.9278	12.0265	10.977	12.9026	12.3469	12.0213	22.4725	22.692	20.7006	24.2631	23.2162	22.6129	503	505	475	789	789	768	-0.068297	0.298723360596877	0.404742568314605
Zm00001d002136	0.262444	0.47991	0.380929	0.271375	0.35039	0.625745	0.494456	0.905513	0.718365	0.510315	0.658844	1.17707	6	10	6	7	9	18	NA	NA	NA
Zm00001d002137	1.73786	1.59714	2.05585	1.59053	1.68481	1.41315	3.2742	3.01354	3.87697	2.99096	3.16798	2.65823	28	25	31	37	39	32	0.230745998684457	0.423686619244444	0.533503325230742
Zm00001d002139	4.93058	4.453	5.31508	7.80381	7.50092	6.7335	9.28943	8.40211	10.0233	14.6749	14.1041	12.6662	150	134	163	346	334	306	-0.547967	1.46358689356861e-06	6.68346116913497e-06
Zm00001d002140	5.05694	5.16536	5.30274	4.36018	4.83394	4.45773	9.52749	9.74622	10	8.19922	9.08934	8.38529	270	270	291	347	386	363	0.1940129037323	0.0356845844998678	0.068913449663352
Zm00001d002141	63.9633	56.7441	64.9131	42.3068	50.9975	50.4312	120.51	107.067	122.415	79.557	95.8916	94.8647	1701	1735	1702	2045	2093	2082	0.317670558213557	2.54609539655891e-17	2.996055044699e-16
Zm00001d002143	5.05168	5.17747	5.73826	4.09691	4.563	4.86579	9.51758	9.76907	10.8213	7.70415	8.57989	9.15289	217	221	243	269	290	317	0.230072989691922	0.0274557575103442	0.0547984736359279
Zm00001d002144	0	0.3433	0	0.302999	0.147195	0.172399	0	0.647753	0	0.569784	0.276773	0.324294	1	4	1	5	2	3	NA	NA	NA
Zm00001d002145	18.0088	19.797	18.6413	17.6969	20.1517	18.1412	33.9294	37.3539	35.1541	33.2786	37.8917	34.1248	463	499	480	669	766	701	0.0265166186250118	0.708091656373186	0.78316780837088
Zm00001d002146	0.713559	0.542803	0.407563	0.399516	0.423351	0.45118	1.34438	1.02418	0.768591	0.751282	0.796036	0.848701	28	22	18	25	27	30	0.323286338460249	0.324322710183309	0.432739509086402
Zm00001d002147	3.38174	3.20387	3.67345	4.50144	4.2796	4.91218	6.37134	6.04519	6.92747	8.46487	8.04702	9.24015	114	107	128	209	203	235	-0.297183	0.0256221887547715	0.0515425038717832
Zm00001d002148	14.4106	13.7299	14.6006	12.2328	12.4059	13.3309	27.1502	25.9061	27.5341	23.0035	23.3271	25.0763	291	271	287	369	373	396	0.170698216871013	0.0586102576719713	0.105667716796044
Zm00001d002149	4.19536	3.41952	3.1427	3.32145	3.55964	3.18661	7.90424	6.45208	5.92658	6.24591	6.69325	5.99424	348	336	322	533	570	523	-0.0993327	0.216058633881797	0.312192729717106
Zm00001d002150	1.00535	0.509524	0.444997	0.307258	0.178809	0.193885	1.89413	0.961391	0.839186	0.577792	0.336219	0.36471	0	0	0	0	0	0	NA	NA	NA
Zm00001d002153	4.22032	3.83348	4.20965	4.64221	4.55387	4.47133	7.95126	7.23317	7.93864	8.72958	8.56273	8.41088	194	177	188	321	320	314	-0.17929	0.0866805671438521	0.146781072705305
Zm00001d002154	4.93475	5.00115	4.71296	5.75192	6.57723	6.56768	9.29728	9.43638	8.8878	10.8164	12.3673	12.3543	224	211	191	372	427	434	-0.384581	0.000134042945415883	0.000452600893132599
Zm00001d002155	66.1278	66.8054	68.2396	76.1893	70.7684	74.7765	124.588	126.051	128.688	143.272	133.067	140.66	500	489	532	791	722	762	0.0125372024469862	0.851994860096877	0.895268145451168
Zm00001d002156	39.6824	39.9609	39.3726	35.8948	37.3163	37.1912	74.7634	75.3999	74.2497	67.4994	70.1666	69.9592	685	691	662	915	940	941	0.137170075757493	0.017608988929683	0.0370382025955891
Zm00001d002157	0.374363	0.437982	0.320867	0.142052	0.345053	0.24612	0.705316	0.826402	0.605098	0.267127	0.648809	0.462968	14	15	10	9	17	13	0.593327276481185	0.191990382476284	0.283640867623976
Zm00001d002158	3.42509	3.00083	2.90349	3.36749	2.08517	3.12063	6.45301	5.66209	5.47547	6.3325	3.92078	5.87012	26	23	23	39	24	37	0.119546801022548	0.702032929754483	0.778312113108524
Zm00001d002159	14.0362	12.6847	16.3892	13.4613	13.3148	14.8194	26.4448	23.934	30.9071	25.3137	25.0361	27.8763	97	94	114	130	135	143	0.173575707664063	0.252050223076614	0.353651114197273
Zm00001d002160	27.9053	29.7057	27.718	29.6316	34.0502	30.4104	52.5747	56.0499	52.2713	55.7217	64.0253	57.204	197	208	199	291	320	293	0.011592100450076	0.91172857442983	0.938408948417655
Zm00001d002163	16.8546	15.4053	16.7089	10.2584	10.604	12.0066	31.7548	29.0674	31.51	19.2906	19.939	22.5853	568	518	562	516	548	593	0.585486375438508	5.11722334507929e-16	5.6004033979812e-15
Zm00001d002164	2.66487	1.95322	2.31041	3.39904	3.07253	3.47026	5.02072	3.68541	4.35703	6.39182	5.77733	6.52781	145	99	112	255	246	255	-0.49317	0.000192154120656795	0.000630492969696492
Zm00001d002166	31.8907	32.7377	34.506	32.7245	31.1715	31.9603	60.0835	61.7708	65.0721	61.5376	58.6124	60.1196	2052	2106	2152	3205	3249	3238	-0.0257811	0.42722840534358	0.536923945979531
Zm00001d002167	0.516335	0.670145	0.207105	0.54427	0.672529	0.438601	0.972798	1.26446	0.390563	1.02349	1.26457	0.82504	18	20	7	28	34	23	-0.324064	0.395954396681858	0.505430635541387
Zm00001d002168	0.525617	0.435224	0.590654	0.469277	0.263916	0.351951	0.990285	0.821199	1.11387	0.882465	0.496246	0.662045	25	23	29	34	20	27	0.520376544973554	0.105678915691196	0.173141141990288
Zm00001d002169	49.1785	52.1799	50.5369	35.8159	36.8052	36.9477	92.6544	98.4551	95.3037	67.3511	69.2056	69.5013	2481	2629	2562	2656	2656	2646	0.540585087368748	8.31244211159538e-62	4.290365476513e-60
Zm00001d002172	0.427996	0.652384	0.55771	0.408565	0.519478	0.612229	0.806362	1.23095	1.05174	0.768298	0.976784	1.15164	38	59	54	56	63	73	0.246856436028377	0.271729330220574	0.375305264304093
Zm00001d002174	1.41608	0.976644	0.929056	3.34738	2.9904	3.24968	2.66795	1.84277	1.75203	6.29467	5.6229	6.11288	61	41	42	217	197	210	-1.5221	1.79603527792389e-18	2.26779265455119e-17
Zm00001d002175	4.00094	4.57359	4.71424	5.946	5.91478	6.31061	7.53795	8.62963	8.89022	11.1813	11.1217	11.8707	192	217	221	419	422	457	-0.449482	3.38755903854132e-06	1.47059915908441e-05
Zm00001d002176	0.103172	0.129388	0.169519	0	0.100328	0.181817	0.194381	0.244135	0.319682	0	0.188649	0.34201	3	4	5	3	4	7	NA	NA	NA
Zm00001d002178	0.104894	0.1284	0.072589	0.135084	0.133983	0.096122	0.197626	0.242271	0.13689	0.254022	0.251932	0.180812	7	9	6	11	13	10	-0.0346117	0.948801448616515	0.964960229303801
Zm00001d002179	0.276191	0.284842	0.268155	0.408218	0.168209	0.282275	0.520356	0.537452	0.505692	0.767645	0.316286	0.530979	7	6	7	13	3	9	NA	NA	NA
Zm00001d002181	0.855199	0.787581	0.91456	0.046761	0.060524	0.062632	1.61123	1.48604	1.7247	0.087933	0.113805	0.117814	43	42	48	4	5	6	3.74172729616287	4.46531231969133e-17	5.18534130952225e-16
Zm00001d002184	7.00247	7.30847	8.67974	6.61095	6.05142	6.58884	13.1929	13.7899	16.3684	12.4317	11.3786	12.3941	189	195	215	277	267	272	0.147358626761385	0.168856789625058	0.255236390920783
Zm00001d002185	6.63468	6.81681	6.53028	8.86268	8.67724	8.27079	12.5	12.8622	12.3149	16.6661	16.316	15.5579	223	216	213	434	421	403	-0.354805	0.000178377794296177	0.000587898505093299
Zm00001d002186	18.5727	18.7099	19.0809	21.5914	22.2295	21.362	34.9917	35.3026	35.9832	40.6022	41.7985	40.1834	979	977	1014	1708	1772	1682	-0.204106	9.54306964845474e-06	3.87856832021612e-05
Zm00001d002188	1.91033	0.826014	1.37721	1.7763	1.48733	1.36658	3.59915	1.55856	2.59717	3.3403	2.79665	2.57063	33	15	23	41	35	31	0.0015672333934947	0.996061901756836	0.996868331665558
Zm00001d002190	14.9352	15.5684	14.372	16.7592	16.0901	16.1844	28.1386	29.375	27.103	31.5153	30.2546	30.4439	713	742	680	1228	1173	1184	-0.154331	0.00501939925206278	0.0122156692189683
Zm00001d002191	1.90976	1.89651	1.60064	1.35938	0.980601	1.02989	3.59808	3.57841	3.01853	2.55628	1.84384	1.9373	65	65	53	66	45	52	0.76046839058334	0.000511613249048258	0.00154704187331459
Zm00001d002192	2.3296	1.21663	1.47108	4.39946	4.0171	4.5242	4.38907	2.29559	2.77419	8.2731	7.55344	8.51034	32	21	16	70	47	66	-0.813688	0.00468987788387623	0.0115095481120936
Zm00001d002193	6.72279	7.46384	6.88831	9.74401	8.95587	9.23343	12.666	14.0831	12.9901	18.3234	16.8399	17.3687	0	0	0	0	0	0	NA	NA	NA
Zm00001d002194	0.426243	0.183696	0.193195	0.143223	0.219795	0.259911	0.803061	0.346605	0.364332	0.269328	0.413285	0.48891	0	0	0	0	0	0	NA	NA	NA
Zm00001d002195	0.262058	0.466663	0.348814	1.04001	0.907642	1.59248	0.493729	0.88052	0.657801	1.95572	1.70666	2.99556	1	9	0	13	2	24	NA	NA	NA
Zm00001d002198	0.235532	0.156265	0.139202	0.254204	0.189116	0.222734	0.443752	0.294847	0.262511	0.478026	0.355599	0.418979	9	6	6	16	12	13	-0.371818	0.479054097777589	0.585913449062794
Zm00001d002200	6.3839	6.23261	6.29386	6.27872	5.92546	6.20795	12.0276	11.76	11.8691	11.807	11.1418	11.6776	247	246	242	354	338	350	0.0898519470428883	0.343759149167797	0.453254007377126
Zm00001d002208	0.725598	0.894985	0.788703	1.0848	1.20523	0.979874	1.36706	1.68869	1.48735	2.03994	2.26621	1.84321	9	16	16	14	12	10	0.781078622825718	0.0865223821675933	0.146533282253008
Zm00001d002213	0.516893	0.48969	0.222209	1.84744	1.35303	1.12872	0.973848	0.923966	0.419046	3.47407	2.54412	2.12319	7	5	3	32	25	20	-1.76643	0.000615290038932742	0.00183076370592541
Zm00001d002216	0.549404	0.332864	0.334515	0.147765	0.23706	0.158862	1.0351	0.628061	0.630836	0.277868	0.445748	0.298831	19	11	12	7	10	7	1.40059484141426	0.00494095643723735	0.0120492469913019
Zm00001d002231	0.116568	0.28628	0.362115	0.431963	0.354498	0.158045	0.219619	0.540165	0.682884	0.812297	0.66657	0.297293	1	7	7	13	11	4	NA	NA	NA
Zm00001d002232	0.162057	0.120896	0.042026	0.088309	0.084976	0.112977	0.305323	0.228111	0.079253	0.166062	0.159782	0.212518	3	5	1	2	3	4	NA	NA	NA
Zm00001d002234	5.86035	5.54594	6.44092	9.29564	9.27626	9.26256	11.0411	10.4643	12.1464	17.4802	17.4423	17.4235	331	314	334	791	793	758	-0.664997	2.21473383255294e-19	2.942228078571e-18
Zm00001d002235	8.12615	7.95183	7.92279	7.43802	7.15509	9.57097	15.31	15.0038	14.941	13.987	13.4538	18.0036	433	455	448	655	710	744	-0.0652707	0.36164717929069	0.471746067303526
Zm00001d002238	0.049424	0.246452	0.113987	0.111131	0	0.109905	0.093117	0.465016	0.214959	0.208979	0	0.206738	1	4	2	2	0	2	NA	NA	NA
Zm00001d002239	2.652	2.65126	2.67702	5.13976	5.4633	5.18227	4.99649	5.00251	5.04838	9.6652	10.2728	9.74821	5	4	1	13	11	7	NA	NA	NA
Zm00001d002240	14.424	15.7393	15.3302	21.6752	21.2716	21.2973	27.1754	29.6975	28.91	40.7597	39.9975	40.0617	384	414	406	853	828	834	-0.46933	7.72024230566909e-12	6.14116957924893e-11
Zm00001d002241	3.83372	4.09163	5.02499	4.74364	4.33458	5.49577	7.2229	7.72025	9.47624	8.92031	8.1504	10.3379	118	135	157	221	212	266	-0.176292	0.182731756676537	0.272378947323889
Zm00001d002243	13.3258	12.6412	11.8067	10.2297	11.4187	11.6111	25.1064	23.8519	22.2654	19.2367	21.4708	21.8413	448	435	434	558	589	617	0.171770979148715	0.0189398492058886	0.0395447928314487
Zm00001d002244	56.2795	54.6462	56.9792	57.317	60.7152	58.7102	106.033	103.109	107.453	107.783	114.164	110.438	1758	1705	1769	2834	2863	2937	-0.129298	0.000236055548523389	0.000759599287536607
Zm00001d002246	42.6863	41.2965	46.923	31.9596	30.2636	32.4117	80.4229	77.9199	88.4885	60.0993	56.9053	60.9686	1228	1185	1353	1368	1314	1415	0.471822610152729	1.80970963781799e-21	2.67113142541936e-20
Zm00001d002247	0.140899	0.104631	0.209203	0	0	0	0.265461	0.197421	0.394519	0	0	0	1	1	2	0	0	0	NA	NA	NA
Zm00001d002250	10.5346	11.3065	10.63	15.3834	14.4695	14.6975	19.8477	21.3336	20.0464	28.9281	27.2073	27.647	1393	1405	1436	2949	2900	2879	-0.450251	1.84413991196247e-34	4.61464281816277e-33
Zm00001d002252	15.6746	16.82	17.2809	14.1427	14.3062	15.3198	29.5317	31.7366	32.5888	26.5951	26.9001	28.8176	715	766	788	964	972	1054	0.19529051753245	0.000785679906305611	0.00229006888983655
Zm00001d002253	143.689	145.673	145.668	171.568	171.219	166.176	270.716	274.861	274.704	322.63	321.946	312.588	1166	1161	1186	2016	1990	1927	-0.162682	0.000124270052602668	0.000422139119331651
Zm00001d002254	0	0	0	0.644578	1.61764	0.364538	0	0	0	1.21212	3.04169	0.685721	0	0	0	0	0	0	NA	NA	NA
Zm00001d002255	1.71472	0.563455	0.99758	0.635593	0.606613	0.737587	3.2306	1.06315	1.88126	1.19522	1.14063	1.38745	1	1	1	0	1	1	NA	NA	NA
Zm00001d002256	4.51107	4.5086	4.39542	5.00253	5.37066	5.45439	8.49906	8.50701	8.28898	9.40715	10.0986	10.2601	322	322	316	523	554	575	-0.189738	0.0186991189239455	0.0390751683844733
Zm00001d002257	34.405	34.272	34.7564	15.8133	15.8138	15.6744	64.8204	64.6658	65.5444	29.7365	29.735	29.4846	539	544	548	403	415	406	1.00752533106606	1.38300658140627e-42	4.39486782931968e-41
Zm00001d002258	85.3512	83.3814	84.5454	49.7575	49.8307	49.5644	160.805	157.327	159.438	93.5679	93.6975	93.234	2367	2277	2339	2046	2060	2065	0.771711142512805	2.66926361721726e-109	2.97262182020101e-107
Zm00001d002259	61.1604	62.8772	60.2147	59.7291	65.6782	66.2293	115.229	118.639	113.554	112.319	123.496	124.582	887	903	883	1315	1409	1405	-0.0339647	0.499245845770872	0.603621627787229
Zm00001d002260	0.455566	0.666998	0.281171	0.603217	0.552067	0.429021	0.858305	1.25852	0.530239	1.13434	1.03806	0.807018	14	15	7	26	24	21	-0.386318	0.342461208764363	0.451945514443297
Zm00001d002261	34.2081	33.4588	34.5442	28.3432	28.9609	28.984	64.4496	63.1314	65.1443	53.2988	54.4558	54.5208	1026	998	1058	1310	1315	1346	0.227730079856738	2.0895557874716e-06	9.32156039943346e-06
Zm00001d002262	0.036878	0.09321	0.28742	0.359509	0.244941	0.268724	0.069479	0.175872	0.542023	0.676049	0.460568	0.505488	0	1	1	0	1	0	NA	NA	NA
Zm00001d002263	8.87047	8.36395	8.48003	3.08732	2.73602	2.66921	16.7123	15.7814	15.9918	5.80565	5.14459	5.02097	79	69	75	2	3	2	5.58687938065365	4.73789733493785e-22	7.21274851057072e-21
Zm00001d002266	26.1395	32.5393	31.6821	32.6452	30.8846	31.153	49.2479	61.3966	59.7469	61.3886	58.0729	58.601	1587	1664	1645	2569	2475	2519	-0.0339623	0.358534027680179	0.468588306450648
Zm00001d002267	1.75263	2.04586	2.13324	1.25497	1.87876	1.40888	3.30202	3.86021	4.02291	2.35994	3.53267	2.65021	54	62	67	62	89	65	0.354094955268827	0.0880590091060592	0.148718005473673
Zm00001d002271	0.179252	0.158997	0.31838	0.131307	0.136265	0.151874	0.337719	0.300002	0.600408	0.24692	0.256221	0.285686	1	4	5	0	0	4	NA	NA	NA
Zm00001d002272	25.2096	25.0221	24.7782	27.4796	27.5888	26.3108	47.496	47.2127	46.7272	51.6748	51.8757	49.4925	826	860	843	1346	1408	1388	-0.118386	0.0184415977932446	0.0385990198308827
Zm00001d002274	7.27899	6.71447	7.05002	9.27232	9.36175	9.44609	13.7139	12.6691	13.2951	17.4364	17.6031	17.7687	251	230	244	479	479	489	-0.403648	5.6367547956461e-06	2.37244618339732e-05
Zm00001d002275	51.1884	50.6816	53.3663	39.5531	40.443	40.1551	96.4411	95.6282	100.639	74.3788	76.0458	75.5345	4767	4748	4946	5536	5681	5699	0.367142876240938	8.17795307515252e-54	3.41526239657088e-52
Zm00001d002277	3.29117	3.27544	3.25589	2.90605	2.22509	2.81958	6.20071	6.18024	6.14002	5.46476	4.18388	5.30382	81	82	82	106	85	105	0.320613554303556	0.0639324550927814	0.113646972049096
Zm00001d002278	13.7399	14.3648	11.8692	17.552	17.6158	17.3018	25.8865	27.104	22.3832	33.0062	33.1233	32.5459	528	532	487	846	838	812	-0.0967504	0.135243003178156	0.212292874131655
Zm00001d002282	3.88995	3.82257	3.93343	1.86206	2.36645	2.17406	7.32884	7.21258	7.41776	3.50157	4.44968	4.08956	178	177	176	123	158	147	0.904431980732141	4.15136582476996e-12	3.37612556861144e-11
Zm00001d002283	2.61361	3.45422	3.5125	1.02569	1.0097	1.00112	4.92416	6.51757	6.62396	1.92879	1.89855	1.88318	87	115	117	47	47	47	1.77126265773226	1.20939991793638e-19	1.62676790920246e-18
Zm00001d002284	35.9199	34.0189	34.4334	42.972	43.1292	43.9357	67.6746	64.1883	64.9352	80.8079	81.0967	82.646	1059	1034	1043	1915	1925	1933	-0.287022	3.96507269603114e-11	2.96158586900236e-10
Zm00001d002285	0.860304	0.555078	0.783538	0.265298	0.404329	0.218013	1.62085	1.04734	1.47761	0.498888	0.760268	0.410097	24	16	22	12	21	11	1.08791734198926	0.00599905133021607	0.0143368338363395
Zm00001d002286	0.273455	0.434861	0.60098	1.36254	0.806869	0.684685	0.5152	0.820513	1.13334	2.56223	1.51717	1.28794	7	10	13	43	26	22	-1.00741	0.0162907325801588	0.0345920966743335
Zm00001d002287	1.48977	1.29625	1.47816	1.46075	1.34233	1.28474	2.80679	2.44582	2.78754	2.74692	2.52401	2.41668	98	87	94	140	127	126	0.0991127553134265	0.523326242261215	0.625889401385952
Zm00001d002288	1.40637	0.950011	1.40051	1.93309	1.44214	1.74596	2.64966	1.79252	2.64111	3.63513	2.71168	3.28427	40	25	43	68	63	69	-0.295685	0.220253954210661	0.317031818231845
Zm00001d002290	0.143736	0	0.079679	0.036372	0.314629	0.388472	0.270804	0	0.150261	0.068396	0.591603	0.730743	2	0	1	1	6	7	NA	NA	NA
Zm00001d002291	155.348	158.242	159.624	238.49	225.03	234.553	292.682	298.577	301.023	448.475	423.129	441.21	1	4	2	10	5	4	NA	NA	NA
Zm00001d002292	24.1246	23.7403	25.0563	17.2015	17.8978	16.4496	45.4519	44.7942	47.2517	32.3471	33.6536	30.9428	825	795	850	885	910	847	0.496235225953483	1.82130246466728e-18	2.29852275824243e-17
Zm00001d002295	2.694	2.13218	2.83941	1.418	1.54894	1.14757	5.07561	4.02308	5.35462	2.66651	2.91251	2.15865	56	42	60	44	46	36	0.919771007925783	0.000127384735687104	0.000431829537966855
Zm00001d002296	10.0423	10.8488	9.32697	13.645	13.1523	12.9788	18.9202	20.47	17.589	25.6591	24.7306	24.414	243	258	246	510	486	487	-0.395938	6.52008079345145e-06	2.71831294193087e-05
Zm00001d002301	0.785688	1.0653	1.11421	0.506419	0.533222	0.508574	1.48027	2.01005	2.1012	0.95231	1.00263	0.956662	13	17	18	11	13	12	1.00839575451571	0.0192311966743237	0.0400887753270915
Zm00001d002305	0.140241	0.26536	0.212104	0.095674	0.191601	0.211735	0.26422	0.500693	0.39999	0.179913	0.360271	0.398288	5	8	6	3	7	8	NA	NA	NA
Zm00001d002307	1.22783	0.845891	1.19227	0.187753	0.130124	0.281875	2.31329	1.59606	2.24842	0.353065	0.244674	0.530227	25	15	23	5	3	7	2.66368265986587	2.27247265559207e-07	1.15601525646508e-06
Zm00001d002309	0	0	0	0.245903	0.51749	0.431598	0	0	0	0.462415	0.973046	0.811865	0	0	0	6	14	10	NA	NA	NA
Zm00001d002313	7.7839	7.93089	8.14357	7.08985	7.23641	7.2295	14.6652	14.9643	15.3573	13.3323	13.6068	13.5992	551	560	575	745	741	743	0.190583984564545	0.00278687491484283	0.0072003248531361
Zm00001d002314	4.17403	4.66153	4.13472	4.11033	4.12339	3.85671	7.86405	8.79557	7.79735	7.7294	7.75328	7.25473	81	87	79	114	120	108	0.123900775742637	0.453174178950848	0.561285768558781
Zm00001d002315	4.54941	4.02256	3.15651	4.41647	4.41661	4.75499	8.57129	7.58994	5.95261	8.30508	8.30463	8.94446	139	125	108	202	202	212	-0.134234	0.309251878031722	0.41631323973444
Zm00001d002316	2.70595	3.20783	2.59588	2.75054	2.66022	2.75252	5.09813	6.05267	4.89536	5.17234	5.00206	5.17769	138	158	135	207	205	217	0.0480477477309052	0.700235115583339	0.776911222123003
Zm00001d002317	5.78595	5.87566	6.48374	7.4939	7.7118	7.56016	10.901	11.0864	12.2272	14.0921	14.5006	14.2212	411	437	430	856	866	878	-0.431241	1.06927460746458e-10	7.68926006990888e-10
Zm00001d002318	3.53507	3.91106	4.47287	2.97645	2.55794	2.87465	6.66023	7.37955	8.43504	5.59715	4.80975	5.40741	0	0	0	0	0	0	NA	NA	NA
Zm00001d002319	4.02926	3.48251	4.00513	3.23269	3.49912	3.30315	7.59131	6.57094	7.55296	6.07901	6.57945	6.21346	1	0	1	2	4	3	NA	NA	NA
Zm00001d002320	0.013842	0	0.020822	0.700231	0.670111	0.775321	0.026079	0	0.039267	1.31677	1.26002	1.45843	0	0	0	9	12	14	NA	NA	NA
Zm00001d002323	19.1922	14.6991	17.1582	19.3837	24.6752	20.1571	36.1589	27.7348	32.3574	36.4506	46.3972	37.9168	762	768	706	1415	1511	1566	-0.41306	2.3439574151155e-14	2.27610601625689e-13
Zm00001d002324	1.12816	1.42707	1.59484	1.65776	1.60209	1.47001	2.12551	2.69265	3.00759	3.11737	3.01245	2.76519	11	15	15	17	20	24	0.0201900099984777	0.959850975779615	0.971919875253908
Zm00001d002325	85.699	87.1045	86.3297	79.8683	78.9519	77.3335	161.461	164.352	162.803	150.191	148.455	145.47	7331	7286	7334	10576	10479	10234	0.0820088375645465	7.99174045099923e-06	3.29189935304988e-05
Zm00001d002326	28.1423	26.5845	28.5803	33.8105	35.0204	34.7267	53.0212	50.1608	53.8973	63.5799	65.8494	65.3233	965	920	962	1764	1757	1735	-0.291155	2.20907692032438e-10	1.54105555025902e-09
Zm00001d002328	0.687492	0.453577	0.593465	0.159713	0.223083	0.262333	1.29526	0.855828	1.11917	0.300336	0.419467	0.493466	13	8	11	5	9	10	1.00823151153159	0.0591498427474466	0.106492977151553
Zm00001d002330	29.789	31.325	30.8356	25.0499	27.3498	29.1919	56.1238	59.1053	58.1505	47.1058	51.4263	54.912	1729	1744	1754	2525	2590	2672	0.0182886715048087	0.614345396704485	0.705652352849144
Zm00001d002332	12.5676	13.2238	13.5785	8.29185	8.82863	9.53101	23.6779	24.9512	25.6066	15.5927	16.6006	17.9285	349	338	342	374	348	373	0.503701225140112	4.87150786740793e-09	2.974519362952e-08
Zm00001d002333	2.47307	2.52217	2.62753	2.32815	2.42991	2.54874	4.65937	4.75893	4.95506	4.37803	4.56901	4.79436	154	157	161	204	229	229	0.105306885951682	0.38011708127891	0.489805269542601
Zm00001d002334	23.1564	21.8369	22.4889	24.1228	24.4278	23.4344	43.6276	41.2027	42.4101	45.3625	45.9321	44.0817	910	861	893	1416	1425	1364	-0.0651467	0.188508629439269	0.279540477784732
Zm00001d002336	0.215526	0.370147	0.272207	0.398365	0.513597	0.560218	0.40606	0.698408	0.513335	0.749116	0.965727	1.05381	0	0	0	1	2	1	NA	NA	NA
Zm00001d002338	41.5026	42.9542	42.7751	22.8534	23.1863	22.0554	78.1926	81.0478	80.6662	42.9752	43.5977	41.4877	1509	1519	1512	1236	1256	1186	0.897146108256585	2.03660716088924e-92	1.73624271857465e-90
Zm00001d002339	444.99	421.814	434.963	446.39	449.942	447.512	838.381	795.895	820.264	839.427	846.035	841.801	6151	5848	6007	9367	9469	9430	-0.0572241	0.00437801211265521	0.0108161880145073
Zm00001d002340	14.245	16.0711	13.6472	15.1443	14.9144	16.4053	26.8382	30.3236	25.7361	28.4784	28.0438	30.8594	404	443	419	730	673	732	-0.160543	0.0251362137401829	0.0507175885333014
Zm00001d002341	2.83598	2.821	2.31927	3.15639	3.34479	3.29224	5.34312	5.32277	4.37373	5.93553	6.28928	6.19292	66	69	53	109	116	114	-0.257145	0.153604997989849	0.235859658735671
Zm00001d002342	9.78313	9.90361	9.14618	7.12957	7.4717	7.97779	18.4318	18.6865	17.2481	13.407	14.0492	15.0068	322	335	312	356	372	397	0.378031111771405	1.75145084665006e-05	6.85686766139815e-05
Zm00001d002343	3.03672	4.01329	3.14491	2.90642	3.18029	3.02978	5.72131	7.57244	5.93074	5.46547	5.97996	5.69922	74	94	74	105	112	103	0.190360949296245	0.267116562683681	0.370133548886259
Zm00001d002344	16.981	19.4809	19.5854	15.7253	16.6803	17.1749	31.993	36.7574	36.9345	29.5711	31.3642	32.3073	262	298	285	360	382	377	0.18819697349896	0.0397069951310179	0.0755425964312548
Zm00001d002345	2.44688	2.02805	2.16707	2.61371	2.27396	2.60494	4.61003	3.8266	4.08671	4.91503	4.27577	4.90006	103	83	92	161	137	158	-0.120564	0.431215083233346	0.540615137057708
Zm00001d002346	1.52037	1.33139	0.911783	2.25627	2.02449	2.0898	2.86445	2.51212	1.71946	4.24287	3.80668	3.93106	55	49	35	107	99	98	-0.535552	0.00868011623993309	0.0199348363957144
Zm00001d002347	1.08026	1.40492	1.68356	5.69009	6.91141	6.9934	2.03526	2.65085	3.17489	10.7001	12.9956	13.1551	12	16	19	101	119	121	-2.26571	9.58508312392482e-17	1.09506474155635e-15
Zm00001d002348	0.626334	0.986832	0.959025	0.558472	0.276987	0.360814	1.18004	1.862	1.80855	1.05019	0.520824	0.678716	20	30	27	24	12	14	1.21650403067116	0.000875404289765917	0.00252745769658797
Zm00001d002349	5.60497	6.25176	5.60415	8.7477	8.35539	7.35177	10.56	11.7961	10.5684	16.4499	15.7108	13.8292	338	374	341	782	757	674	-0.478091	8.18844290214002e-10	5.40279887562337e-09
Zm00001d002350	0.055233	0.052994	0	0.981547	0.798673	0.799711	0.104061	0.099992	0	1.84578	1.50176	1.50431	2	2	2	59	55	52	-4.19668	6.498737252061e-11	4.75631382719668e-10
Zm00001d002351	0.52548	0.289719	0.403398	0.254619	0.285944	0.400674	0.990028	0.546653	0.760737	0.478806	0.537665	0.753696	22	14	19	20	21	27	0.287188972968086	0.429518409280226	0.538925275712294
Zm00001d002352	22.569	22.3964	23.2167	25.8036	28.628	29.7645	42.521	42.2585	43.7826	48.5231	53.8298	55.989	263	255	273	458	507	515	-0.310506	0.000439266114294778	0.00134672323210687
Zm00001d002353	80.9216	81.1207	83.8736	112.191	110.859	108.18	152.46	153.062	158.171	210.973	208.451	203.494	2089	2079	2127	4176	4150	4062	-0.38329	8.52080325024959e-36	2.22684797839239e-34
Zm00001d002356	7.94191	8.3919	9.22333	7.30256	8.21968	8.33532	14.9629	15.8342	17.3936	13.7323	15.4556	15.6793	178	189	208	240	281	272	0.129570632170241	0.247453007382414	0.348810120389727
Zm00001d002357	1.55507	1.44251	1.40741	1.63879	1.42507	1.73387	2.92982	2.7218	2.65412	3.08171	2.67959	3.26152	78	73	70	116	111	120	-0.0574982	0.734364388599707	0.80438132024946
Zm00001d002358	32.4308	29.7912	31.7658	34.1911	34.5775	35.899	61.101	56.2112	59.9047	64.2956	65.0168	67.5285	910	847	907	1447	1467	1515	-0.140028	0.00463958684417072	0.0113986391283348
Zm00001d002359	8.93153	8.17991	7.67641	9.0494	9.05872	9.54894	16.8274	15.4342	14.4763	17.0172	17.0333	17.9622	436	404	382	668	674	710	-0.154406	0.0346966732397867	0.067215628624608
Zm00001d002362	2.48192	2.82176	2.4743	3.92697	3.65033	3.83288	4.67604	5.32421	4.66609	7.38457	6.86379	7.20991	206	231	215	451	428	448	-0.431814	4.35729059822612e-06	1.86311476063549e-05
Zm00001d002364	0.93396	0.948253	0.791027	0.490863	0.459162	0.468896	1.75962	1.7892	1.49174	0.923057	0.863371	0.882025	19	21	19	13	11	12	1.30615351786026	0.00130207127116562	0.00361697843112669
Zm00001d002366	70.8397	70.167	71.6665	86.5055	84.2565	85.3016	133.465	132.394	135.15	162.672	158.429	160.458	1765	1773	1791	3277	3191	3190	-0.264477	4.93610404884316e-15	5.03445958744016e-14
Zm00001d002369	3.5386	3.27106	3.78887	3.02709	3.42721	3.15999	6.66688	6.17197	7.14514	5.69238	6.44424	5.94416	101	90	105	127	144	138	0.126811873643172	0.404683327369648	0.514580358101107
Zm00001d002370	1.24948	1.71293	1.11689	2.14488	2.12329	2.48234	2.35408	3.23202	2.10625	4.0334	3.99246	4.66946	34	51	33	87	89	99	-0.627167	0.00427198995429624	0.010594483663363
Zm00001d002371	10.3451	10.066	10.4749	12.2088	11.5445	10.8929	19.4906	18.993	19.7539	22.9583	21.7073	20.4902	397	384	405	675	638	607	-0.101624	0.1714375110911	0.258379028694542
Zm00001d002372	1.15067	1.08969	1.16352	1.15224	0.925099	1.14099	2.16792	2.05606	2.19419	2.16677	1.73948	2.14629	50	44	52	70	56	70	0.168506196640336	0.440889865740576	0.549500536647914
Zm00001d002373	30.0952	29.5851	31.4863	31.7586	33.8678	31.3151	56.7006	55.8223	59.3777	59.7214	63.6822	58.9059	1773	1776	1839	2888	2962	2836	-0.0955771	0.00648816887709739	0.0153720171680382
Zm00001d002374	2.07023	1.85807	1.459	1.42725	1.42977	1.43226	3.90041	3.50589	2.75141	2.68391	2.68843	2.69417	23	18	16	25	19	22	0.381929744351079	0.289127548697095	0.39435484728426
Zm00001d002377	7.39366	7.96589	7.63694	9.14537	8.63407	9.26528	13.93	15.0304	14.4019	17.1977	16.2348	17.4286	219	249	239	421	395	437	-0.232192	0.0137943142229213	0.0298978118502356
Zm00001d002378	1.84168	2.44667	2.05531	1.09328	1.40694	1.18609	3.4698	4.61648	3.87594	2.05589	2.6455	2.23112	55	75	65	48	60	49	0.906098849965105	2.62851319277716e-05	0.000100130557265069
Zm00001d002379	0	0	0	5.8298	5.9643	6.95923	0	0	0	10.9628	11.2148	13.0908	0	0	0	114	159	165	-9.03922	3.3219785481128e-14	3.18330525755786e-13
Zm00001d002380	1.84999	1.74271	1.6556	0.537742	0.528895	0.707017	3.48546	3.28822	3.12217	1.01121	0.994491	1.32995	34	34	25	12	10	19	1.77508272843152	8.42992626929038e-07	3.98190804653546e-06
Zm00001d002381	12.0886	12.5151	12.7654	13.1879	12.8622	13.4618	22.7754	23.6141	24.0733	24.7996	24.1851	25.3226	31	28	28	44	47	41	-0.00809874	0.976225162771588	0.983785704936289
Zm00001d002382	5.81822	6.36044	6.09422	5.61689	6.01568	5.7948	10.9618	12.0011	11.4926	10.5624	11.3114	10.9004	220	251	231	340	350	355	0.0194370513153211	0.841713721977419	0.887911048342306
Zm00001d002383	0.710989	0.761468	0.701747	0.819286	0.929792	1.10553	1.33953	1.43677	1.32337	1.54065	1.7483	2.07958	8	6	6	8	12	12	NA	NA	NA
Zm00001d002384	6.79464	7.29534	7.34868	5.53859	5.63223	5.22645	12.8014	13.7651	13.8583	10.4152	10.5904	9.83132	163	188	180	200	199	178	0.473537292677049	9.04111662396674e-05	0.00031455604600947
Zm00001d002385	3.02493	2.59424	3.14586	3.83756	3.68091	3.63863	5.6991	4.89492	5.93253	7.21646	6.92129	6.84452	54	47	56	104	101	95	-0.340851	0.0774400630502455	0.133697673099945
Zm00001d002386	19.8606	20.5738	17.5586	17.4395	24.5627	17.2136	37.4181	38.8196	33.1124	32.7946	46.1857	32.38	635	647	584	900	959	930	0.0135832160020991	0.823885255176755	0.874089823788135
Zm00001d002387	5.25697	4.47453	5.54553	6.10558	5.5381	7.29827	9.90436	8.44272	10.4579	11.4814	10.4134	13.7285	81	70	85	136	134	169	-0.302088	0.0655960966743495	0.116111713186793
Zm00001d002388	23.9369	23.9726	24.2744	24.3812	22.4361	23.1538	45.0982	45.2325	45.7772	45.8482	42.187	43.5539	880	893	896	1354	1246	1304	0.0447447635776669	0.379184958749345	0.48884547818533
Zm00001d002389	0	0.179769	0.164742	0.366913	0.471149	1.12298	0	0.339195	0.310675	0.689973	0.885911	2.11241	0	1	0	2	3	7	NA	NA	NA
Zm00001d002390	7.13744	7.00896	6.88905	6.94651	7.41589	7.12483	13.4473	13.2248	12.9915	13.0628	13.9442	13.4023	524	525	515	747	806	792	0.00901702424083541	0.890095352448764	0.923024512335506
Zm00001d002391	9.24522	9.25251	9.11335	9.99823	10.364	10.302	17.4184	17.458	17.1861	18.8015	19.4876	19.3789	409	399	385	666	670	679	-0.162805	0.023512130351971	0.0478152832682223
Zm00001d002393	0.186019	0.787671	0.605171	0	0.051509	0.217238	0.350468	1.48621	1.14125	0	0.096853	0.408639	4	14	10	0	2	4	NA	NA	NA
Zm00001d002394	0.374601	0.20224	0.521684	0.327247	0.571165	0.368543	0.705764	0.381595	0.983803	0.615381	1.07397	0.693255	3	1	4	5	4	4	NA	NA	NA
Zm00001d002395	104.67	104.008	107.526	96.4514	97.2962	96.5004	197.203	196.247	202.776	181.375	182.948	181.524	2231	2189	2295	3033	3087	3027	0.147452544170596	5.45120687313676e-06	2.29994890298882e-05
Zm00001d002396	9.96763	9.44647	10.2898	7.95183	8.11633	7.87339	18.7795	17.824	19.4048	14.9532	15.2613	14.8104	617	589	625	767	752	771	0.270653110120084	1.38085262930132e-05	5.49473998941195e-05
Zm00001d002403	4.73107	6.03533	5.58498	6.81566	6.748	7.79542	8.91354	11.3877	10.5323	12.8167	12.6884	14.6637	81	95	84	152	151	165	-0.254583	0.0955881107347309	0.159279157625851
Zm00001d002405	5.01303	5.03283	5.49981	4.30881	5.26309	4.22553	9.44476	9.49615	10.3717	8.10262	9.8963	7.94851	105	101	110	137	163	129	0.152259843482585	0.311123176709968	0.418333512688342
Zm00001d002406	2.16062	2.24592	2.95823	2.16044	2.09671	2.28449	4.07071	4.23769	5.5787	4.06265	3.94248	4.29728	60	65	82	90	85	92	0.226145786403282	0.226378795167512	0.324431218649725
Zm00001d002407	0.170429	0.121635	0.177528	0.066588	0.051765	0.083003	0.321096	0.229506	0.334786	0.125217	0.097335	0.156135	9	6	7	7	5	8	NA	NA	NA
Zm00001d002408	25.3946	24.9202	23.1942	32.6948	32.2373	33.5744	47.8445	47.0205	43.7401	61.4819	60.6165	63.1558	123	115	106	256	284	277	-0.654568	1.88100561200297e-07	9.67424625453493e-07
Zm00001d002409	1.76758	1.82346	1.87901	1.3343	1.46906	1.56485	3.33019	3.44058	3.54347	2.50913	2.76231	2.94359	43	46	44	52	57	57	0.273616091270474	0.232914130947741	0.331802624618271
Zm00001d002410	13.2671	12.3196	11.5273	10.2664	9.16124	9.51366	24.9957	23.2452	21.7384	19.3058	17.226	17.8959	278	264	246	330	294	311	0.346641007126554	0.000386748389450997	0.0011987939358572
Zm00001d002412	0.402419	0.396557	0.459941	0.566874	0.29089	0.313907	0.758175	0.748239	0.867366	1.066	0.546965	0.59048	7	8	8	16	8	9	NA	NA	NA
Zm00001d002415	0.402155	0.754678	0.693469	0.610743	0.826708	0.520364	0.757678	1.42396	1.30776	1.14849	1.55447	0.97884	9	17	16	20	27	18	-0.0366992	0.926991001419776	0.950244569537321
Zm00001d002416	3.92733	4.01075	3.61684	3.12745	3.48094	3.4796	7.39925	7.56764	6.82071	5.8811	6.54527	6.54536	93	104	93	125	135	130	0.165968068192338	0.279943393577562	0.384395474558071
Zm00001d002418	12.7838	12.3677	12.673	14.1706	12.8117	12.9369	24.0853	23.3359	23.899	26.6475	24.0901	24.3351	920	960	954	1515	1557	1523	-0.103849	0.0284725386222773	0.0565902863862498
Zm00001d002419	6.35039	5.62364	6.57961	5.70391	5.02486	5.54529	11.9644	10.6109	12.408	10.7261	9.44835	10.4311	170	148	173	221	204	223	0.193088870166008	0.108011331205785	0.176349863459995
Zm00001d002420	3.14498	2.83808	3.37875	3.93678	3.46526	4.21593	5.92528	5.35501	6.37172	7.40303	6.5158	7.93045	83	74	91	154	137	167	-0.291639	0.0652744711596778	0.115659951330826
Zm00001d002421	1.58741	1.4555	1.34205	1.4888	1.75969	1.62021	2.99076	2.7463	2.53086	2.79965	3.30877	3.04773	71	68	62	100	118	106	-0.0954491	0.592372743520867	0.686312917103256
Zm00001d002422	10.3152	10.5536	10.1922	4.65378	5.23578	5.02535	19.4343	19.9129	19.2207	8.75134	9.84494	9.45302	307	322	302	220	259	232	0.982294319078721	5.37448519873008e-23	8.65624739858006e-22
Zm00001d002423	3.31662	3.57288	3.2917	3.76044	3.87378	3.80514	6.24865	6.74146	6.20756	7.07142	7.28395	7.15773	104	116	110	188	182	181	-0.146185	0.285355847427122	0.390331560027704
Zm00001d002424	1.02446	0.691752	0.501514	0.278991	0.804544	0.61484	1.93014	1.30523	0.945766	0.524636	1.5128	1.15656	28	19	24	21	33	30	0.350643159692567	0.283272393324791	0.388190420717744
Zm00001d002425	1.3205	1.14492	1.5842	1.32698	1.16302	0.988851	2.48787	2.16029	2.98753	2.49536	2.18684	1.8601	29	31	33	41	40	39	0.225645107770646	0.406777540091067	0.516635139564095
Zm00001d002426	18.4154	18.6113	19.2258	24.5635	24.7124	26.4089	34.6955	35.1165	36.2564	46.1911	46.4673	49.6769	751	743	749	1481	1463	1516	-0.398234	3.83422971858591e-15	3.94152437973387e-14
Zm00001d002428	23.5242	23.8164	21.1263	26.8343	29.3399	26.2323	44.3206	44.9377	39.8404	50.4614	55.1683	49.3447	320	323	288	550	592	542	-0.261662	0.00148687173555056	0.00408443665755739
Zm00001d002429	6.49987	6.50728	6.93474	10.2401	10.2496	10.4743	12.246	12.2782	13.0777	19.2562	19.2726	19.7029	251	265	252	545	553	562	-0.518619	9.49078282457377e-10	6.23215468185756e-09
Zm00001d002432	0.959376	0.955079	1.18908	0.505564	0.859275	0.703324	1.80751	1.80208	2.24239	0.950702	1.61571	1.323	27	26	31	22	35	26	0.610518173588539	0.0495266227047601	0.0913698002484728
Zm00001d002433	15.5137	14.583	14.0697	8.60592	8.17163	8.42203	29.2284	27.5159	26.5329	16.1833	15.3653	15.8424	366	344	353	328	305	307	0.770790632358429	3.19512611691171e-18	3.97349612617747e-17
Zm00001d002434	1.28788	1.86263	1.45694	0.965577	0.818334	0.777541	2.42642	3.51449	2.74754	1.81575	1.53873	1.46261	57	81	61	64	53	48	0.863814058158279	6.16368244900862e-05	0.000221081745193345
Zm00001d002435	9.12205	9.01353	9.42948	2.83747	2.90678	3.75045	17.1863	17.0071	17.7823	5.33581	5.46567	7.05485	201	198	209	88	96	119	1.59811128715771	2.1192438012795e-31	4.79799125449022e-30
Zm00001d002436	18.42	16.9418	18.7432	10.0128	8.92005	9.59739	34.704	31.9665	35.3464	18.8289	16.7725	18.0534	426	397	436	354	316	338	0.91415874593254	3.04058156977628e-27	5.94717548651732e-26
Zm00001d002437	0.055598	0.151475	0	0.488723	0.411297	0.433454	0.104748	0.28581	0	0.919032	0.773369	0.815357	0	7	1	27	28	27	-2.76356	0.00127153211527756	0.00354089755417968
Zm00001d002439	1.0286	1.083	1.07213	0.404412	0.848322	0.763392	1.93792	2.04345	2.02185	0.760487	1.59512	1.43599	33	21	35	23	36	30	0.593151411474662	0.054348462045411	0.0990167300772805
Zm00001d002440	26.2045	25.451	27.3832	28.1884	28.5269	29.6913	49.3704	48.022	51.6399	53.0078	53.6396	55.8514	1233	1202	1253	1995	2015	2000	-0.111159	0.00721298165604258	0.0169142127935446
Zm00001d002441	0.426656	0.603289	0.628462	0.650051	0.785615	0.615632	0.803838	1.13831	1.18517	1.22241	1.47721	1.15805	60	60	64	106	127	119	-0.342544	0.0560621363094795	0.101674310151061
Zm00001d002444	0.677273	0.946953	1.02222	0.882195	0.805419	0.516348	1.27601	1.78675	1.92773	1.65895	1.51445	0.971286	14	23	24	30	31	26	0.081186914159874	0.808854979300842	0.863032309924247
Zm00001d002446	1.24951	1.49404	1.36849	1.67758	1.59149	1.65551	2.35414	2.81902	2.58072	3.15464	2.99251	3.11413	55	70	62	115	110	116	-0.273306	0.127907346772211	0.202903646727582
Zm00001d002447	0.054926	0.081769	0.195197	0.091935	0.141448	0.13768	0.103483	0.154285	0.368108	0.172882	0.265968	0.258986	4	5	12	11	13	13	-0.22395	0.684741365309016	0.764593323451281
Zm00001d002449	0.289382	0.380459	0.415346	0.424782	0.477728	0.620848	0.545208	0.717866	0.783269	0.798794	0.89828	1.16786	8	11	11	18	19	26	-0.47699	0.273119735371339	0.376738113469082
Zm00001d002450	137.304	132.075	136.989	132.088	130.175	133.531	258.686	249.204	258.336	248.388	244.77	251.18	2077	1989	2054	2987	2949	3008	0.045984025966864	0.166717432860836	0.252588143223664
Zm00001d002451	41.47	47.3162	39.6177	46.9076	46.915	46.7318	78.1312	89.2782	74.7119	88.2087	88.2152	87.9058	730	830	704	1225	1232	1219	-0.105843	0.0630655901322692	0.112348363225255
Zm00001d002452	4.70988	4.2321	4.78979	2.90929	2.91767	3.11462	8.87361	7.98529	9.0327	5.47085	5.48616	5.85881	161	145	164	141	142	154	0.698374996696163	1.19170897150875e-07	6.25135177224925e-07
Zm00001d002454	0.395885	0.324925	0.524558	0.499936	0.534467	0.585721	0.745864	0.613082	0.989224	0.940119	1.00497	1.10178	12	9	16	24	24	27	-0.426086	0.280167463024097	0.384617701612791
Zm00001d002456	8.52486	9.18436	8.86762	9.228	9.21123	9.67839	16.0612	17.3294	16.7227	17.3531	17.32	18.2057	286	298	302	481	484	495	-0.127211	0.128746538140406	0.203960057826813
Zm00001d002458	9.02207	8.67418	8.87078	6.36394	7.92988	7.4844	16.998	16.3668	16.7287	11.9672	14.9107	14.0787	137	128	131	140	185	157	0.309768808293909	0.0264695147079645	0.053044160827187
Zm00001d002459	0.11238	0	0	0.128916	0.123987	0	0.211729	0	0	0.242423	0.233135	0	1	0	0	1	1	0	NA	NA	NA
Zm00001d002462	12.7688	10.3393	9.81054	14.1427	13.291	13.6636	24.0569	19.5085	18.5009	26.595	24.9913	25.7021	704	621	614	1129	1130	1090	-0.19505	0.000972796381261594	0.00278200635441647
Zm00001d002465	5.52404	5.4657	5.1962	6.09132	5.08149	5.93148	10.4075	10.3129	9.79911	11.4546	9.55482	11.1575	44	40	42	63	52	67	0.0628941202679822	0.785153681085647	0.844860229183873
Zm00001d002473	0.468906	0.594146	0.432556	0.793669	0.781504	1.08046	0.88344	1.12106	0.815724	1.49248	1.46948	2.03242	12	17	11	33	32	44	-0.852773	0.017646346352682	0.0371041521412959
Zm00001d002474	0.154439	0.208741	0.189901	0.167194	0.189454	0.367209	0.29097	0.393861	0.35812	0.314405	0.356234	0.690746	5	6	6	8	8	15	NA	NA	NA
Zm00001d002475	10.1531	11.7198	9.00724	6.94128	7.32262	7.17217	19.1288	22.1134	16.986	13.0529	13.7689	13.4913	254	293	224	258	277	274	0.52402276737512	7.89076538764573e-07	3.742248085148e-06
Zm00001d002476	1.46051	1.51879	1.79769	0.835999	0.88252	1.02428	2.75166	2.86571	3.39012	1.57208	1.65942	1.92675	42	47	51	37	39	46	0.791912662052941	0.00123362256044998	0.00344580844672975
Zm00001d002478	13.4368	14.4173	14.6733	12.5349	13.1727	12.593	25.3156	27.2032	27.6713	23.5716	24.7689	23.6883	597	626	644	827	865	817	0.166974888045994	0.00663746648658646	0.0156956560447515
Zm00001d002479	0.542175	0.288778	0.405609	0.15739	0.219055	0.046997	1.02148	0.544879	0.764906	0.295968	0.411893	0.088404	12	6	8	4	7	2	NA	NA	NA
Zm00001d002480	0.14527	0	0	3.802	3.78642	4.25163	0.273696	0	0	7.14957	7.11968	7.99761	4	0	1	141	124	147	-5.77117	5.16115859291654e-18	6.31055014306012e-17
Zm00001d002482	0.639059	0.224753	0.233988	0	0.073277	0.079	1.20401	0.424073	0.441259	0	0.137784	0.148605	14	6	7	1	2	2	NA	NA	NA
Zm00001d002485	14.0092	13.188	14.3378	12.1522	12.3812	12.7478	26.394	24.8836	27.0386	22.852	23.2807	23.9796	703	658	716	900	903	941	0.191579154143439	0.00109340664755744	0.0030973527269335
Zm00001d002489	8.90894	8.18446	8.64065	7.35504	6.10707	6.25707	16.7848	15.4428	16.2947	13.831	11.4832	11.77	240	233	242	306	262	272	0.360956396303936	0.000437991486258893	0.00134331516124285
Zm00001d002490	4.20087	5.44597	5.09514	6.0054	5.06948	5.6854	7.91462	10.2757	9.60852	11.293	9.53224	10.6946	92	112	105	184	163	172	-0.154695	0.28092204636693	0.385418188253585
Zm00001d002491	5.6458	5.09231	5.47144	5.25248	5.2112	5.51823	10.6369	9.60838	10.3182	9.87717	9.79871	10.3802	134	124	132	199	187	205	-0.00630611	0.961006170343225	0.972600968028224
Zm00001d002495	5.29699	6.70777	6.07371	6.76541	7.05588	6.36239	9.97976	12.6565	11.4539	12.7222	13.2673	11.9681	109	137	137	202	231	200	-0.131502	0.321760346155283	0.429970327982112
Zm00001d002496	4.08446	3.8674	3.55324	2.12985	1.29941	1.63329	7.69529	7.29717	6.70078	4.00514	2.44331	3.07233	83	78	71	61	39	49	1.23228578591868	4.14111906369854e-09	2.54425662554222e-08
Zm00001d002498	0.127718	0.686197	0.225561	0.330457	0.33877	0.304419	0.240627	1.29474	0.425367	0.621418	0.636995	0.572633	3	15	6	12	11	12	0.0494238841029389	0.929090791561619	0.951607906196781
Zm00001d002499	1.20078	1.2205	1.46875	2.44417	2.1916	1.91484	2.26233	2.30289	2.7698	4.59622	4.1209	3.60194	46	47	54	127	117	114	-0.690765	0.000266952255516851	0.000851704815220428
Zm00001d002500	13.2092	14.8479	14.2567	15.0308	17.14	17.1194	24.8866	28.0156	26.8856	28.2651	32.2288	32.2028	109	120	119	188	217	211	-0.230489	0.0840204287205607	0.14303085170133
Zm00001d002501	7.82274	7.72828	7.70709	10.9549	9.87539	10.162	14.7384	14.582	14.5342	20.6005	18.5689	19.1155	126	128	125	251	243	245	-0.369986	0.0026109625064899	0.00678701622208107
Zm00001d002503	8.54678	8.73115	9.07231	7.45364	7.60565	7.41333	16.1025	16.4743	17.1088	14.0164	14.3011	13.945	848	872	890	1101	1119	1096	0.247978635161965	1.85030359871831e-06	8.32030845236681e-06
Zm00001d002504	8.54856	8.16541	8.37849	7.36402	7.25312	7.67047	16.1059	15.4068	15.8003	13.8479	13.6382	14.4287	268	250	264	353	355	376	0.12223986635366	0.189373081419105	0.280553133504585
Zm00001d002506	2.33376	2.77736	2.55138	4.21885	3.41029	3.17089	4.3969	5.24044	4.81145	7.93346	6.41244	5.96466	32	35	31	87	69	62	-0.560015	0.0203716250342393	0.0421674217784241
Zm00001d002507	0.20911	0.134095	0.127735	0.08168	0	0	0.393972	0.253017	0.240885	0.153597	0	0	3	1	2	2	2	0	NA	NA	NA
Zm00001d002510	4.06965	3.73318	4.1623	5.65459	6.18885	6.00708	7.66739	7.04391	7.84937	10.6333	11.637	11.2997	236	239	248	632	657	669	-0.843948	5.56620994241666e-24	9.39342795981331e-23
Zm00001d002511	15.5944	15.1223	16.0499	17.0311	16.6705	17.9268	29.3806	28.5334	30.2673	32.0266	31.3459	33.7216	383	377	392	621	624	630	-0.10938	0.13668883753733	0.214200603254631
Zm00001d002512	1.28047	1.18524	1.60147	1.31435	1.67274	1.96566	2.41245	2.23636	3.02009	2.4716	3.14529	3.69755	26	26	30	39	50	55	-0.219067	0.42676927553203	0.536483286672008
Zm00001d002514	0.218167	0.226327	0.164325	0.116181	0.111161	0.142823	0.411035	0.427044	0.309888	0.218475	0.209019	0.26866	6	5	5	4	7	5	NA	NA	NA
Zm00001d002519	0.402806	0.709107	0.717495	0.703865	0.972213	0.958401	0.758903	1.33797	1.35307	1.3236	1.82807	1.80282	12	18	22	31	42	44	-0.576624	0.0828816908716557	0.141394151491854
Zm00001d002520	29.9289	29.379	29.0014	30.897	33.4673	30.2527	56.3874	55.4336	54.6916	58.1012	62.9292	56.9074	214	210	202	325	352	322	-0.0809597	0.423669816687774	0.533503325230742
Zm00001d002521	8.24922	8.43111	7.10712	5.82773	5.0909	4.50671	15.5419	15.9082	13.4028	10.9589	9.57252	8.47742	65	67	58	73	68	50	0.585843249969701	0.0049675224771002	0.0121044804062042
Zm00001d002522	9.0635	9.89022	8.85435	6.3982	6.33915	5.34689	17.076	18.6613	16.6977	12.0317	11.9196	10.0579	82	89	70	79	82	75	0.623666327859459	0.000643621185921178	0.00190931684419598
Zm00001d002523	14.2975	14.5617	14.1698	15.1465	15.9641	14.7508	26.9371	27.4756	26.7218	28.4826	30.0176	27.7473	262	262	253	413	447	407	-0.112067	0.216417375960248	0.312491927687491
Zm00001d002530	4.95599	4.28123	3.74919	3.2473	4.27757	3.56251	9.3373	8.07801	7.0703	6.10647	8.0432	6.70132	110	96	80	112	145	122	0.187148482306776	0.253927644841812	0.355714382526496
Zm00001d002531	0.886364	0.793269	1.09756	1.00518	0.935337	0.919397	1.66995	1.49677	2.06981	1.89022	1.75873	1.72945	26	31	32	44	46	46	-0.0183532	0.945504910656194	0.962637149699505
Zm00001d002532	0.361781	0.474533	0.290285	0.889294	0.785573	0.754755	0.681611	0.895369	0.547425	1.6723	1.47713	1.41975	23	30	21	81	71	71	-0.99797	0.00010129015840235	0.000349504059480989
Zm00001d002533	2.60879	2.99245	2.05821	1.55054	1.45321	2.33532	4.91507	5.64628	3.88141	2.91576	2.7325	4.3929	21	26	14	19	18	30	0.458189096083638	0.21043412948099	0.305440203320525
Zm00001d002534	9.47731	9.39891	9.31432	11.1467	9.89713	12.1106	17.8557	17.7343	17.5652	20.9612	18.6098	22.7809	589	579	585	989	993	940	-0.143758	0.0163942904585017	0.034801291544564
Zm00001d002535	1.06156	0.956198	0.499993	1.65462	1.67154	2.03441	2.00002	1.80419	0.942899	3.11149	3.14303	3.82687	16	16	7	32	32	38	-0.793539	0.0320350958746499	0.0626940093671223
Zm00001d002536	0.353583	0.497683	0.448431	0.160304	0.192693	0.25723	0.666165	0.93905	0.845661	0.301448	0.362324	0.483867	12	20	19	9	10	16	1.13657532924282	0.00930993181491897	0.0212255112744598
Zm00001d002537	5.92518	6.14136	5.92911	7.15132	6.58446	6.66561	11.1633	11.5878	11.1812	13.4479	12.3809	12.5385	148	158	151	281	255	261	-0.208973	0.071228564208932	0.124671418969021
Zm00001d002538	4.25048	4.00049	4.45527	5.098	5.32222	4.55541	8.00808	7.54829	8.40184	9.58667	10.0075	8.56903	132	124	129	238	244	214	-0.260871	0.0381164313562809	0.0729300862686068
Zm00001d002539	2.83316	3.17651	2.68279	3.31319	3.57563	3.12395	5.33779	5.99358	5.05927	6.23039	6.72333	5.87636	126	148	122	234	254	221	-0.246886	0.0512920285351566	0.0941210436780729
Zm00001d002540	39.6699	38.0765	37.3043	25.1098	26.2725	25.1226	74.7398	71.8443	70.3493	47.2184	49.4006	47.2573	1427	1408	1398	1403	1453	1385	0.590646095895077	3.26889159096108e-42	1.02689716395592e-40
Zm00001d002541	0.148276	0.112527	0.109125	0.134365	0.10857	0.043245	0.279358	0.21232	0.205791	0.25267	0.204145	0.081346	8	6	7	12	11	5	NA	NA	NA
Zm00001d002542	7.97333	6.95422	8.3653	4.76903	4.72526	4.9978	15.0221	13.1215	15.7755	8.96806	8.885	9.4012	236	205	247	215	215	211	0.695414524823805	3.16470159784625e-10	2.17335882232091e-09
Zm00001d002543	209.404	215.827	217.757	64.0328	62.356	64.2011	394.526	407.232	410.652	120.412	117.249	120.767	1490	1547	1556	708	684	706	1.72380841691714	9.62505602568127e-259	2.70409386503316e-256
Zm00001d002544	2.10679	1.7235	1.85005	1.80614	2.21427	2.04878	3.96928	3.25197	3.48886	3.3964	4.16354	3.8539	150	135	137	218	263	256	-0.211098	0.088229637379938	0.148955293973245
Zm00001d002545	1.83834	1.94843	1.59394	1.58206	2.18963	2.00952	3.46352	3.67637	3.00589	2.97504	4.1172	3.78004	78	91	72	99	135	115	0.0591646855791572	0.733093882336471	0.803345598732529
Zm00001d002546	232.706	242.874	242.475	204.171	206.179	206.66	438.428	458.264	457.264	383.938	387.683	388.741	3289	3433	3406	4220	4272	4296	0.256939443063926	3.27681603362466e-21	4.77951166957537e-20
Zm00001d002547	0.753943	0.478307	0.394853	1.70473	1.14001	1.16581	1.42046	0.902489	0.744623	3.20571	2.14357	2.19296	7	3	5	26	17	21	-1.4997	0.0048647208534674	0.0118785672750888
Zm00001d002548	11.4707	13.088	12.4518	9.48906	9.7707	9.98922	21.6113	24.6949	23.4818	17.844	18.372	18.7904	267	292	281	328	330	345	0.337532072874304	0.000284884115953631	0.000903204667699618
Zm00001d002549	1.78111	1.24208	0.972034	1.60966	1.88205	1.77208	3.35568	2.34361	1.83308	3.02694	3.53885	3.33341	30	22	17	39	43	44	-0.27539	0.357567324202245	0.467580395397359
Zm00001d002550	2.7849	3.1093	2.73886	3.18933	3.48144	3.05165	5.24686	5.86675	5.165	5.99747	6.54622	5.74036	90	103	94	156	170	153	-0.145594	0.32472141544529	0.43313124111432
Zm00001d002551	1.67075	1.58125	1.64489	1.99947	1.86524	1.80748	3.14777	2.98357	3.10196	3.75996	3.50725	3.4	9	6	6	13	21	13	-0.569061	0.270384734602715	0.373803153474413
Zm00001d002553	3.16697	3.62303	3.372	4.52799	3.8078	3.66606	5.9667	6.83609	6.359	8.51478	7.15987	6.89611	179	198	167	353	316	309	-0.252787	0.0198372515272947	0.0411923710321945
Zm00001d002557	0.111519	0	0.222927	0	0.146062	0	0.210107	0	0.420401	0	0.274643	0	1	0	2	0	2	0	NA	NA	NA
Zm00001d002558	6.69363	6.50387	6.00976	7.51499	6.14104	7.04476	12.6111	12.2718	11.3333	14.1318	11.5471	13.2517	102	99	94	180	144	168	-0.144505	0.329519777786928	0.438179573507916
Zm00001d002560	3.38926	3.84972	2.96142	3.75191	4.20596	4.16288	6.38552	7.26382	5.58472	7.05539	7.90856	7.83066	52	59	44	102	99	88	-0.305364	0.122904756265375	0.196252295365812
Zm00001d002562	3.75759	4.35814	4.48487	6.20635	5.25751	5.33437	7.07945	8.22311	8.45767	11.6709	9.88579	10.0343	96	109	115	229	211	196	-0.397559	0.003637197531571	0.00915520612635206
Zm00001d002565	0.256389	0.531445	0.280618	0.653186	0.800881	0.663561	0.483047	1.00275	0.529196	1.2283	1.50591	1.2482	3	7	3	14	15	13	-1.09835	0.068176895276614	0.120052520080038
Zm00001d002567	0.015279	0	0	0.167326	0.217696	0.102556	0.028786	0	0	0.314653	0.409338	0.192915	1	0	0	6	6	3	NA	NA	NA
Zm00001d002568	2.32435	1.52161	1.27808	2.42439	1.70596	1.78119	4.37917	2.87103	2.41023	4.55901	3.20775	3.35055	23	15	13	38	27	28	-0.273288	0.437055736503029	0.546027033885713
Zm00001d002569	0.357029	0.289974	0.417652	0.375237	0.263357	0.275847	0.672658	0.547135	0.787617	0.705625	0.495195	0.518888	8	7	8	10	8	8	NA	NA	NA
Zm00001d002571	0.512325	0.791643	0.370336	0.267617	0	0.19737	0.965243	1.4937	0.698389	0.503247	0	0.371267	3	3	1	2	0	1	NA	NA	NA
Zm00001d002572	4.05014	3.94427	5.56492	5.15506	6.40199	5.83674	7.63064	7.4422	10.4945	9.69399	12.0378	10.9793	126	124	160	255	269	244	-0.312166	0.0122891842115683	0.0270283338904548
Zm00001d002573	4.83405	4.85801	5.37882	4.21803	4.16434	4.38455	9.10756	9.16629	10.1435	7.93192	7.83028	8.24765	162	165	180	211	209	220	0.257281542804764	0.0291948347868067	0.0578584288925228
Zm00001d002576	1.94561	1.91108	2.39391	1.69797	1.56318	2.24992	3.66562	3.60591	4.51448	3.193	2.93928	4.23225	34	33	39	39	34	50	0.378787295076724	0.156041149017176	0.238991780891565
Zm00001d002577	0.254241	0.127627	0.258304	0.338712	0.455867	0.213805	0.479001	0.240813	0.487115	0.636941	0.857175	0.402181	6	2	5	8	10	4	NA	NA	NA
Zm00001d002579	3.36204	4.366	4.47313	5.61844	5.48191	5.37285	6.33423	8.23795	8.43553	10.5654	10.3077	10.1067	120	152	149	293	281	282	-0.430382	0.000298878904892579	0.000944183895433073
Zm00001d002580	12.1483	12.335	12.5306	11.9656	11.2576	11.9833	22.8878	23.2741	23.6304	22.501	21.168	22.5413	524	538	549	832	780	822	-0.00198046	0.975333981927306	0.983007828584948
Zm00001d002584	0.57866	0	0.830453	0.64395	0.735977	0.621195	1.09022	0	1.56609	1.21093	1.38387	1.16851	11	15	16	20	22	18	0.078788724645026	0.843205314584657	0.888979317376396
Zm00001d002585	37.4634	37.0608	34.4508	37.1674	39.0645	40.2103	70.5826	69.9278	64.9681	69.8925	73.4538	75.6383	1235	1237	1142	1843	1841	1928	-0.0415243	0.347104734126272	0.456593685787349
Zm00001d002589	0.936028	0.936517	0.740335	1.48032	1.44215	1.64151	1.76352	1.76706	1.39614	2.78371	2.71171	3.08779	30	30	23	73	66	79	-0.799703	0.00133660510945537	0.00370375343208532
Zm00001d002590	0.300885	0.13126	0.366521	0.57457	0.183961	0.334165	0.566881	0.247667	0.691194	1.08047	0.345906	0.628588	5	2	6	13	5	8	NA	NA	NA
Zm00001d002591	1.1298	0.783186	0.592403	1.45142	1.68944	1.60276	2.12859	1.47775	1.11717	2.72937	3.17668	3.0149	24	19	18	48	64	57	-0.876847	0.00242114013091346	0.00634692476477292
Zm00001d002592	1.18599	0.969219	0.938699	0.353937	0.295655	0.189404	2.23446	1.82876	1.77022	0.665571	0.555926	0.356282	43	35	35	22	16	11	1.79887283500135	4.09871796507262e-08	2.27458146465747e-07
Zm00001d002593	10.827	9.07603	9.46148	11.3951	10.6026	11.5823	20.3986	17.125	17.8427	21.4282	19.9363	21.7871	219	192	195	347	312	341	-0.129219	0.211868231567034	0.307107076045484
Zm00001d002594	1.52834	1.95973	1.44079	3.59431	4.03409	3.66337	2.87946	3.69771	2.71708	6.75901	7.58537	6.89105	37	47	34	120	136	126	-1.10138	4.30146103284718e-08	2.380148189684e-07
Zm00001d002595	3.0363	3.27198	2.54942	1.92433	1.7675	1.57865	5.72053	6.1737	4.80776	3.61867	3.32346	2.96955	72	79	58	62	69	58	0.73853624994113	0.000258881106531002	0.000827769994408427
Zm00001d002597	7.59305	8.11638	9.71963	7.12683	6.87656	6.75821	14.3056	15.3143	18.3295	13.4019	12.9301	12.7127	267	295	354	390	377	370	0.281542281490619	0.0033122644937263	0.0084075066815601
Zm00001d002598	18.6468	19.4053	19.2695	18.9401	18.4865	18.6954	35.1315	36.6148	36.3389	35.6164	34.7606	35.1674	611	626	618	891	894	898	0.0609536149881045	0.305311041929571	0.411862546495596
Zm00001d002599	8.71657	8.85997	8.40451	10.4212	10.7494	10.8071	16.4224	16.7174	15.8494	19.5969	20.2124	20.3289	523	543	508	733	753	764	0.0778976005732045	0.233720321990472	0.332685343904748
Zm00001d002600	3.77695	2.8734	3.07633	3.47884	3.25884	3.46611	7.11594	5.42164	5.80141	6.54189	6.12766	6.51999	232	213	227	373	336	382	-0.10573	0.283530466174159	0.388371860780305
Zm00001d002601	108.716	107.682	110.033	133.364	128.851	133.586	204.826	203.179	207.503	250.789	242.281	251.284	1662	1642	1683	3073	2936	3036	-0.265564	5.71100312539461e-14	5.36651958453557e-13
Zm00001d002602	2.95943	3.40082	2.87258	3.25922	3.63435	3.82669	5.57569	6.4168	5.41718	6.1289	6.83373	7.19827	71	79	71	121	136	145	-0.269769	0.104498312659038	0.171570712170899
Zm00001d002603	2.62263	2.93685	2.85515	2.71801	2.89657	2.7094	4.94115	5.54137	5.38431	5.11116	5.44648	5.09658	184	200	195	274	297	278	0.0411683086793914	0.700577854165728	0.777186856705523
Zm00001d002606	0	0	0	0.207939	0.415556	0.171152	0	0	0	0.391024	0.781377	0.32195	0	0	0	11	16	4	NA	NA	NA
Zm00001d002607	3.50073	4.05059	3.38859	3.38172	3.32107	3.81296	6.59552	7.64282	6.39027	6.35925	6.24467	7.17243	90	103	91	135	128	145	0.0707468111511412	0.64566829750384	0.731234874905517
Zm00001d002609	0.727008	0.468491	0.837008	0.774723	0.781703	0.792621	1.36972	0.883967	1.57845	1.45685	1.46985	1.49097	20	17	25	34	38	40	-0.259874	0.405555724657256	0.51545106830667
Zm00001d002610	1.53706	1.22074	1.30442	1.47238	1.06428	1.31003	2.89588	2.30334	2.4599	2.76878	2.00119	2.46425	48	39	41	70	55	62	0.0465144808363658	0.839183415913553	0.8858108532931
Zm00001d002611	25.8769	23.6569	23.3314	15.6568	16.1325	16.7766	48.7533	44.6367	43.9989	29.4423	30.3343	31.558	582	564	552	529	567	596	0.59847409420667	9.01182770382796e-18	1.08735683905192e-16
Zm00001d002613	0.281014	0.123647	0.178151	0.159013	0.184544	0.20205	0.529443	0.233302	0.335961	0.29902	0.347001	0.380071	10	4	6	9	10	10	0.0571810548579163	0.921492082633303	0.946294860184555
Zm00001d002614	1.78076	1.48266	1.39089	2.14372	2.15716	2.44459	3.35502	2.79755	2.62298	4.03123	4.05614	4.59844	173	143	137	322	315	322	-0.488644	1.74026375098352e-05	6.81846921007379e-05
Zm00001d002615	12.9716	15.4157	14.3489	16.7909	16.1484	15.7604	24.4391	29.0869	27.0595	31.5749	30.3641	29.6464	611	642	635	1049	1060	1036	-0.142821	0.0129361937124908	0.0282606950784076
Zm00001d002617	9.07824	9.75043	10.6781	14.6498	13.7544	14.7473	17.1038	18.3975	20.1369	27.5486	25.8627	27.7407	560	598	655	1327	1305	1351	-0.542104	6.16811371453001e-21	8.89698222662342e-20
Zm00001d002618	1.48671	0.340112	1.52449	1.11226	0.663234	0.781767	2.80103	0.641737	2.87491	2.09158	1.24709	1.47056	24	7	24	23	15	19	0.541659141324365	0.186379034735181	0.276930637403563
Zm00001d002620	0.173958	0.103224	0.067207	0.104217	0.033886	0.214737	0.327744	0.194767	0.126741	0.195978	0.063716	0.403935	3	2	2	2	2	6	NA	NA	NA
Zm00001d002621	4.07351	3.63411	3.53727	2.98944	3.36964	3.43766	7.67468	6.857	6.67066	5.62157	6.33601	6.46648	123	127	120	162	158	186	0.141788393596728	0.300578724473902	0.406721460520403
Zm00001d002623	0.757562	0.499248	0.621492	0.366268	0.357111	0.396981	1.42728	0.942002	1.17202	0.68876	0.671482	0.746749	23	14	21	17	18	19	0.696353886229038	0.06423796781695	0.114091614823165
Zm00001d002624	7.95424	8.15749	7.22848	6.40502	5.30708	8.35727	14.9861	15.3919	13.6316	12.0445	9.97901	15.7206	267	269	243	455	473	437	-0.215822	0.0158512138694938	0.0337748479268719
Zm00001d002625	3.90847	3.68441	4.58591	4.25493	3.3539	3.83101	7.36373	6.9519	8.64821	8.00131	6.30641	7.2064	190	182	192	282	259	266	0.0765112656077486	0.481428239372287	0.588235166650245
Zm00001d002626	0.133342	0.190664	0.2719	0.086315	0.160437	0.100594	0.251222	0.359753	0.512754	0.162313	0.301673	0.189225	4	7	8	5	8	4	NA	NA	NA
Zm00001d002628	0.33119	0.349109	0	0.486008	0.568369	0.598984	0.623977	0.658713	0	0.913928	1.06872	1.12673	3	3	3	9	11	7	NA	NA	NA
Zm00001d002629	1.1488	1.25707	0.986605	0.607504	0.728022	0.713986	2.16439	2.37188	1.86056	1.1424	1.36891	1.34306	37	43	32	30	35	35	0.756918639727443	0.00553411851799339	0.0133378838097437
Zm00001d002630	17.5531	17.7651	17.7309	16.4402	17.0738	15.0041	33.0708	33.5199	33.4373	30.9154	32.1041	28.2238	356	357	346	492	511	466	0.121240857970183	0.131954700334588	0.208069140657697
Zm00001d002631	7.92751	7.99119	9.8627	7.8298	7.75093	7.37168	14.9358	15.0781	18.5993	14.7238	14.5742	13.8666	406	401	404	640	627	632	-0.0556605	0.440697584234609	0.54935543664762
Zm00001d002632	23.7039	24.2078	23.5173	12.1665	11.6825	11.1621	44.6592	45.6763	44.3494	22.8788	21.9668	20.9967	572	590	570	447	427	406	1.02969005104137	1.5432384689658e-45	5.29174544635804e-44
Zm00001d002634	0.108192	0.110365	0.064391	0.233945	0.132147	0.229045	0.203839	0.208242	0.12143	0.439929	0.248478	0.430849	0	0	0	3	1	5	NA	NA	NA
Zm00001d002639	10.4311	10.293	11.021	9.54212	9.25685	9.08929	19.6526	19.4212	20.7836	17.9437	17.4058	17.0976	269	266	276	369	356	351	0.185473822485732	0.0433972016287955	0.0817409976322524
Zm00001d002640	6.70537	6.1995	6.82619	8.97806	8.98007	8.25102	12.6332	11.6975	12.873	16.883	16.8854	15.5207	466	455	488	861	872	861	-0.287145	1.01574330055297e-05	4.10867500320207e-05
Zm00001d002641	10.1698	10.17	9.46171	8.1651	7.63969	8.83933	19.1604	19.1891	17.8431	15.3543	14.3651	16.6274	530	523	492	619	605	662	0.305672440998918	1.10639990242344e-05	4.45860224736994e-05
Zm00001d002642	2.57596	4.75202	3.22827	2.48359	1.94654	2.17192	4.85321	8.96631	6.08794	4.67034	3.66012	4.08554	95	138	108	123	99	105	0.654001455470793	6.64882011102314e-05	0.000237061983854666
Zm00001d002644	6.54681	6.84237	6.53278	8.67879	7.73	7.91692	12.3345	12.9105	12.3197	16.3203	14.5349	14.8923	535	534	515	1056	980	996	-0.343296	2.69333563259068e-08	1.52234423512893e-07
Zm00001d002649	1.13	0.963764	1.20559	0.513759	0.586275	0.618947	2.12896	1.81847	2.27353	0.966113	1.10238	1.16428	38	38	37	27	28	33	0.954128838325433	0.000592602589220537	0.0017685796491187
Zm00001d002650	24.5709	24.9493	23.8174	35.0983	34.2618	32.776	46.2925	47.0754	44.9153	66.0015	64.4231	61.654	1508	1536	1493	2987	2994	2945	-0.382893	1.24351571237796e-26	2.37768282731016e-25
Zm00001d002654	17.5202	17.4911	17.4527	16.4382	17.8245	17.1219	33.0088	33.0029	32.9127	30.9117	33.5157	32.2075	889	874	919	1429	1497	1519	-0.135516	0.00594416405912098	0.0142166555125905
Zm00001d002656	7.24836	7.45508	6.78468	7.4446	7.79823	7.12646	13.6562	14.0666	12.7947	13.9994	14.6632	13.4054	459	439	423	676	728	695	-0.0747092	0.289011672079933	0.394241794756424
Zm00001d002658	6.82741	7.80754	7.06548	11.6955	11.0705	10.8036	12.8631	14.7316	13.3242	21.9932	20.8161	20.3223	439	501	463	1102	1034	1018	-0.575251	1.00318504135788e-18	1.28573062610114e-17
Zm00001d002659	64.5422	61.0572	60.2344	41.4715	38.1523	36.6299	121.6	115.205	113.591	77.9862	71.7385	68.9033	870	832	833	808	811	784	0.67052152928587	1.73104661927707e-32	4.06040470288303e-31
Zm00001d002661	5.36895	4.94482	6.16773	5.40391	5.70599	4.33183	10.1153	9.33008	11.6312	10.1619	10.7291	8.14847	207	184	188	340	359	304	-0.19934	0.0605723062680403	0.108705656784608
Zm00001d002662	16.661	15.4434	15.3851	19.8696	19.7836	18.0868	31.39	29.1393	29.0136	37.3644	37.1995	34.0224	510	493	480	933	909	861	-0.272659	2.46987436465718e-05	9.44804331075654e-05
Zm00001d002663	9.50171	9.61033	9.79824	8.05853	8.31912	7.61529	17.9016	18.1332	18.4777	15.1539	15.6426	14.3249	359	357	376	457	467	441	0.271434462721486	0.00075699422556676	0.00221376487327738
Zm00001d002668	11.5088	10.6273	11.8363	8.46801	8.6005	8.30214	21.6831	20.0521	22.3211	15.9239	16.1717	15.6169	538	521	542	587	588	595	0.448592526979201	4.42424238250818e-11	3.29162035578543e-10
Zm00001d002669	1.32759	1.3767	1.61569	1.50417	1.70543	1.60872	2.50123	2.59761	3.04691	2.82855	3.20675	3.02611	73	72	84	118	131	127	-0.122057	0.462040646479361	0.569556786144258
Zm00001d002670	0.81623	0.517595	0.460773	0.569235	0.489733	0.575522	1.53781	0.97662	0.868937	1.07043	0.920854	1.0826	4	4	1	4	2	5	NA	NA	NA
Zm00001d002671	0.925901	0.687831	1.09005	0.947859	0.907723	0.73898	1.74444	1.29783	2.05563	1.78243	1.70681	1.39007	21	16	27	29	30	27	0.166994698320994	0.61348968752893	0.704898710079367
Zm00001d002673	2.67609	2.83054	2.27459	2.12138	1.86236	1.8581	5.04187	5.34078	4.28947	3.98921	3.50183	3.49521	90	89	71	97	88	82	0.498524368203174	0.00500821145617331	0.0121928125879835
Zm00001d002674	2.68882	2.16602	1.793	1.65194	1.8628	1.54022	5.06585	4.08694	3.38128	3.10644	3.50266	2.89726	56	50	40	59	62	59	0.291363884584089	0.191419257499495	0.28299098864797
Zm00001d002676	6.33155	6.62249	6.87903	7.72053	7.91744	8.29134	11.9289	12.4956	12.9726	14.5183	14.8873	15.5966	247	244	264	461	468	485	-0.311871	0.000434163154803828	0.00133240015841796
Zm00001d002677	20.6704	18.9964	21.3542	16.395	15.714	13.9378	38.944	35.8432	40.2702	30.8304	29.5474	26.218	287	263	301	349	348	321	0.33483837402809	0.000360095637859893	0.0011229369897591
Zm00001d002678	1.07778	0.580987	0.932775	0.892941	0.837919	1.15238	2.03058	1.09623	1.75905	1.67916	1.57556	2.1677	54	58	50	62	69	91	0.138833681748496	0.512993179873818	0.616324734474701
Zm00001d002679	0.102347	0	0.066232	0.117387	0.101568	0.050281	0.192827	0	0.124903	0.220744	0.19098	0.094582	5	0	4	8	9	4	NA	NA	NA
Zm00001d002680	1.83775	1.98883	1.97707	2.33621	1.9994	2.52379	3.46241	3.7526	3.7284	4.39319	3.7595	4.74743	71	77	76	131	116	133	-0.169084	0.309448547855423	0.416489544810801
Zm00001d002681	0.191246	0.167814	0.095497	0.178907	0.246904	0.196314	0.360315	0.316638	0.18009	0.33643	0.464258	0.369281	1	2	0	1	3	2	NA	NA	NA
Zm00001d002682	4.24168	4.5297	5.01395	4.10815	4.64882	4.32245	7.99152	8.54683	9.45542	7.72529	8.74126	8.13083	154	170	183	225	258	231	0.0993999297559054	0.399643125710133	0.509481616920106
Zm00001d002683	0.106119	0.135609	0.10272	0.165432	0.114699	0.049683	0.199933	0.255872	0.193712	0.311092	0.215671	0.093457	4	7	5	12	10	3	NA	NA	NA
Zm00001d002684	0.972591	1.20317	1.45474	0.679884	0.846252	0.86951	1.8324	2.27019	2.74338	1.27851	1.59122	1.63561	49	59	71	50	60	65	0.625926637004894	0.00395283274995406	0.00987429363212227
Zm00001d002685	4.13487	4.66319	4.01092	4.1378	4.2782	4.44749	7.79028	8.7987	7.56388	7.78105	8.04439	8.36604	58	64	56	83	82	92	0.0635231255187659	0.742041444904647	0.810241614803356
Zm00001d002687	9.19662	9.31536	8.98393	7.64357	8.24874	7.68579	17.3268	17.5766	16.9421	14.3736	15.5103	14.4575	289	298	283	351	376	359	0.273437329471589	0.00246432489247782	0.00645055630669447
Zm00001d002688	7.37176	7.62274	7.81762	10.1916	9.7251	9.90398	13.8887	14.3829	14.7426	19.1652	18.2863	18.6301	310	332	335	640	659	652	-0.404409	1.399780284081e-07	7.2902397226321e-07
Zm00001d002690	586.272	573.854	574.011	537.917	539.119	535.657	1104.56	1082.77	1082.48	1011.54	1013.72	1007.61	12978	12771	12837	17927	18042	18006	0.109160400535151	1.98610765669721e-15	2.0957123173933e-14
Zm00001d002693	1.08044	1.13852	1.28697	2.02102	2.09929	2.21474	2.0356	2.14821	2.42699	3.80049	3.94733	4.16609	75	74	89	218	227	224	-0.897703	5.53971872835036e-10	3.72372121046781e-09
Zm00001d002694	0.717358	0.619252	0.906404	0.657825	0.706444	0.728667	1.35153	1.16843	1.70932	1.23703	1.32834	1.37067	42	42	55	61	69	73	0.0469114516675948	0.831867201101659	0.880366971141489
Zm00001d002695	11.5725	11.4794	10.8532	8.52038	9.42621	9.02874	21.8032	21.6597	20.4672	16.0224	17.7243	16.9837	734	789	752	876	892	916	0.354872012038963	5.82456799532226e-10	3.90881635581847e-09
Zm00001d002696	8.51227	8.78048	8.29555	8.20081	8.40963	8.1133	16.0375	16.5674	15.6439	15.4214	15.8128	15.2617	263	272	246	384	383	364	0.059192160057278	0.522654221284815	0.625288183538567
Zm00001d002700	0.257707	0.147471	0.302485	0.996388	0.685741	0.759586	0.485531	0.278254	0.570433	1.87369	1.28941	1.42883	5	3	5	16	9	12	NA	NA	NA
Zm00001d002703	11.0736	10.6716	9.83127	12.3775	10.8541	12.2121	20.8631	20.1356	18.54	23.2757	20.4091	22.9718	479	468	427	783	746	737	-0.128364	0.063309793388877	0.112734660181014
Zm00001d002704	10.2606	10.8565	11.6467	6.5518	7.92039	7.59496	19.3314	20.4845	21.9636	12.3205	14.8929	14.2866	420	436	474	419	486	474	0.541135878380927	1.70456434883543e-11	1.31775936198431e-10
Zm00001d002705	3.94369	4.21431	3.52815	2.58134	2.97263	2.342	7.43009	7.95172	6.65346	4.85416	5.5895	4.40547	269	285	247	273	312	252	0.529950404153335	3.15697819961292e-07	1.57740444682761e-06
Zm00001d002707	0.787792	0.650831	0.515883	0.717423	0.54315	0.396415	1.48423	1.22802	0.972863	1.3491	1.0213	0.745683	18	16	13	27	20	16	0.170776090340805	0.659767111850546	0.743523671541666
Zm00001d002708	1.79733	1.4395	1.58274	1.56805	1.41208	1.46574	3.38625	2.71611	2.98476	2.94868	2.65516	2.75715	103	81	92	134	127	129	0.0945447194208969	0.547736152166732	0.647479944682657
Zm00001d002709	5.40739	5.67195	8.92306	2.74934	2.95863	1.85204	10.1877	10.7021	16.8273	5.17007	5.56316	3.48382	28	27	43	21	22	14	1.37507123262186	3.49751363701504e-05	0.000130617869558796
Zm00001d002711	10.1291	10.3446	10.3152	10.7835	10.5805	11.3447	19.0837	19.5187	19.4527	20.2782	19.8947	21.3402	225	222	235	351	352	370	-0.0604377	0.531606348647245	0.632904929095918
Zm00001d002713	10.2577	9.62772	10.4749	10.0922	10.4532	9.47335	19.326	18.166	19.7539	18.9781	19.6554	17.82	201	190	210	306	321	290	-0.0162133	0.876881633035016	0.912998299158758
Zm00001d002714	1.36259	1.32403	0.893556	0.996431	0.841369	0.564578	2.56717	2.49823	1.68509	1.87377	1.58204	1.06201	22	22	14	24	21	14	0.568816226630764	0.129743304733424	0.205157897212947
Zm00001d002715	13.9071	14.1407	13.7445	17.221	17.624	17.0355	26.2015	26.6812	25.9197	32.3837	33.1387	32.0449	1809	1732	1840	3292	3338	3329	-0.294765	3.58760127828391e-18	4.44370072159384e-17
Zm00001d002716	26.3106	29.0803	26.4984	20.2259	21.6334	21.4361	49.5704	54.87	49.9712	38.0343	40.6778	40.3228	924	1011	936	1077	1152	1135	0.364762006348545	4.76010288487228e-12	3.84965729874705e-11
Zm00001d002718	4.02305	3.09938	3.19624	5.11493	4.87411	4.52947	7.5796	5.84803	6.02754	9.61852	9.16488	8.52024	154	122	120	300	282	265	-0.503486	4.56231021139701e-05	0.000167474380633063
Zm00001d002721	8.09685	8.38738	8.8041	8.12549	7.76909	8.0944	15.2548	15.8257	16.603	15.2798	14.6084	15.2261	80	77	86	124	112	113	0.0711081779839301	0.667126214799777	0.750121783299501
Zm00001d002725	5.15233	5.09793	5.25412	4.64526	3.79289	4.64767	9.70721	9.61898	9.90834	8.73531	7.13183	8.74258	211	215	230	268	250	283	0.305278600191758	0.00382843072036148	0.00959066700775123
Zm00001d002726	19.8984	21.3942	19.3925	30.7011	29.1385	30.3924	37.4894	40.3675	36.5707	57.7328	54.7897	57.1702	662	655	641	1449	1387	1466	-0.542234	4.71555964797258e-24	7.99607552653129e-23
Zm00001d002727	0.891274	1.21046	0.727969	1.1462	1.14085	1.04051	1.6792	2.28395	1.37282	2.15542	2.14516	1.95726	20	27	17	36	36	33	-0.120769	0.701709798087593	0.778023649570345
Zm00001d002730	1.29252	1.4528	1.01371	1.23742	1.43287	1.15199	2.43517	2.74121	1.91168	2.32695	2.69425	2.16698	26	29	22	39	46	34	-0.0346464	0.90548082808499	0.933847927279543
Zm00001d002731	0.791413	0.602277	0.612605	0.636737	0.580488	0.451068	1.49106	1.1364	1.15526	1.19737	1.0915	0.848491	16	11	13	18	18	15	0.242820290225943	0.561617074386302	0.660334756743832
Zm00001d002733	4.49312	5.81963	5.58945	3.4145	3.03521	2.83004	8.46523	10.9807	10.5407	6.4209	5.70716	5.3235	68	93	81	78	72	69	0.737526438767789	8.74538307832041e-05	0.000305082694857225
Zm00001d002734	28.8944	26.1863	27.5478	24.4964	25.3082	24.5295	54.4384	49.4094	51.9503	46.065	47.5875	46.1417	535	480	523	684	713	692	0.151587581714119	0.0253698672076141	0.051101452417618
Zm00001d002735	0.223212	0.207157	0.202917	0.240533	0.312955	0.290022	0.420541	0.390872	0.382665	0.452318	0.588456	0.545551	7	6	10	12	15	11	-0.131142	0.801624538692991	0.857315545706918
Zm00001d002736	1.83005	1.63642	1.81919	1.62815	2.07042	1.51325	3.4479	3.08766	3.43066	3.0617	3.89305	2.84653	82	70	79	108	134	97	0.039888192956505	0.820508100637855	0.871554104063144
Zm00001d002737	24.8362	24.5294	25.7185	21.1655	19.8593	20.7806	46.7925	46.2831	48.5005	39.8013	37.3419	39.0897	1345	1336	1387	1725	1624	1705	0.28027894851802	5.46349563593359e-11	4.02725112126375e-10
Zm00001d002738	2.76706	3.76194	2.33251	3.84561	4.12255	4.30805	5.21327	7.09819	4.3987	7.23158	7.75171	8.10374	42	56	34	91	94	101	-0.522002	0.0134761042892699	0.0292844973493557
Zm00001d002739	7.57043	7.64015	5.53489	6.17235	5.62143	5.70218	14.263	14.4158	10.4378	11.607	10.5701	10.7262	386	398	325	492	468	446	0.251093229851289	0.00319644185954605	0.00814697238077908
Zm00001d002740	1.22073	0.751099	0.872501	0.794979	0.985506	1.05851	2.29991	1.4172	1.64538	1.49494	1.85307	1.99114	15	11	11	19	22	18	-0.0798749	0.846879582839683	0.891332649065368
Zm00001d002742	2.10475	2.58857	1.91463	1.92803	1.97413	2.18671	3.96544	4.88422	3.61064	3.62562	3.71199	4.11336	80	93	72	110	107	121	0.129203921919942	0.444237793516452	0.552713954750028
Zm00001d002743	0.24679	0	0	0.467268	0.49988	0.478452	0.464963	0	0	0.878688	0.939934	0.900002	4	0	1	9	9	10	NA	NA	NA
Zm00001d002744	0.354554	0.430973	0.559148	0.154126	0.220588	0.254001	0.667995	0.813177	1.05445	0.28983	0.414775	0.477793	6	8	10	5	5	6	NA	NA	NA
Zm00001d002745	0.035888	0.015756	0.041188	0.149887	0.119096	0.163339	0.067615	0.029728	0.077674	0.281859	0.223939	0.307251	0	0	0	0	0	1	NA	NA	NA
Zm00001d002746	0.39795	0.265304	0.338466	0.32273	0.293698	0.202349	0.749755	0.500586	0.638287	0.606887	0.552246	0.380633	0	0	0	0	0	0	NA	NA	NA
Zm00001d002747	0.739942	0.965803	0.949108	0.143091	0.229677	0.147916	1.39408	1.82232	1.78985	0.26908	0.431867	0.278241	15	21	19	3	7	5	2.46781317575311	2.61006994185502e-06	1.15024526154156e-05
Zm00001d002748	1.66261	1.75157	1.55964	1.85765	1.37159	0.794929	3.13244	3.30494	2.94121	3.49327	2.57903	1.49532	21	21	21	30	26	17	0.380857097176512	0.27171936546591	0.375305264304093
Zm00001d002751	4.67915	4.51743	5.45587	1.82494	1.88065	1.61335	8.81572	8.52368	10.2888	3.43177	3.53621	3.03482	134	135	155	87	91	77	1.32690575273115	1.05981394590473e-17	1.27564655231756e-16
Zm00001d002753	0.395668	0.118099	0.241545	0.09408	0.230327	0.202708	0.745455	0.222834	0.455511	0.176916	0.433089	0.381308	5	1	2	0	1	3	NA	NA	NA
Zm00001d002754	4.38876	4.18452	3.4013	2.76557	3.40082	3.02517	8.26862	7.89553	6.41425	5.20059	6.39463	5.69056	91	89	76	87	106	91	0.44361157467673	0.0105974145535765	0.023761777567397
Zm00001d002756	0.955659	1.18408	0.993981	0.979413	0.968892	0.769939	1.8005	2.23417	1.87447	1.84177	1.82183	1.44831	27	31	26	42	42	30	0.152838906602767	0.595991746052971	0.689407380230552
Zm00001d002757	3.43292	2.27671	2.64619	3.98547	4.22234	3.81741	6.46778	4.29579	4.99025	7.49459	7.93935	7.1808	101	72	79	183	194	170	-0.524798	0.000635891552796942	0.00188825750477371
Zm00001d002759	7.47347	7.4545	7.34999	5.54103	5.36282	5.41222	14.0803	14.0655	13.8608	10.4198	10.0838	10.1808	243	231	233	263	254	256	0.464621243384192	5.9842270929834e-06	2.5092952242169e-05
Zm00001d002760	0.596339	0.368748	0.338119	0.097981	0.188983	0.052584	1.12353	0.695769	0.637633	0.18425	0.355348	0.098914	12	8	8	5	8	3	NA	NA	NA
Zm00001d002761	0.083044	0.057007	0	0.633583	0.274476	0.417202	0.156459	0.107564	0	1.19144	0.516103	0.784786	2	1	0	19	9	14	NA	NA	NA
Zm00001d002762	6.8717	6.08561	8.8879	5.23812	4.94184	5.84884	12.9466	11.4826	16.761	9.85018	9.29223	11.0021	142	129	185	147	139	157	0.635034678707002	7.9286455251684e-06	3.26645397964903e-05
Zm00001d002768	0.882228	0.7314	0.778257	1.37417	1.02425	0.780518	1.66216	1.38003	1.46765	2.5841	1.92592	1.46821	8	10	12	21	16	11	-0.0846508	0.856241705113508	0.898089333313023
Zm00001d002770	7.17265	5.69872	7.79594	9.45467	9.25003	9.0364	13.5136	10.7526	14.7018	17.7793	17.393	16.9981	397	374	449	847	815	747	-0.388206	2.07210264361454e-07	1.05953658031194e-06
Zm00001d002771	0.681251	0.772642	0.991562	0.535693	0.551724	0.61871	1.28351	1.45785	1.86991	1.00736	1.03742	1.16384	19	24	29	25	25	28	0.477884382494012	0.142494037117653	0.221690269942718
Zm00001d002772	0.638362	0.33859	0.405625	0.235454	0.215587	0.27674	1.2027	0.638866	0.764937	0.442765	0.405371	0.520567	9	6	6	6	5	7	NA	NA	NA
Zm00001d002773	4.30416	5.27937	4.99923	3.06759	2.59575	2.97514	8.10923	9.96133	9.42766	5.76853	4.88084	5.59644	77	95	97	85	72	84	0.752000345828709	2.4513945223571e-05	9.38606578538557e-05
Zm00001d002774	1.04162	1.04559	1.74576	1.82305	2.82797	1.94126	1.96245	1.97286	3.29219	3.42821	5.31748	3.65165	13	15	19	38	51	36	-0.817934	0.0143688163125129	0.0310172221858253
Zm00001d002775	17.8005	15.939	15.7641	11.3034	11.3466	11.8271	33.537	30.0744	29.7284	21.2557	21.3352	22.2477	516	438	456	462	490	508	0.543070147013678	3.68019789113553e-12	3.00579889205628e-11
Zm00001d002776	0.210515	0.269311	0.220047	0.36585	0.46633	0.417404	0.396619	0.508147	0.414969	0.687973	0.876849	0.785166	5	7	8	15	19	16	-0.728613	0.152630172900865	0.234858764214108
Zm00001d002778	11.9069	10.6766	11.5804	11.217	10.8487	11.3871	22.4332	20.1451	21.8386	21.0933	20.399	21.42	431	393	418	617	584	625	0.0373527359291077	0.612670530564444	0.704022938747141
Zm00001d002781	14.3259	13.9917	16.4265	22.0827	20.0958	19.3424	26.9907	26.4001	30.9774	41.526	37.7864	36.3844	1007	1070	989	1986	2046	1838	-0.343616	9.96957173265603e-13	8.53454715881077e-12
Zm00001d002782	1.95259	1.48661	2.50065	2.08256	1.73858	1.80227	3.67876	2.80499	4.71577	3.9162	3.26909	3.39019	39	31	48	64	52	54	0.0665857894970424	0.784220327559123	0.844179873655427
Zm00001d002784	0	0	0.110111	0.11933	0.123681	0.075413	0	0	0.207649	0.224398	0.23256	0.141857	1	2	3	5	4	4	NA	NA	NA
Zm00001d002787	6.00983	6.02611	4.75196	5.00228	4.51907	3.99329	11.3228	11.3703	8.96135	9.40668	8.49729	7.51166	170	170	134	222	202	193	0.21305796389166	0.0923951549676098	0.154756612051921
Zm00001d002788	1.4163	1.46792	1.40412	1.64316	1.7645	1.65999	2.66837	2.76973	2.64791	3.08993	3.31783	3.12255	29	29	29	50	57	47	-0.230501	0.381377895409482	0.490966319611553
Zm00001d002789	14.5734	15.2502	15.859	23.3242	23.6259	23.5162	27.4569	28.7748	29.9072	43.8607	44.4242	44.2355	473	486	512	1130	1138	1119	-0.609841	1.13894618943096e-23	1.89745058229795e-22
Zm00001d002790	5.63893	5.32536	5.90075	6.55143	6.48008	5.98623	10.624	10.0481	11.1278	12.3198	12.1846	11.2605	265	251	269	459	435	410	-0.138806	0.124444894674062	0.198301716469663
Zm00001d002791	5.231	6.19701	5.72594	7.17194	7.1443	6.71086	9.85543	11.6928	10.7981	13.4867	13.4336	12.6236	210	257	246	449	463	434	-0.323313	0.000570945558126876	0.00171055344565812
Zm00001d002794	1.01889	1.28523	1.05624	1.0999	1.56536	1.32585	1.91962	2.42502	1.99187	2.06834	2.94337	2.49401	25	34	28	41	61	49	-0.202124	0.457833700437275	0.565611761738494
Zm00001d002796	8.49108	8.72646	9.75876	6.31766	7.18462	8.06793	15.9976	16.4654	18.4033	11.8802	13.5094	15.1763	246	252	273	317	328	357	0.215281322294564	0.0261202710679672	0.0524080069480079
Zm00001d002797	2.28121	2.5966	3.0938	2.5309	2.27403	2.59159	4.29791	4.89937	5.83436	4.75929	4.2759	4.87497	127	151	167	201	202	192	0.174285445962348	0.173614643517829	0.260944424079961
Zm00001d002798	4.31031	5.17554	4.3605	4.7789	5.31976	5.99807	8.12081	9.76543	8.22312	8.98662	10.0028	11.2828	65	74	66	99	111	121	-0.0978211	0.581133141554855	0.676779624978128
Zm00001d002801	12.3298	12.3247	12.3929	13.8474	14.2911	14.0951	23.2299	23.2547	23.3709	26.0397	26.8718	26.5139	634	627	628	1056	1112	1091	-0.193442	0.000715646226742062	0.00210404586321132
Zm00001d002802	3.6602	2.62985	3.37163	2.0693	2.4134	2.24829	6.89597	4.96212	6.35829	3.89128	4.53796	4.22918	84	61	71	64	82	77	0.547258023213687	0.00505826632931713	0.0123018854959848
Zm00001d002806	1.3472	1.22321	1.06972	1.06271	1.41797	1.4196	2.53818	2.308	2.0173	1.99841	2.66624	2.67037	25	27	25	33	44	44	-0.0587393	0.83925070218339	0.885829958164196
Zm00001d002810	14.7948	15.7761	13.0727	10.0433	9.31688	10.2043	27.874	29.767	24.6528	18.8863	17.5187	19.1949	380	409	342	377	366	402	0.575680916355719	3.45973005584605e-11	2.59806076954052e-10
Zm00001d002811	14.9073	13.6548	15.8918	16.9609	15.6166	16.4812	28.086	25.7645	29.9691	31.8946	29.3642	31.0023	427	442	418	766	791	749	-0.248	0.000311345212559149	0.000980309181113073
Zm00001d002812	5.90827	6.93865	7.03396	7.91656	7.04097	7.44254	11.1314	13.0921	13.2648	14.8869	13.2393	13.9999	154	166	180	296	254	281	-0.139513	0.22331458362877	0.320746322608149
Zm00001d002814	3.43938	3.01048	4.36919	3.85686	2.84433	3.52537	6.47995	5.68029	8.23952	7.25275	5.34826	6.63147	107	90	122	173	127	142	0.122892634303844	0.43320729598199	0.542535027534712
Zm00001d002815	12.7425	12.4613	14.3698	12.7264	13.8735	14.4097	24.0074	23.5125	27.099	23.9318	26.0865	27.1056	140	142	170	229	238	242	-0.056123	0.642942349235083	0.729283524506283
Zm00001d002817	0.641177	0.651627	0.554006	1.03617	0.962321	0.680007	1.208	1.22952	1.04476	1.9485	1.80947	1.27914	36	43	31	79	87	65	-0.47698	0.0395253271279149	0.0752315644539386
Zm00001d002819	2.27515	2.09417	2.62582	1.72243	2.04869	2.19732	4.28648	3.95137	4.95184	3.23899	3.85219	4.13332	99	89	106	108	131	140	0.226918263929096	0.153351838399504	0.235609505899277
Zm00001d002820	1.05773	0.598976	0.449764	0.365422	0.274504	0.136714	1.99282	1.13017	0.848174	0.687168	0.516156	0.257168	19	13	11	10	10	4	1.4346511771314	0.00431436492457572	0.0106802887784405
Zm00001d002821	0	0.436785	0.315953	0.23388	0.181354	0.221529	0	0.824143	0.595831	0.439807	0.341003	0.416711	0	3	2	4	2	2	NA	NA	NA
Zm00001d002822	13.4091	13.8457	13.9012	16.739	14.8053	15.6888	25.2634	26.1247	26.2152	31.4773	27.8387	29.5118	642	659	677	1216	1074	1137	-0.199496	0.000692995203386837	0.00204133449461846
Zm00001d002823	12.1094	12.3999	13.4705	11.1997	10.8756	10.9739	22.8146	23.3966	25.4029	21.0608	20.4496	20.6427	429	433	467	592	572	587	0.195535559923938	0.00709059741836119	0.0166651620851929
Zm00001d002824	16.3194	15.8996	16.5623	12.8807	12.8814	12.8291	30.7465	30	31.2336	24.2218	24.2211	24.1325	611	588	652	765	790	754	0.27438466218316	1.39885704658124e-05	5.56280243889786e-05
Zm00001d002825	1.95644	1.9967	1.76754	2.02341	1.79325	1.51095	3.68602	3.76745	3.33326	3.80499	3.37189	2.84219	42	42	38	64	55	51	0.114772658517165	0.626367863419529	0.715968962380185
Zm00001d002826	0.293207	0.354042	0.12744	0.392877	0.550159	0.258941	0.552415	0.66802	0.24033	0.738797	1.03447	0.487086	3	5	1	7	8	4	NA	NA	NA
Zm00001d002827	6.2668	7.1717	5.53518	7.17474	6.39341	7.23479	11.8069	13.5319	10.4384	13.4919	12.0217	13.6091	268	293	245	516	502	452	-0.273544	0.00256500993727899	0.00668015808272922
Zm00001d002828	1.48818	1.92245	1.44662	1.17592	1.19037	1.21519	2.80379	3.62736	2.72807	2.21129	2.23828	2.28586	57	69	52	70	66	66	0.410980896657513	0.0456811944423651	0.0853389882271869
Zm00001d002829	1.44726	1.12306	0.980591	1.60303	1.57007	1.58042	2.7267	2.11903	1.84922	3.01446	2.95223	2.97287	34	26	25	59	54	55	-0.389542	0.136106902868754	0.213472750087179
Zm00001d002830	2.15189	2.70695	2.62969	3.52859	3.48056	3.50721	4.05425	5.10759	4.95912	6.63543	6.54455	6.59731	102	119	123	236	233	239	-0.447954	0.000521290783231924	0.00157361074894296
Zm00001d002833	0.353904	0.577231	0.468266	0.941265	0.875924	1.01994	0.66677	1.08914	0.883067	1.77003	1.64702	1.91857	10	16	9	30	29	43	-0.949625	0.0131638516223828	0.0286790539002618
Zm00001d002835	3.93316	3.1234	3.41502	2.52855	2.85914	2.70125	7.41025	5.89336	6.44013	4.75489	5.37609	5.08124	169	144	156	166	186	182	0.406075139693551	0.00140131194560863	0.0038691797220552
Zm00001d002836	0.737901	0.495391	0.756686	0.962969	1.10535	1.01218	1.39024	0.934725	1.42698	1.81084	2.07842	1.90398	35	32	43	76	75	73	-0.432665	0.0578132885403225	0.10446703205543
Zm00001d002837	13.1763	12.0776	12.1577	10.6151	11.0561	11.2329	24.8246	22.7885	22.9272	19.9614	20.789	21.1299	275	254	268	319	336	347	0.263122008119447	0.00542302486753893	0.0130935484844899
Zm00001d002839	11.4144	13.5791	12.0992	18.9809	20.9852	17.3026	21.5052	25.6217	22.817	35.6932	39.4588	32.5474	129	151	144	310	346	280	-0.549083	4.31863565052026e-06	1.84786481806529e-05
Zm00001d002841	2.60495	2.55599	2.12283	2.28676	2.00011	2.08904	4.90785	4.82275	4.00328	4.3002	3.76085	3.92963	57	45	41	80	64	88	-0.104679	0.630450055745175	0.719238462839184
Zm00001d002842	83.6586	85.9541	85.7606	73.1937	68.5137	69.5324	157.616	162.182	161.729	137.639	128.828	130.795	1745	1803	1837	2424	2280	2345	0.204919701347565	4.15527819245678e-08	2.30338436663922e-07
Zm00001d002847	0.211683	0.417797	0.143899	0.241177	0.452586	0.27582	0.398821	0.788316	0.271369	0.453528	0.851005	0.518837	6	10	3	9	15	10	-0.246062	0.671093142511833	0.753460416170164
Zm00001d002848	0.249819	0.625304	0.33248	0.913922	0.967088	0.750127	0.470671	1.17985	0.626998	1.71861	1.81843	1.41104	7	18	8	32	34	28	-0.916641	0.0217261904754035	0.0445941558425406
Zm00001d002849	1.02834	0.367538	0.301893	0.954764	1.00169	1.34461	1.93744	0.693486	0.569317	1.79541	1.88349	2.5293	9	3	3	13	12	15	-0.821713	0.16577585985249	0.251394012337184
Zm00001d002850	10.3833	11.6118	12.4559	12.8408	12.2757	13.1791	19.5625	21.9096	23.4895	24.1469	23.0823	24.7908	168	186	199	314	312	320	-0.181184	0.0887230890250709	0.149665729391841
Zm00001d002851	2.54171	2.46089	3.44219	3.28386	3.27287	3.24443	4.7887	4.64332	6.49137	6.17522	6.15403	6.10299	52	48	67	96	95	99	-0.202884	0.295731971566809	0.401393441287193
Zm00001d002853	15.728	16.1214	16.0408	13.2865	13.7688	13.6623	29.6321	30.4185	30.2502	24.9851	25.8896	25.6997	768	786	784	986	1007	1005	0.234650583612294	1.69627098776092e-05	6.6608811357073e-05
Zm00001d002854	23.0397	21.2231	22.9622	23.5251	23.3698	22.6989	43.4078	40.0446	43.3026	44.2385	43.9427	42.6983	426	392	427	657	664	634	-0.0576689	0.42518496470153	0.534845216358803
Zm00001d002856	11.6626	12.9581	11.2723	7.81421	8.62374	7.81988	21.9729	24.4498	21.2576	14.6945	16.2154	14.7097	214	236	211	209	235	209	0.610948887990889	3.74326263060558e-08	2.08621916177777e-07
Zm00001d002857	3.33584	3.45649	3.45716	5.74582	6.15493	6.25828	6.28487	6.52184	6.5196	10.8049	11.5732	11.7723	82	95	95	203	221	200	-0.604575	2.06938418396413e-05	8.00772971985367e-05
Zm00001d002859	28.6023	25.3759	28.282	24.0448	23.7418	23.2242	53.888	47.8802	53.3348	45.2157	44.6422	43.6864	695	630	688	890	878	854	0.212036056750839	0.000417575303714167	0.00128628385668145
Zm00001d002860	2.08802	1.58797	1.56779	2.09341	2.57614	2.26195	3.93392	2.99625	2.95657	3.93661	4.84397	4.25488	61	46	49	84	106	92	-0.260862	0.194058694393755	0.286071975523034
Zm00001d002863	3.74101	3.65282	3.83444	3.41182	3.54384	3.43004	7.04823	6.89229	7.23108	6.41585	6.66355	6.45215	37	32	35	43	41	39	0.351285182573579	0.181239711558884	0.270497397456704
Zm00001d002864	5.04907	5.67462	5.64901	3.40913	3.28219	3.76402	9.51267	10.7071	10.653	6.41079	6.17155	7.08038	186	213	212	186	187	209	0.663546363539535	1.28014090395329e-08	7.49619222369426e-08
Zm00001d002865	9.07175	10.1018	10.0433	10.6775	10.1552	11.0605	17.0916	19.0605	18.9399	20.0789	19.0951	20.8057	470	515	516	849	806	853	-0.147215	0.0251053315800847	0.0506635468659239
Zm00001d002867	0.306373	0.225753	0.42773	0.576829	0.701865	0.472044	0.57722	0.42596	0.806623	1.08471	1.31973	0.887947	8	6	13	19	26	18	-0.629239	0.166177726429165	0.251895274709274
Zm00001d002868	4.24762	4.12522	4.09443	3.40754	4.04002	4.13884	8.00269	7.78363	7.72136	6.4078	7.59654	7.78544	45	49	47	68	72	73	-0.00177829	0.993350855748193	0.99500094022618
Zm00001d002869	5.25623	5.14357	5.64517	6.19315	5.6155	5.41594	9.90297	9.7051	10.6458	11.6461	10.5589	10.1878	207	201	224	362	326	311	-0.0671799	0.514810026848245	0.618057023928964
Zm00001d002870	0.277204	0.66095	0.021862	0.275924	0.126766	0.350791	0.522265	1.24711	0.041228	0.518868	0.23836	0.659862	2	4	0	4	2	5	NA	NA	NA
Zm00001d002871	14.1914	14.386	14.6243	15.6077	16.3251	15.9736	26.7372	27.144	27.5788	29.3499	30.6964	30.0475	668	687	684	1086	1149	1130	-0.129377	0.0204821682774416	0.0423572267940768
Zm00001d002873	11.3811	9.65532	11.299	12.8369	10.9456	10.9266	21.4425	18.2181	21.308	24.1395	20.5812	20.5537	115	106	121	207	197	191	-0.205532	0.124704983619983	0.198626550060356
Zm00001d002875	5.52525	4.59843	4.89576	10.215	9.58158	10.5595	10.4098	8.6765	9.23254	19.209	18.0164	19.8632	219	228	238	677	613	681	-0.931349	5.53424368854782e-27	1.06976627609044e-25
Zm00001d002876	6.90938	7.49657	7.26525	6.53539	6.61661	6.5057	13.0176	14.1448	13.701	12.2897	12.4413	12.2377	418	448	435	582	600	596	0.142747735942473	0.0486981339377938	0.0900361924427218
Zm00001d002878	11.1152	11.5022	13.3252	7.79117	9.14351	9.34434	20.9414	21.7028	25.1289	14.6511	17.1927	17.5773	115	110	132	119	136	137	0.458384600536278	0.00187367356340876	0.00504276415285813
Zm00001d002879	5.77906	4.18327	4.80046	4.86913	4.85096	4.04191	10.888	7.89317	9.05282	9.15629	9.12136	7.60311	71	58	73	113	106	88	-0.0105497	0.954259462131341	0.968916862387497
Zm00001d002880	21.8005	22.4844	20.1894	17.161	18.214	20.0904	41.0731	42.4246	38.0735	32.2709	34.2481	37.7914	592	621	547	711	738	814	0.23074178216081	0.000713658891670597	0.00209870212665305
Zm00001d002881	0.445545	0.389434	0.684041	0.198745	0.308294	0.353184	0.839426	0.734801	1.28998	0.373735	0.579692	0.664364	16	15	27	13	19	19	0.778736915638912	0.045850892301001	0.085539662719412
Zm00001d002882	3.21715	2.86156	2.46409	2.383	2.5881	3.0525	6.06125	5.39931	4.64683	4.48118	4.86645	5.74196	76	66	61	83	94	99	0.15016638441198	0.418174951377696	0.52801528717624
Zm00001d002884	0.41903	0.420227	0.246997	0.93378	1.09104	0.726101	0.789471	0.792901	0.465793	1.75595	2.05151	1.36585	9	12	5	21	19	14	-0.460902	0.331810475238777	0.440708626803926
Zm00001d002889	95.4718	105.727	103.013	95.768	90.316	99.9426	179.873	199.49	194.265	180.09	169.823	187.999	2047	2092	2104	2994	2984	3082	0.056108949708273	0.0896800153046117	0.150960646719951
Zm00001d002890	4.60788	6.50232	4.92062	7.96282	6.91929	7.02151	8.68144	12.2688	9.27942	14.9739	13.0105	13.2079	63	78	69	141	127	122	-0.299647	0.0778598192183534	0.134324494921825
Zm00001d002891	3.33765	3.1073	2.92712	2.61031	2.93594	2.80856	6.28828	5.86298	5.52002	4.90862	5.5205	5.28309	241	225	210	286	308	304	0.183675662796292	0.0722040025537198	0.126017491192096
Zm00001d002893	0.803402	1.2569	0.75249	0.453759	0.729063	0.789094	1.51364	2.37158	1.41906	0.853283	1.37087	1.48434	22	33	21	18	30	34	0.483797601482331	0.145268595593692	0.225411127148864
Zm00001d002896	8.47516	9.07411	9.31178	9.15927	9.64281	9.20329	15.9676	17.1214	17.5604	17.2238	18.1316	17.312	285	296	309	462	487	468	-0.0776015	0.359847720421237	0.470018765425521
Zm00001d002897	65.9306	65.6702	66.8768	48.3552	47.5362	50.8179	124.216	123.909	126.118	90.9308	89.3832	95.5919	1645	1627	1648	1772	1729	1848	0.472770746681602	3.52974991145125e-32	8.17863233934482e-31
Zm00001d002898	15.662	14.186	13.4327	3.76864	3.64134	3.51628	29.5078	26.7667	25.3317	7.08684	6.84687	6.61436	367	329	308	128	125	121	2.01803220114743	6.04432593930106e-69	3.6008161493335e-67
Zm00001d002899	59.3734	58.3966	57.4224	58.2272	54.6642	52.2882	111.862	110.185	108.288	109.495	102.786	98.3577	1233	1191	1193	1739	1614	1554	0.153343844547217	0.00103254245305973	0.00293756801704573
Zm00001d002901	3.5825	3.5536	3.23806	1.18157	0.995156	1.11733	6.74958	6.70507	6.10641	2.22191	1.87121	2.10178	67	67	62	35	27	31	1.66898430610574	2.6383111893528e-12	2.18369492917206e-11
Zm00001d002902	8.88827	7.79274	8.63336	3.72148	3.35311	3.10683	16.7459	14.7037	16.281	6.99817	6.30492	5.84417	141	121	134	94	85	78	1.21709196970041	9.89031693387999e-15	9.86358634757221e-14
Zm00001d002905	5.20497	6.19541	4.73809	9.8822	9.62938	9.82685	9.80638	11.6898	8.9352	18.5833	18.1063	18.485	285	294	292	733	711	720	-0.719567	1.05152189092656e-20	1.49664799708563e-19
Zm00001d002906	3.49814	2.44554	2.10344	12.0049	13.3776	13.2643	6.59064	4.61433	3.96671	22.5749	25.1542	24.9511	32	18	22	137	168	155	-2.08229	8.39626724276599e-20	1.13930249749124e-18
Zm00001d002907	0.536081	0.482583	0.542175	0.441711	0.368348	0.657681	1.01	0.910558	1.02245	0.830627	0.692613	1.23714	0	0	0	0	1	2	NA	NA	NA
Zm00001d002915	0.91029	0.473528	0.330468	0.212255	0.187605	0.23228	1.71503	0.893472	0.623205	0.399141	0.352758	0.436935	4	1	2	0	1	0	NA	NA	NA
Zm00001d002917	3.86069	3.82534	3.16216	4.10423	3.74777	4.62081	7.2737	7.21782	5.96327	7.71792	7.047	8.69206	79	77	68	130	119	143	-0.213935	0.199588890814583	0.292549039063476
Zm00001d002919	25.2267	26.9628	24.2848	26.7475	27.6971	27.0545	47.5282	50.8746	45.7969	50.2981	52.0793	50.8914	643	694	632	1045	1081	1040	-0.0918068	0.113134780872755	0.183375807219375
Zm00001d002925	25.3714	27.0783	25.727	25.0369	26.2484	26.1527	47.8009	51.0924	48.5166	47.0814	49.3554	49.1951	919	974	941	1381	1385	1420	0.0306561427913144	0.528068142158386	0.630155099911429
Zm00001d002928	8.39741	6.84758	7.19169	9.4564	10.181	9.20463	15.8211	12.9203	13.5623	17.7826	19.1436	17.3145	167	140	139	282	298	268	-0.333672	0.00449624376068848	0.0110740402678769
Zm00001d002929	0.028955	0.028807	0.073345	0.183551	0.243539	0.155078	0.054553	0.054354	0.138316	0.345163	0.457932	0.291713	3	3	3	10	13	9	NA	NA	NA
Zm00001d002933	3.04871	2.92047	3.10345	3.46676	3.39334	3.55795	5.7439	5.51047	5.85256	6.51916	6.38056	6.69275	290	295	312	530	517	546	-0.235189	0.00428783825737355	0.0106231310990126
Zm00001d002934	1.55313	0.71799	1.21494	0.973417	0.932188	1.27129	2.92617	1.35473	2.29116	1.83049	1.75281	2.39139	31	16	23	28	32	38	0.107820860067898	0.736741457866016	0.806020845332397
Zm00001d002936	29.131	28.7629	32.5025	30.9073	29.8185	27.7686	54.8841	54.271	61.2939	58.1204	56.0683	52.2346	1427	1479	1509	2199	2249	2191	0.00481911554814202	0.901860545925173	0.931513129884194
Zm00001d002937	12.4935	10.6072	13.0265	10.6116	10.8628	10.686	23.5383	20.014	24.5656	19.9548	20.4255	20.1011	306	261	315	450	467	475	-0.0649832	0.460357013541456	0.568016065558575
Zm00001d002938	2.22	2.4673	2.69624	5.63619	5.60846	6.19956	4.18258	4.6554	5.08462	10.5987	10.5457	11.6618	104	119	135	395	389	437	-1.17666	7.00494123292259e-24	1.17891873452379e-22
Zm00001d002939	15.7932	17.2503	16.4646	12.8185	12.9334	13.4834	29.755	32.5485	31.0493	24.105	24.3189	25.3631	890	982	947	1071	1064	1122	0.385036762115928	3.67384990565349e-13	3.2453983028406e-12
Zm00001d002940	5.255	4.95483	5.06982	6.56202	6.22187	6.28542	9.90064	9.34897	9.56078	12.3397	11.6991	11.8233	359	332	324	640	603	597	-0.264837	0.000693776727243179	0.00204304129375766
Zm00001d002941	12.8391	13.926	16.1483	13.7158	14.4687	13.4588	24.1895	26.2761	30.4529	25.7923	27.2057	25.3169	137	120	143	164	159	171	0.288834565719131	0.0317166930263278	0.0621734698453775
Zm00001d002942	36.6376	37.8387	38.5596	29.764	30.6981	31.9916	69.0269	71.3956	72.7165	55.9705	57.7222	60.1784	791	795	804	975	977	1033	0.272657427433274	6.75953466964603e-07	3.22786471947737e-06
Zm00001d002943	102.905	103.841	110.09	93.6718	86.3859	95.8249	193.878	195.932	207.611	176.148	162.433	180.253	5008	5113	5028	6827	6724	6832	0.16524272223838	2.65712814906166e-14	2.56309712170314e-13
Zm00001d002944	39.1857	35.52	36.2643	37.3661	37.1001	38.0527	73.8275	67.0207	68.388	70.2661	69.7599	71.5798	1261	1145	1165	1807	1763	1829	-0.0029905	0.946577681891516	0.963282696507847
Zm00001d002945	22.2707	28.7208	18.6202	13.6079	19.9846	14.4503	41.9589	54.1916	35.1143	25.5894	37.5775	27.182	718	744	710	986	965	954	0.173879110823269	0.00204089067428719	0.00544714888701309
Zm00001d002946	14.6123	14.4148	13.9939	13.58	13.5438	14.9614	27.5302	27.1983	26.39	25.5369	25.4666	28.1434	373	377	356	541	537	604	-0.011432	0.884741083833599	0.919207169928478
Zm00001d002950	6.25663	5.74914	5.29235	8.47731	7.95972	8.21197	11.7878	10.8477	9.98043	15.9414	14.9668	15.4473	318	301	271	636	609	612	-0.467696	8.58260819303495e-09	5.1068067955813e-08
Zm00001d002951	3.56236	3.3598	3.44908	4.53203	5.1521	5.20477	6.71163	6.3394	6.50436	8.52238	9.68758	9.79053	93	86	91	177	210	205	-0.539314	0.000198719594369696	0.000649430870006872
Zm00001d002953	24.5404	24.9358	24.182	26.3432	25.5479	25.104	46.2353	47.0498	45.603	49.5379	48.0382	47.2224	565	579	550	906	870	862	-0.0456136	0.461125917113725	0.568741134886636
Zm00001d002954	2.08559	2.02106	2.23871	1.6795	1.76423	1.56886	3.92934	3.81341	4.22181	3.15826	3.31731	2.95113	69	73	82	94	97	85	0.292181624316938	0.102928215860552	0.16941912657523
Zm00001d002955	0.234266	0.07461	0.06677	0.166028	0.207184	0.145524	0.441368	0.140777	0.125917	0.312211	0.389572	0.273741	3	0	1	4	2	2	NA	NA	NA
Zm00001d002956	4.8487	4.45542	4.20209	5.44065	4.88459	5.88667	9.13516	8.40667	7.9244	10.231	9.18459	11.0732	149	131	125	247	225	251	-0.242674	0.0505700900996378	0.0930241322569453
Zm00001d002958	26.9086	27.7187	27.7908	23.7127	23.9469	24.0074	50.6969	52.3008	52.4085	44.5913	45.0278	45.1595	479	502	496	619	636	630	0.241483441527563	0.000446922551027838	0.00136714504195264
Zm00001d002959	1.13463	1.07463	1.14747	0.825929	0.835264	1.19092	2.13769	2.02765	2.16392	1.55314	1.57056	2.2402	18	18	22	21	19	31	0.301607499511597	0.398037284468743	0.507722411718127
Zm00001d002960	0.654058	0.269898	0.505239	1.07356	1.44881	0.863671	1.23227	0.509254	0.95279	2.01881	2.72423	1.62462	12	6	9	21	28	14	-0.62922	0.172439143623766	0.259508944960455
Zm00001d002961	8.14421	8.70939	7.80613	8.69814	8.69677	8.50956	15.344	16.4332	14.721	16.3567	16.3527	16.0071	198	227	194	340	330	342	-0.115775	0.256767725963411	0.359114583299961
Zm00001d002962	12.4791	11.7876	12.6605	10.2728	10.0122	9.77825	23.5112	22.2413	23.8755	19.3178	18.826	18.3936	466	458	473	593	588	556	0.279105590596572	9.44602956598308e-05	0.000327583376293729
Zm00001d002964	15.5465	17.0546	15.0474	13.6107	13.0633	14.4459	29.2902	32.1793	28.3766	25.5947	24.5631	27.1738	283	322	293	374	370	413	0.227811149488923	0.0121636453523783	0.0267855886743429
Zm00001d002965	3.18323	2.73356	3.17426	4.70933	4.26638	3.81535	5.99735	5.15779	5.98609	8.8558	8.02216	7.17694	40	34	44	87	80	72	-0.424878	0.0553807442987718	0.100608284319093
Zm00001d002966	5.92214	6.29903	6.79019	8.56975	7.98275	8.61102	11.1576	11.8853	12.8051	16.1152	15.0101	16.1979	205	221	228	446	416	449	-0.409908	1.44906131357558e-05	5.7430495119476e-05
Zm00001d002967	6.35608	6.9287	7.13261	7.82103	7.28829	7.1093	11.9751	13.0734	13.4508	14.7073	13.7043	13.3731	290	300	308	475	459	450	-0.0306734	0.717261072596911	0.790480341363769
Zm00001d002968	1.05667	0.859304	1.12285	0.899884	0.841481	1.00383	1.99081	1.62137	2.11749	1.69221	1.58225	1.88828	39	32	39	44	44	53	0.235143557241547	0.35327644019927	0.462976593217416
Zm00001d002969	30.4936	31.4028	31.6712	32.02	31.0903	29.7	57.4512	59.2522	59.7262	60.2129	58.4598	55.8677	433	455	449	670	663	629	0.0400594077599259	0.570530437455358	0.667576506470198
Zm00001d002970	0.460572	0.614268	0.351176	0.491423	0.744999	0.559294	0.867737	1.15903	0.662256	0.924111	1.40084	1.05207	20	22	16	26	39	31	-0.133643	0.688115893150382	0.767066467185562
Zm00001d002971	1.81789	1.41054	1.65511	1.88635	2.21912	1.53125	3.42498	2.66146	3.12125	3.54724	4.17265	2.88038	41	34	36	61	68	52	-0.112109	0.640757832931878	0.727566146238663
Zm00001d002973	0.098071	0.233627	0.071484	0.120627	0.104757	0.160724	0.18477	0.440817	0.134806	0.226837	0.196977	0.302333	0	2	1	3	3	5	NA	NA	NA
Zm00001d002974	2.79347	3.36003	2.86258	2.25839	2.02897	1.95511	5.26301	6.33985	5.39832	4.24685	3.81512	3.67769	118	136	110	139	126	124	0.49761917855057	0.000713626536570003	0.00209870212665305
Zm00001d002978	12.4363	13.9551	14.2632	15.4471	15.2237	15.4518	23.4304	26.331	26.8978	29.0479	28.6254	29.0659	345	386	397	623	610	641	-0.138966	0.067857375149725	0.119549482350649
Zm00001d002979	0.368808	0.43115	0.354959	0.054064	0.088168	0.151099	0.694851	0.813512	0.66939	0.101667	0.165783	0.284228	24	27	22	5	6	11	2.32382411598885	1.70266751493908e-07	8.7972934110426e-07
Zm00001d002980	5.19676	5.20352	5.02477	2.42014	2.42345	2.16813	9.79092	9.81821	9.47582	4.55102	4.55686	4.0784	149	142	146	99	108	96	1.12166642975809	1.23887967039018e-14	1.22908595871013e-13
Zm00001d002989	0.308366	0.518144	0.428535	0.270831	0.25041	0.09866	0.580976	0.977656	0.808141	0.509291	0.470851	0.185587	10	20	14	14	15	5	0.965461142326852	0.0414985198054589	0.0785881198889591
Zm00001d002990	0.653645	0.660881	0.795951	0.803301	0.967991	0.536767	1.2315	1.24698	1.50102	1.51059	1.82013	1.0097	14	16	16	25	30	20	-0.111925	0.763191798034026	0.827216748958521
Zm00001d002992	22.0925	23.2465	22.9732	22.5296	23.3109	21.4621	41.6232	43.8625	43.3234	42.3664	43.832	40.3717	840	894	859	1235	1293	1197	0.0707594312934539	0.175803486081244	0.263698495544716
Zm00001d002993	3.19886	3.6249	3.67156	6.10535	4.93785	5.5035	6.02679	6.83961	6.92391	11.481	9.28473	10.3525	46	58	57	125	104	118	-0.514431	0.00633260954887254	0.0150597446976506
Zm00001d002996	0.567538	0.735092	0.685306	0.076239	0.16899	0.083563	1.06927	1.387	1.29236	0.143365	0.317754	0.157187	14	20	18	5	9	3	2.2063114644675	2.05780729897335e-05	7.96667238529879e-05
Zm00001d002999	0.213302	0.485983	0.129333	0.199623	0.220294	0.315933	0.401871	0.916972	0.243899	0.375387	0.414223	0.594292	8	14	4	8	9	13	NA	NA	NA
Zm00001d003002	2.9489	4.11322	3.25802	2.80331	2.69984	2.31242	5.55586	7.761	6.14405	5.27156	5.07656	4.34982	106	149	114	157	155	130	0.333040807874186	0.0266137043677361	0.0533028688499303
Zm00001d003003	0.365028	0.752782	0.574102	1.23131	1.84795	1.40283	0.687728	1.42038	1.08265	2.31545	3.47474	2.63882	7	12	10	28	37	30	-1.11852	0.00550766387100939	0.0132793030898152
Zm00001d003004	0.118833	0.161044	0.125053	0.166394	0.277724	0.194628	0.223886	0.303865	0.235828	0.312901	0.52221	0.366109	6	7	6	11	18	16	-0.650628	0.220564627373847	0.317405080475181
Zm00001d003005	3.85997	4.65039	3.90222	5.61271	5.31672	5.0365	7.27235	8.77454	7.35889	10.5546	9.99713	9.474	35	41	33	74	72	64	-0.352635	0.128457042068805	0.203579708401735
Zm00001d003006	25.7905	24.5791	24.3875	20.4612	21.6505	21.2968	48.5904	46.3769	45.9905	38.4769	40.7098	40.0607	535	513	513	649	696	673	0.222903383596887	0.000936347581344888	0.00268709474795005
Zm00001d003007	12.7057	12.9361	13.478	15.9166	13.9814	15.16	23.9381	24.4083	25.417	29.9308	26.2894	28.517	260	263	281	486	431	469	-0.192262	0.0308865005936323	0.0607677028629932
Zm00001d003009	0.74071	1.12505	1.04736	1.69573	0.807732	1.54127	1.39553	2.1228	1.97514	3.18879	1.51879	2.89923	21	28	27	51	36	50	-0.256613	0.370710388890705	0.480404638432287
Zm00001d003012	9.60279	9.40788	8.76808	8.38516	8.08822	8.31704	18.0921	17.7512	16.535	15.7681	15.2084	15.6449	245	231	217	315	295	306	0.190906203564272	0.0574826682025516	0.103907582508714
Zm00001d003013	0.633791	0.466057	0.724213	0.157887	0	0.069578	1.19409	0.879375	1.36574	0.296904	0	0.130881	17	13	20	10	5	3	2.0672958833035	6.82380680878789e-05	0.000242845797802883
Zm00001d003014	15.5606	14.8636	16.8081	10.3912	10.7869	11.2559	29.3169	28.0453	31.6971	19.5404	20.2829	21.1731	230	225	253	253	265	270	0.438900070954033	2.2031556876967e-05	8.49346921361695e-05
Zm00001d003015	34.9987	34.8444	33.5483	34.2281	34.7178	34.8841	65.939	65.7459	63.2662	64.3652	65.2806	65.6194	1589	1575	1524	2299	2319	2346	0.0224376782414754	0.551992259868121	0.651276130565536
Zm00001d003016	87.558	87.6484	86.9136	87.3512	84.0776	81.6955	164.963	165.379	163.904	164.262	158.093	153.675	3820	3828	3791	5523	5476	5328	0.0800822706382129	0.0012705991256346	0.00353909668578912
Zm00001d003017	3.4131	2.92531	2.30518	2.60681	2.76033	2.44301	6.43043	5.51959	4.34716	4.90205	5.19031	4.59548	108	99	66	131	131	125	0.090005220995103	0.592494243253937	0.686389352699831
Zm00001d003019	0.573863	0.540122	0.382071	0.330855	0.293944	0.300264	1.08118	1.01912	0.720518	0.622166	0.552709	0.564817	13	11	8	12	10	14	0.423530041118765	0.380477009677888	0.490178901003982
Zm00001d003020	0.643816	0.52148	0.566041	0.264574	0.289454	0.461737	1.21298	0.983951	1.06745	0.497526	0.544265	0.868559	1	0	0	0	2	1	NA	NA	NA
Zm00001d003021	1.45264	1.14054	0.896242	0.41228	0.374988	0.488813	2.73683	2.15202	1.69015	0.775284	0.705097	0.91949	39	30	19	14	12	16	1.66057268042986	7.06842285560122e-06	2.93406007822413e-05
Zm00001d003022	0.532177	0.522568	0.567195	0.265116	0.081209	0.415078	1.00265	0.986002	1.06963	0.498544	0.1527	0.78079	0	0	0	0	0	0	NA	NA	NA
Zm00001d003023	0.786451	0.788626	0.983096	0.47053	0.61358	0.4249	1.48171	1.48801	1.85394	0.884821	1.15373	0.799266	11	18	21	15	24	13	0.536670877623373	0.188533090320807	0.279559982726643
Zm00001d003024	1.24638	1.61224	1.32717	0.763407	0.944731	1.69766	2.34823	3.04204	2.5028	1.43557	1.7764	3.19342	13	16	13	10	13	26	0.371031168111894	0.397886662420331	0.507556470513279
Zm00001d003025	0.548907	0.567392	0.597965	0.203162	0.244131	0.201436	1.03417	1.07058	1.12766	0.382043	0.459045	0.378916	16	17	19	9	12	9	1.38685732896198	0.00162234974313626	0.00442366303072215
Zm00001d003027	0.609504	0.668972	0.542259	0.04536	0.056041	0.015645	1.14833	1.26224	1.0226	0.085298	0.105375	0.02943	13	14	12	1	0	0	5.77474870990973	5.05100037874079e-06	2.14048478511499e-05
Zm00001d003028	2.91137	3.03056	2.59543	2.99045	3.08104	3.37225	5.48515	5.71819	4.89452	5.62348	5.79333	6.34343	10	13	13	22	22	27	-0.38642	0.333917916916699	0.442936006198525
Zm00001d003031	6.14351	5.99573	5.25771	6.88959	6.39995	6.31323	11.5746	11.313	9.9151	12.9557	12.0339	11.8756	336	323	298	570	526	520	-0.16243	0.0488306511872169	0.0902272189313575
Zm00001d003032	0.322156	1.80518	0.730107	1.29411	1.08612	0.706512	0.606957	3.40608	1.37685	2.43355	2.04226	1.329	2	9	2	8	5	3	NA	NA	NA
Zm00001d003033	8.19121	8.99344	7.07202	7.18818	6.76147	6.13298	15.4326	16.9692	13.3366	13.5172	12.7137	11.5366	275	283	280	368	351	327	0.273529840000575	0.00318486246576994	0.00812164566696547
Zm00001d003034	5.77879	5.97396	6.01982	6.59418	6.7765	6.34985	10.8875	11.2719	11.3523	12.4002	12.742	11.9445	151	158	162	271	274	267	-0.192378	0.0901239070167723	0.151635589572319
Zm00001d003035	2.25524	2.19305	2.67839	2.39562	2.47598	3.4853	4.24897	4.13793	5.05096	4.50492	4.65563	6.55609	55	49	64	87	95	120	-0.252775	0.200357469146528	0.293502264010761
Zm00001d003037	0.533053	0.177432	0.544207	0.494057	0.448656	0.449144	1.00429	0.334785	1.02628	0.929063	0.843616	0.84487	14	5	14	20	20	18	-0.220413	0.61735129720782	0.70811803474385
Zm00001d003038	9.06423	8.2554	8.24883	9.25062	8.7148	9.88557	17.0774	15.5766	15.5558	17.3956	16.3866	18.5954	316	294	287	481	452	510	-0.0924977	0.282325424576869	0.387064352676423
Zm00001d003039	3.25464	3.15986	2.8669	3.57498	3.32355	3.57687	6.13189	5.96216	5.40646	6.72267	6.24932	6.72833	104	96	87	163	148	168	-0.145563	0.327512166524254	0.436045962882404
Zm00001d003040	15.636	15.2368	14.4214	18.6681	17.9256	17.2851	29.4589	28.7494	27.1963	35.105	33.7058	32.5145	704	678	642	1243	1180	1171	-0.234985	2.93969927527898e-05	0.000111128723520982
Zm00001d003041	0.372364	0.803165	0.949745	1.38049	1.60768	1.24442	0.70155	1.51544	1.79105	2.59598	3.02295	2.34083	5	12	14	28	25	20	-0.642207	0.132955809136805	0.209340623442188
Zm00001d003044	0.450428	0.562556	0.595705	0.631776	0.708032	0.685847	0.848625	1.06146	1.12339	1.18804	1.33133	1.29012	26	40	34	51	61	56	-0.155064	0.540211656785738	0.64077401481139
Zm00001d003045	0.161632	0.124553	0.269762	0.256119	0.211627	0.25003	0.304521	0.235012	0.508723	0.481627	0.397927	0.470323	5	5	8	12	8	13	NA	NA	NA
Zm00001d003047	3.78069	4.21066	3.58063	4.0099	3.83292	3.80328	7.12298	7.94485	6.75243	7.54053	7.20711	7.15424	201	226	195	325	314	304	-0.00692356	0.946684450796876	0.963282696507847
Zm00001d003048	3.73303	4.02611	4.14109	1.82088	1.69154	1.83548	7.03319	7.59663	7.80935	3.42413	3.18063	3.45266	237	251	259	168	161	169	1.17834775028986	1.15846086589847e-25	2.11980280381512e-24
Zm00001d003049	13.4563	14.2189	14.419	14.2361	13.9561	13.8339	25.3523	26.8287	27.1917	26.7707	26.242	26.0225	509	518	528	801	826	779	-0.0363544	0.573563999717658	0.670174524553129
Zm00001d003050	3.10133	2.48403	2.82014	2.91247	2.67661	2.20595	5.84305	4.68698	5.31828	5.47684	5.03289	4.14954	102	82	92	137	134	108	0.135809268893232	0.402293567961807	0.512094731784562
Zm00001d003051	0.279492	0.225922	0.314557	0.484677	0.4857	0.807037	0.526574	0.42628	0.593199	0.911424	0.913271	1.51809	3	3	4	7	7	13	NA	NA	NA
Zm00001d003052	0.244392	0.063907	0	0.244233	0.224404	0.374928	0.460445	0.120582	0	0.459275	0.42195	0.705265	7	2	2	9	10	13	NA	NA	NA
Zm00001d003057	2.07926	2.05628	3.28207	3.90035	3.07051	3.45169	3.91742	3.87988	6.18939	7.33453	5.77354	6.49287	30	35	54	84	73	71	-0.344731	0.139675001176102	0.21800410694929
Zm00001d003058	10.7648	11.7285	10.2868	9.29296	9.29796	9.12381	20.2814	22.1297	19.399	17.4752	17.4831	17.1625	285	302	270	378	360	352	0.246451415582926	0.0070465159327325	0.0165647060383137
Zm00001d003059	3.30489	3.26171	3.70788	3.24295	3.27723	2.80185	6.22656	6.15433	6.99241	6.09829	6.16224	5.27046	75	79	92	110	125	108	0.113771748931463	0.497701000604783	0.602195558065485
Zm00001d003060	0.255504	0.188437	0.363475	0.072618	0.158941	0.102377	0.481381	0.35555	0.685449	0.136557	0.29886	0.192579	7	5	10	4	6	5	NA	NA	NA
Zm00001d003062	26.8988	28.4003	28.298	20.0421	20.2197	19.824	50.6784	53.5868	53.3651	37.6888	38.0194	37.2903	432	450	451	486	486	477	0.472999808362993	2.78566757511824e-10	1.92320746885362e-09
Zm00001d003064	9.30014	9.70243	9.16363	6.83622	6.40897	6.83828	17.5219	18.3069	17.281	12.8554	12.0509	12.8633	245	244	243	261	251	270	0.498062963579909	9.30597976648258e-07	4.36104735824187e-06
Zm00001d003066	17.7169	17.2481	16.7191	17.4864	17.1328	16.7504	33.3794	32.5444	31.5293	32.8828	32.2152	31.5087	446	432	430	669	651	625	0.020973492264436	0.767897230946614	0.831241439673065
Zm00001d003067	4.78732	3.8103	3.00362	4.9797	5.00582	5.13947	9.01952	7.18943	5.66429	9.36421	9.41254	9.66769	67	44	39	99	97	96	-0.367643	0.0752119756633667	0.130437262219607
Zm00001d003068	2.09627	2.54712	2.34544	3.37616	3.81022	3.74581	3.94947	4.80602	4.42308	6.34881	7.16444	7.04612	46	52	51	105	120	117	-0.605327	0.0015054039499097	0.00413258959067483
Zm00001d003071	6.6772	7.35939	7.07762	4.71267	3.81028	3.93019	12.5801	13.886	13.3471	8.86207	7.16454	7.39295	133	156	149	140	118	124	0.790794248993743	1.78032587174077e-08	1.02838776932353e-07
Zm00001d003072	7.37473	7.06638	7.14081	8.65762	9.05952	8.28684	13.8943	13.3331	13.4663	16.2805	17.0348	15.5881	302	288	299	531	549	507	-0.242688	0.00340050411256247	0.00861026865781256
Zm00001d003076	9.8577	10.8031	10.8015	10.3885	9.32024	10.7006	18.5723	20.3837	20.3697	19.5354	17.525	20.1285	334	367	368	536	474	546	0.0518374477882046	0.528982389899175	0.630813796328251
Zm00001d003081	170.168	175.705	176.277	165.343	160.935	164.36	320.604	331.528	332.427	310.923	302.61	309.172	1999	2045	2071	2854	2820	2866	0.111497171515051	0.000854510011173359	0.00247348682897072
Zm00001d003083	20.3094	20.4201	19.9385	20.0084	19.3826	20.4203	38.2637	38.5295	37.6005	37.6254	36.4455	38.4121	624	623	614	938	908	961	0.000437921573172099	0.994109843144762	0.995570096793508
Zm00001d003084	50.5783	45.7649	43.7936	40.0061	40.2922	42.6855	95.2917	86.351	82.5868	75.2305	75.7622	80.2943	485	460	446	618	623	653	0.1480647187378	0.0363350397550949	0.0700346683541431
Zm00001d003085	19.3919	19.8287	20.0125	30.6129	30.9913	29.7482	36.5351	37.4136	37.74	57.5668	58.2735	55.9584	560	570	574	1297	1314	1269	-0.593757	6.77561763236116e-26	1.25290646765045e-24
Zm00001d003087	17.9001	18.7132	18.3134	23.315	22.9579	23.253	33.7247	35.3088	34.5358	43.8433	43.1681	43.7405	1406	1457	1437	2714	2699	2732	-0.328194	9.10498343136797e-19	1.17363141487857e-17
Zm00001d003088	0.335073	0.352984	0.344871	0.339804	0.432137	0.585045	0.631292	0.666025	0.650365	0.638993	0.812555	1.10051	10	9	10	13	14	19	-0.0722314	0.877341590907528	0.913361805289153
Zm00001d003089	7.31838	6.85522	7.03256	7.26253	7.48621	6.90667	13.7881	12.9347	13.2622	13.657	14.0765	12.9919	396	374	376	583	612	570	-0.0297014	0.694354576625661	0.772095264308492
Zm00001d003091	1.35387	0.803843	0.882564	1.83892	2.08754	1.68971	2.55075	1.51672	1.66436	3.45805	3.92525	3.17845	35	24	25	64	68	56	-0.568948	0.0279383872588721	0.0556359845510347
Zm00001d003099	5.46333	4.59605	4.65772	3.59526	4.46197	3.35045	10.2931	8.67201	8.78364	6.76081	8.38993	6.30243	154	125	131	154	181	134	0.399337109952123	0.00519221247881558	0.0125788406774873
Zm00001d003101	8.27045	7.81878	7.51081	11.7146	12.3548	12.0324	15.5819	14.7528	14.164	22.0291	23.231	22.6338	576	543	519	1213	1296	1259	-0.608501	8.50959100790651e-25	1.48890742030059e-23
Zm00001d003102	5.07797	4.14874	4.39315	3.12796	3.60262	3.09201	9.56712	7.82801	8.28469	5.88206	6.77407	5.81628	135	115	122	126	143	119	0.532567764747824	0.000272654645717429	0.000868329357989438
Zm00001d003103	2.46593	1.65683	2.19685	2.17413	2.31295	2.00733	4.64592	3.12618	4.14288	4.08841	4.34908	3.77593	70	49	65	101	103	94	-0.102307	0.58804611058193	0.682767259275917
Zm00001d003104	9.79873	12.5067	10.9317	17.8063	18.4133	17.5965	18.4612	23.5982	20.6153	33.4844	34.6228	33.1003	254	302	274	651	663	630	-0.634446	1.29076534218358e-14	1.27646366219219e-13
Zm00001d003106	89.1366	88.4407	92.0335	89.6225	89.0254	89.495	167.937	166.874	173.559	168.533	167.396	168.346	3510	3469	3613	5230	5218	5253	0.0254893756840278	0.315600439520053	0.423317581719524
Zm00001d003107	2.61387	2.77175	1.48473	2.64299	2.54789	2.62861	4.92464	5.22985	2.79995	4.97008	4.79085	4.9446	48	52	29	66	65	65	-0.00999697	0.965890723903703	0.976076695976753
Zm00001d003108	0.857202	0.625285	0.736166	0.836839	0.82476	0.837334	1.61501	1.17981	1.38828	1.57366	1.55081	1.57508	22	22	19	39	35	36	-0.210655	0.495834459505369	0.600547975121082
Zm00001d003109	4.74665	4.70942	5.24345	5.56714	5.37105	5.13892	8.94289	8.88592	9.88822	10.4689	10.0993	9.66666	187	192	202	312	304	294	-0.053952	0.606791105481483	0.69895618044163
Zm00001d003110	3.12865	4.43099	3.6098	1.62303	2.22677	2.61683	5.8945	8.36058	6.80743	3.05208	4.18704	4.92244	98	137	111	82	104	118	0.780120087444023	3.77742445863255e-06	1.63068386399114e-05
Zm00001d003112	5.92544	4.75038	4.51964	3.90873	4.5869	4.30304	11.1638	8.96321	8.52324	7.35027	8.62484	8.09431	310	301	282	441	472	468	-0.03561	0.67774097074509	0.759039185491772
Zm00001d003114	5.17252	4.74725	4.24956	4.53114	3.88538	3.62455	9.74525	8.9573	8.01392	8.52071	7.30576	6.81802	197	193	165	265	236	220	0.215918080394745	0.0647984196632499	0.114964386644972
Zm00001d003116	6.85309	6.6977	7.74188	6.02297	6.85609	5.37064	12.9115	12.6375	14.5998	11.3261	12.8916	10.1025	286	278	319	377	429	339	0.218444308102875	0.0242390021791749	0.0491157159967004
Zm00001d003118	37.661	41.8526	38.9073	45.0033	45.1884	42.5586	70.955	78.9693	73.3723	84.6277	84.9685	80.0557	550	606	569	1007	995	935	-0.174349	0.0047408249749085	0.01161274307487
Zm00001d003119	4.2891	3.74674	4.40509	5.82734	6.41223	6.6132	8.08085	7.06951	8.30721	10.9582	12.057	12.4399	285	248	289	592	649	674	-0.626812	1.75387802482667e-13	1.58541595640913e-12
Zm00001d003120	0.692009	0.45618	0.843925	0.843612	1.05822	0.91859	1.30377	0.860739	1.59149	1.58639	1.98978	1.72793	8	8	14	22	26	21	-0.608391	0.155120878256749	0.237803278547877
Zm00001d003123	9.58387	10.4623	11.1002	13.6373	13.5204	12.7267	18.0564	19.7406	20.9331	25.6447	25.4227	23.9398	514	534	568	1057	1041	972	-0.33244	1.06050059507873e-07	5.59154536407153e-07
Zm00001d003124	3.09158	3.61204	3.15349	3.27537	3.18813	3.80071	5.82466	6.81534	5.94693	6.15927	5.9947	7.1494	114	140	117	186	184	210	-0.0511998	0.704444887438319	0.780216421115382
Zm00001d003125	4.11887	4.72178	4.98994	5.03681	5.38456	5.15002	7.76013	8.90925	9.41014	9.47161	10.1247	9.68755	133	150	152	241	256	244	-0.175088	0.143194829583168	0.222668455361008
Zm00001d003127	449.2	446.548	447.349	492.846	480.514	491.653	846.312	842.566	843.621	926.785	903.52	924.833	6309	6326	6309	10534	10337	10517	-0.135089	3.49488292995823e-13	3.09137712620241e-12
Zm00001d003129	5.23693	5.93402	5.66986	5.68023	5.27146	5.87629	9.8666	11.1965	10.6924	10.6816	9.91203	11.0537	509	572	556	847	785	866	-0.0163052	0.804851214696817	0.85993665214925
Zm00001d003136	0.529519	0.275924	0.332675	0.459691	0.279612	0.615494	0.997637	0.520624	0.627365	0.86444	0.525759	1.15779	4	1	1	9	5	11	NA	NA	NA
Zm00001d003138	1.21877	1.45225	1.30384	1.79359	1.44598	1.66763	2.29622	2.74016	2.45881	3.3728	2.7189	3.13693	0	0	0	0	0	0	NA	NA	NA
Zm00001d003140	1.09908	1.02917	0.98287	2.75664	2.75462	2.56004	2.07072	1.94188	1.85352	5.18379	5.17957	4.81561	40	36	34	145	142	127	-1.31875	4.5416835415375e-11	3.37696367511073e-10
Zm00001d003141	0.681127	1.21906	0.957777	1.69473	1.62838	1.60501	1.28327	2.30017	1.8062	3.1869	3.06187	3.01913	15	30	25	46	52	55	-0.534672	0.064573914068181	0.114630636713408
Zm00001d003142	1.54653	1.3686	0.988491	2.50738	2.53199	2.62425	2.91374	2.58233	1.86412	4.71507	4.76095	4.9364	47	41	32	117	119	121	-0.979495	1.31148749177679e-06	6.02898944946033e-06
Zm00001d003144	8.96923	9.00067	8.71043	11.393	11.2449	11.4748	16.8984	16.9828	16.4263	21.4244	21.144	21.585	273	281	269	518	508	522	-0.318049	0.000160546144950799	0.000533277219080827
Zm00001d003146	2.06298	2.48415	2.33437	2.37962	2.85013	2.87066	3.88674	4.6872	4.4022	4.47483	5.35915	5.39992	29	34	32	52	64	59	-0.288005	0.250863006637855	0.352471363554654
Zm00001d003147	50.8532	50.7378	53.2194	60.6958	59.5765	60.1734	95.8097	95.7342	100.362	114.137	112.023	113.19	2613	2598	2745	4711	4597	4657	-0.218326	2.96418610878336e-14	2.84817618217843e-13
Zm00001d003148	18.9378	20.3295	20.7849	11.4424	12.7949	11.3373	35.6796	38.3586	39.1966	21.5171	24.0584	21.3263	329	348	360	320	346	307	0.685261835212956	2.26668034310021e-14	2.2036625293931e-13
Zm00001d003149	0.776796	0.779084	0.869804	0.637454	0.600286	0.902223	1.46352	1.47001	1.6403	1.19872	1.12873	1.69714	39	36	40	51	42	62	0.162768176743064	0.512247479200016	0.615728044936892
Zm00001d003151	8.16359	7.61315	7.58835	7.92874	8.15972	8.32625	15.3805	14.3648	14.3103	14.9098	15.3429	15.6622	40	39	37	49	57	62	0.0590205525643014	0.805349555511789	0.860220213467465
Zm00001d003153	6.11555	5.53761	5.67422	6.44829	6.06538	6.10963	11.522	10.4486	10.7006	12.1259	11.4048	11.4926	22	26	19	35	38	47	-0.24737	0.414358019366165	0.524052246408312
Zm00001d003155	2.41686	2.81895	2.39373	3.49715	3.60022	3.12272	4.55347	5.31891	4.51415	6.57632	6.76956	5.87405	0	2	0	0	1	1	NA	NA	NA
Zm00001d003156	8.43113	8.87918	7.48604	7.11298	7.15123	7.62057	15.8846	16.7536	14.1173	13.3758	13.4466	14.3348	0	1	0	0	0	0	NA	NA	NA
Zm00001d003157	912	902.346	897.903	1030.78	1040.36	1037.62	1718.25	1702.58	1693.29	1938.37	1956.21	1951.83	35421	35090	35178	59948	60148	60238	-0.17747	1.9141702562186e-97	1.77243562713455e-95
Zm00001d003159	89.1206	86.1295	92.1714	87.4092	84.3814	79.6057	167.907	162.513	173.819	164.371	158.664	149.744	828	805	863	1223	1169	1115	0.102752537194599	0.0568985334855265	0.102979681066081
Zm00001d003160	1.4992	1.87866	1.41304	1.08707	0.622966	0.962795	2.82456	3.54474	2.66474	2.04421	1.17137	1.81108	43	54	43	50	30	48	0.722838882794627	0.0041532775983387	0.0103259736588624
Zm00001d003161	3.61521	3.1211	3.7721	3.36541	3.78214	3.56638	6.81121	5.88901	7.11352	6.32858	7.11164	6.7086	119	105	118	158	178	173	0.0196537006273663	0.887790147046624	0.921542674341155
Zm00001d003162	13.6253	12.8038	13.4938	17.2552	16.6998	16.5117	25.6707	24.1587	25.4468	32.448	31.4009	31.0597	341	322	337	638	622	616	-0.314287	4.20512746558792e-05	0.000155099755828331
Zm00001d003163	0.761249	0.972456	1.26561	0.599104	0.544001	0.507885	1.43423	1.83487	2.38671	1.1266	1.0229	0.955367	13	17	19	19	16	12	0.653528131717787	0.10852775787523	0.177104406465301
Zm00001d003164	38.9176	37.6125	38.5027	45.1668	43.5676	48.43	73.3224	70.9687	72.6093	84.9353	81.921	91.1003	713	677	705	1212	1187	1303	-0.22798	4.54967097398743e-05	0.000167035217537706
Zm00001d003166	20.95	19.8518	20.7066	18.1328	17.5796	18.3673	39.4707	37.4572	39.0489	34.0983	33.0553	34.5502	1107	1052	1108	1390	1385	1409	0.23644986588794	3.93537793712737e-07	1.94045370441962e-06
Zm00001d003172	6.83438	4.60715	5.96502	9.64125	10.3668	10.1724	12.8763	8.69297	11.249	18.1302	19.4929	19.1349	84	62	73	183	182	188	-0.74301	1.83289379069286e-06	8.24502059448683e-06
Zm00001d003173	1.26705	1.18132	0.963536	1.06152	0.797673	0.813332	2.38717	2.22896	1.81706	1.99616	1.49988	1.52993	0	1	2	5	2	2	NA	NA	NA
Zm00001d003174	1.60588	1.89056	1.57259	2.18426	1.80928	1.71249	3.02554	3.56718	2.96563	4.10745	3.40202	3.22132	16	21	17	39	35	31	-0.365904	0.265526105685253	0.368603230989255
Zm00001d003175	2.48608	2.62398	3.2299	3.29583	3.55422	2.98233	4.68389	4.95103	6.09103	6.19775	6.68308	5.60996	47	53	65	99	110	93	-0.278762	0.150932946545286	0.232739676756634
Zm00001d003176	4.45379	4.668	4.88191	5.39213	5.49253	5.78097	8.39113	8.80777	9.20641	10.1398	10.3277	10.8744	285	303	310	515	534	543	-0.232682	0.00478300135546264	0.0116998261117149
Zm00001d003179	10.2412	6.95554	8.57338	10.8275	10.8176	10.468	19.295	13.124	16.1679	20.3609	20.3405	19.6911	203	144	167	326	327	311	-0.313942	0.00601635162096165	0.0143712329589406
Zm00001d003180	5.08091	5.81598	5.08624	6.88785	6.56837	6.93767	9.57266	10.9738	9.59175	12.9525	12.3506	13.0502	155	167	147	301	307	323	-0.395793	0.000381868814080974	0.001184857265377
Zm00001d003181	55.9097	54.3464	55.8814	46.2777	47.9564	47.9437	105.336	102.543	105.382	87.0242	90.1733	90.1855	1656	1624	1642	2047	2079	2103	0.253615856802342	2.2549238515916e-11	1.7238244397928e-10
Zm00001d003182	3.67999	5.47688	4.89427	6.46314	4.57003	5.55804	6.93326	10.334	9.22972	12.1538	8.59311	10.4551	40	57	54	99	69	84	-0.145367	0.495472492962329	0.600262970721206
Zm00001d003183	0.548737	0.567046	0.693729	0.916188	1.00182	0.9582	1.03384	1.06993	1.30825	1.72287	1.88374	1.80244	11	12	16	29	31	32	-0.644834	0.0809586453939137	0.138697289867211
Zm00001d003184	2.49795	3.12581	2.50077	2.283	2.05492	1.96281	4.70624	5.89792	4.71601	4.29313	3.8639	3.69219	66	77	68	82	75	73	0.469040632880275	0.0131697085148878	0.0286867580276273
Zm00001d003185	3.04746	2.53182	2.55728	2.07979	1.79215	1.78037	5.74155	4.77715	4.82258	3.91101	3.36981	3.349	126	108	102	122	109	108	0.580572620188201	0.000178208710962756	0.00058744719481763
Zm00001d003186	46.167	44.6597	44.6316	28.9483	29.0908	29.1895	86.9806	84.2658	84.1673	54.4367	54.7	54.9074	1180	1141	1135	1107	1119	1132	0.634875435308186	7.34387275987143e-40	2.16920628724375e-38
Zm00001d003187	23.7995	23.9636	24.1414	13.2485	12.9263	12.4883	44.8393	45.2155	45.5264	24.9136	24.3056	23.4914	494	504	498	401	406	385	0.921104710816008	9.1305751557944e-34	2.22847926069215e-32
Zm00001d003188	0.307889	0.331681	0.456622	0.55818	0.608311	0.401254	0.580075	0.625829	0.861109	1.04965	1.14382	0.754786	5	7	8	14	17	10	-0.442314	0.40963134704336	0.519376162518744
Zm00001d003190	56.9164	55.4699	55.2864	23.4438	23.9718	22.9105	107.233	104.663	104.26	44.0856	45.0746	43.0963	1107	1084	1065	689	710	670	1.24754046611503	2.01921851452092e-114	2.34371546171365e-112
Zm00001d003193	0.917491	0.857784	1.0423	1.45334	1.27825	1.0171	1.72859	1.6185	1.96559	2.73297	2.40351	1.91325	20	20	21	48	41	33	-0.406596	0.18906736927667	0.280184173747355
Zm00001d003194	0.107114	0.125735	0.170164	0.076559	0	0.091096	0.201807	0.237241	0.320898	0.143967	0	0.171357	3	4	5	2	1	5	NA	NA	NA
Zm00001d003195	11.1512	11.3179	10.3357	8.64353	7.80744	6.73748	21.0094	21.3552	19.4913	16.254	14.6805	12.6737	139	145	132	170	160	137	0.426569322553053	0.00176634563155317	0.00478201522655376
Zm00001d003196	3.76856	5.05335	3.84293	3.66125	4.02613	3.94307	7.10012	9.53487	7.24708	6.8849	7.5704	7.41719	136	180	143	205	220	220	0.102626835923978	0.417663101495961	0.527476750014541
Zm00001d003197	6.64794	6.48988	6.43796	6.52875	7.28652	6.7436	12.525	12.2454	12.1409	12.2772	13.701	12.6852	110	105	110	167	177	155	-0.02525	0.85810215354853	0.899506446562659
Zm00001d003198	3.46951	2.72135	2.89098	3.9244	4.13317	3.54446	6.5367	5.13476	5.45187	7.37975	7.77168	6.66737	255	229	240	453	516	439	-0.366263	9.65411860390639e-05	0.000334143601070107
Zm00001d003200	20.2277	19.7622	19.4203	13.2949	14.3192	14.1838	38.1099	37.2882	36.6233	25.0007	26.9246	26.6808	539	538	535	548	590	568	0.511597567219447	1.2678610766456e-13	1.16093812584848e-12
Zm00001d003202	0.841195	0.873379	0.776878	0.447904	0.546161	0.667024	1.58485	1.64793	1.46505	0.842274	1.02696	1.25472	12	13	11	10	10	14	0.675887215968292	0.151584840668951	0.233570085126735
Zm00001d003203	4.8453	4.88548	4.88554	7.43561	7.75297	7.18578	9.12876	9.21813	9.21326	13.9825	14.5781	13.5169	414	421	420	949	991	911	-0.590415	9.38806257040882e-19	1.20697384778064e-17
Zm00001d003207	16.1008	14.1669	13.2413	17.2442	16.8773	19.0435	30.3346	26.7306	24.9708	32.4273	31.7347	35.8222	602	588	551	968	940	1011	-0.152162	0.0130012409423082	0.0283798057404809
Zm00001d003208	1.95967	2.39156	2.54204	2.32667	2.51613	2.54084	3.69211	4.5125	4.79384	4.37525	4.73112	4.7795	57	70	71	108	112	111	-0.147948	0.405472055854085	0.515397719119822
Zm00001d003209	9.56735	9.55599	9.25998	3.24021	3.47363	3.08842	18.0253	18.0306	17.4627	6.09314	6.53154	5.80953	272	265	263	127	144	128	1.59696743460958	1.61073240401404e-42	5.10540220826142e-41
Zm00001d003210	0.213432	0.25272	0.229589	2.77565	2.56766	3.36342	0.402115	0.476842	0.432963	5.21955	4.82801	6.32683	0	0	0	79	81	104	-8.30873	4.03454381163062e-12	3.28436044303404e-11
Zm00001d003212	0.961818	0.9923	0.709723	0.618799	0.392463	0.472416	1.81211	1.87231	1.33841	1.16364	0.737956	0.888647	25	26	19	22	16	18	0.91542836576803	0.00974289396765573	0.0220741905757288
Zm00001d003213	2.81916	2.6106	2.77476	2.12599	1.85141	1.99765	5.31141	4.92579	5.2327	3.99787	3.48124	3.75771	134	133	140	167	150	152	0.388831416431693	0.00378879865218054	0.00950197495210586
Zm00001d003214	9.06498	8.86597	8.96341	9.40231	10.5786	8.95017	17.0788	16.7287	16.9034	17.6808	19.8911	16.8359	466	465	454	771	773	752	-0.135856	0.0421989105131015	0.0797495539378848
Zm00001d003220	34.9187	32.5228	34.7615	35.7311	36.2999	35.7877	65.7884	61.3654	65.554	67.1916	68.2553	67.3192	885	830	879	1359	1402	1355	-0.0727089	0.147502153822533	0.22830622764021
Zm00001d003222	15.8248	19.1435	15.665	14.5974	14.9556	15.602	29.8147	36.1208	29.5414	27.4502	28.1212	29.3485	883	901	850	1211	1229	1269	0.0996126457317649	0.0515590149649236	0.094484732560804
Zm00001d003223	6.27015	5.89108	4.48137	6.21989	5.7278	5.84084	11.8132	11.1155	8.45107	11.6964	10.7701	10.987	111	97	78	150	139	143	-0.00159679	0.991825750826037	0.994030889804429
Zm00001d003224	3.50747	3.508	4.66551	4.34296	4.10791	4.1512	6.60823	6.61904	8.79832	8.16684	7.72418	7.80869	91	91	120	167	158	171	-0.122448	0.409519095085307	0.519287099953534
Zm00001d003226	1.04203	1.21829	1.34475	1.44877	2.07449	1.58416	1.96324	2.29872	2.53595	2.72439	3.90069	2.97991	28	33	29	58	72	63	-0.50725	0.0422730934367691	0.079871432100668
Zm00001d003227	2.08099	1.97065	2.18288	1.97882	2.2208	2.43844	3.92068	3.71829	4.11652	3.72113	4.17582	4.58688	129	128	136	190	212	227	-0.0851846	0.508777406251297	0.612390643366641
Zm00001d003228	3.04302	3.06564	3.22779	2.5021	1.91722	2.20664	5.73318	5.78438	6.08704	4.70515	3.60499	4.15085	101	105	110	133	99	112	0.47095351727733	0.00301122222746809	0.00771705681866834
Zm00001d003231	0.21927	0.232419	0.444919	0	0	0	0.413114	0.438538	0.839038	0	0	0	2	2	3	0	0	0	NA	NA	NA
Zm00001d003242	21.3991	21.387	19.8989	24.3747	24.0238	25.8939	40.3168	40.3538	37.5258	45.8361	45.1724	48.7081	443	446	413	754	745	795	-0.22374	0.00124171177348879	0.00346722839123146
Zm00001d003245	6.22471	6.20701	5.2095	2.16968	2.06881	2.36084	11.7276	11.7116	9.82418	4.08005	3.89002	4.44091	168	170	137	90	82	104	1.37670438793683	9.50428222566704e-20	1.28471497793967e-18
Zm00001d003246	2.75728	2.77421	2.90639	2.01161	1.79846	1.91851	5.19484	5.23449	5.48094	3.78278	3.38167	3.60886	80	77	80	88	82	86	0.482126455471466	0.00657947019501826	0.0155748986625274
Zm00001d003247	20.9448	21.2713	21.4309	16.5741	16.6877	16.3257	39.461	40.1356	40.4149	31.1673	31.3781	30.7099	767	771	777	901	905	897	0.369826762897334	3.46050807511101e-11	2.59806076954052e-10
Zm00001d003248	8.32024	7.99474	8.00604	10.803	9.64504	9.89712	15.6757	15.0848	15.098	20.3148	18.1358	18.6172	158	150	164	308	281	291	-0.305334	0.00659302764152456	0.0155995236272765
Zm00001d003249	8.77351	8.86351	9.71714	10.0251	10.8288	10.1002	16.5297	16.724	18.3248	18.852	20.3615	18.9991	287	294	320	496	521	504	-0.162067	0.0526244313435313	0.0962089636993363
Zm00001d003250	3.70757	3.05517	3.60194	4.26722	4.43411	4.11165	6.98522	5.76463	6.79262	8.02441	8.33754	7.73429	251	197	236	414	426	401	-0.266114	0.00642848412707675	0.0152510712094538
Zm00001d003251	4.42762	4.01428	4.1146	4.44483	4.43519	4.29622	8.34183	7.57431	7.7594	8.35842	8.33958	8.08149	107	100	99	163	160	152	-0.0410188	0.776331796780631	0.837986858706232
Zm00001d003252	68.2565	70.4008	69.7677	64.8861	64.5348	64.6327	128.598	132.835	131.57	122.017	121.346	121.579	2100	2213	2191	3036	3025	3049	0.107261397549373	0.00108305788454903	0.00307104485373388
Zm00001d003254	16.4162	16.4307	16.8912	16.7075	17.3145	17.9739	30.9287	31.0022	31.8539	31.418	32.5568	33.8102	414	416	418	606	635	650	-0.00616299	0.932132427496552	0.953949295045709
Zm00001d003256	9.80549	8.52804	9.24444	5.37845	5.21232	5.35051	18.474	16.0911	17.4334	10.1141	9.80082	10.0647	402	353	373	333	327	330	0.781626529960352	2.58930681208602e-19	3.42695033807295e-18
Zm00001d003257	60.7696	58.789	58.1387	51.1155	51.7982	50.9513	114.493	110.925	109.639	96.1216	97.3971	95.8428	1505	1474	1448	1924	1963	1918	0.202407827932873	3.76620709224938e-07	1.86186638555652e-06
Zm00001d003258	8.84725	9.06647	9.30089	7.99604	8.40998	8.18149	16.6686	17.107	17.5398	15.0364	15.8134	15.39	250	258	265	316	329	340	0.24371348164314	0.0105784673850859	0.0237216733933314
Zm00001d003259	10.0851	9.95353	10.4275	6.58988	6.75779	7.18111	19.0008	18.7807	19.6645	12.3921	12.7068	13.5082	445	448	458	527	512	519	0.387713335244333	1.24813803667412e-07	6.54319692126679e-07
Zm00001d003261	2.89525	3.16022	3.74288	5.36168	4.94436	5.66401	5.45477	5.96284	7.05842	10.0825	9.29697	10.6544	237	250	301	607	607	580	-0.593564	1.13465307150347e-11	8.90257946264051e-11
Zm00001d003262	8.57239	10.1481	9.3356	7.09727	7.67205	7.50129	16.1507	19.1478	17.6053	13.3463	14.4259	14.1104	355	401	390	445	457	453	0.351701989460017	1.30866202358137e-05	5.22429375246281e-05
Zm00001d003264	3.34744	2.58054	1.99476	0.877639	0.745061	0.588967	6.30672	4.86906	3.76176	1.65038	1.40095	1.10789	55	41	33	24	17	15	1.79731321175481	9.38240605347912e-09	5.56929711549014e-08
Zm00001d003265	34.188	37.2425	34.9134	27.9284	26.7148	27.3711	64.4117	70.2706	65.8404	52.5188	50.2323	51.4869	1408	1525	1433	1727	1644	1677	0.384009244409633	3.32946763787325e-19	4.37842704314576e-18
Zm00001d003266	4.02312	4.36934	4.25573	3.74502	3.94802	3.76603	7.57973	8.24424	8.02555	7.04243	7.42353	7.08417	193	201	199	266	273	253	0.175907057573877	0.101594379386454	0.167626657873151
Zm00001d003267	12.4508	12.9918	11.3245	13.2635	14.0193	14.2766	23.4579	24.5135	21.356	24.9417	26.3608	26.8552	547	522	546	837	879	859	-0.0796824	0.205738983658317	0.299892983490629
Zm00001d003268	23.5503	23.0814	22.5172	24.9546	24.9787	25.0464	44.3697	43.5509	42.4635	46.9266	46.9679	47.114	414	400	392	648	657	656	-0.107984	0.133756736680713	0.210400699940018
Zm00001d003269	1.00722	1.03694	0.729647	0.607894	0.650026	0.678203	1.89764	1.95654	1.37599	1.14313	1.22226	1.27575	10	11	9	9	8	12	0.642363023393643	0.210919135991431	0.306018415441088
Zm00001d003271	17.056	17.503	18.8483	13.5471	13.6092	14.4286	32.1342	33.0254	35.5444	25.4751	25.5896	27.1412	329	343	356	380	385	405	0.406705402227962	1.79655052181809e-06	8.09236786969775e-06
Zm00001d003272	0.199931	0.340094	0.544529	0.523041	0.450766	0.334557	0.376678	0.641703	1.02689	0.983567	0.847585	0.629325	6	10	16	19	17	13	-0.0213786	0.963191663094959	0.974293068969244
Zm00001d003273	4.28273	4.13663	4.69885	3.66265	4.0397	5.16156	8.06885	7.80517	8.8612	6.88753	7.59593	9.70925	3	0	0	4	7	2	NA	NA	NA
Zm00001d003274	0.783079	1.57613	1.28632	0.856151	1.83848	1.10344	1.47535	2.97391	2.42577	1.60997	3.45693	2.07565	5	10	3	5	6	7	NA	NA	NA
Zm00001d003275	0.896456	0.745511	0.921131	1.12844	1.458	0.706088	1.68896	1.40666	1.73709	2.12201	2.74151	1.3282	18	11	13	27	28	15	-0.143681	0.718619060887898	0.791649474634874
Zm00001d003276	1.2219	1.08034	1.08313	0.977054	1.43297	1.17295	2.30211	2.03843	2.04259	1.83733	2.69444	2.20641	33	28	28	39	54	48	-0.0705274	0.794191236733723	0.852229142684612
Zm00001d003277	1.33559	1.95258	1.65966	1.1178	1.45493	1.53236	2.5163	3.68421	3.12983	2.102	2.73573	2.88248	45	63	55	59	64	86	0.234798788418655	0.281588059839176	0.386246205248777
Zm00001d003279	0.594905	0.430432	0.610408	0.525131	0.538392	0.51249	1.12083	0.812156	1.15112	0.987497	1.01235	0.964029	0	1	0	0	0	0	NA	NA	NA
Zm00001d003280	0.721319	0.77828	0.866847	0.66295	1.00586	0.731207	1.359	1.46849	1.63472	1.24666	1.89134	1.37545	7	8	9	12	13	12	-0.0311425	0.951680873929886	0.967172534474804
Zm00001d003281	0.927991	0.791203	1.17662	0.737195	1.01615	0.687156	1.74838	1.49287	2.21889	1.38628	1.91068	1.29259	29	25	36	36	49	36	0.166211888321697	0.555853154509139	0.654896947146847
Zm00001d003283	3.95267	4.24138	4.29008	2.39233	2.036	2.35635	7.44701	8.00282	8.09032	4.49872	3.82833	4.43245	131	141	140	122	102	114	0.879042191673427	1.40230349325841e-09	9.02842428745513e-09
Zm00001d003284	9.0302	8.20709	8.06274	9.38382	10.1626	9.31333	17.0133	15.4855	15.2049	17.6461	19.109	17.519	362	334	327	579	629	570	-0.204097	0.0102052324389251	0.0229826891590038
Zm00001d003288	48.95	48.3418	49.5401	50.9417	49.6053	48.6744	92.2238	91.2133	93.4238	95.7949	93.2738	91.5599	1192	1174	1218	1891	1852	1818	-0.0403989	0.344110423898675	0.453408525956568
Zm00001d003289	0.585798	0.542852	0.66144	0.357835	0.310601	0.39718	1.10367	1.02428	1.24736	0.672901	0.584029	0.747123	13	11	12	18	10	14	0.371081272281375	0.4131329625149	0.522823824337421
Zm00001d003291	11.4364	10.5306	11.2101	10.865	10.4908	10.9871	21.5466	19.8695	21.1403	20.4315	19.7261	20.6674	387	342	361	538	517	541	0.0432366803224938	0.583552027494902	0.678945763457609
Zm00001d003292	3.07488	3.23426	3.53982	3.8713	3.82023	3.63772	5.79321	6.10254	6.67547	7.2799	7.18325	6.8428	123	126	139	228	224	214	-0.186099	0.139734193789468	0.21806896055151
Zm00001d003294	1.64275	1.3307	1.23452	1.14953	1.31204	1.07238	3.09501	2.51082	2.32808	2.16166	2.46705	2.01723	45	30	27	46	49	44	0.146823421195374	0.580629387313815	0.676320393053448
Zm00001d003297	0.229163	0.193699	0.166412	0.216864	0.420636	0.304729	0.431754	0.36548	0.313823	0.407808	0.79093	0.573217	9	9	8	12	22	17	-0.378735	0.42699601186146	0.536686446428616
Zm00001d003302	4.44241	4.23839	4.18751	4.73447	4.99969	5.31334	8.36969	7.99716	7.89689	8.90306	9.40102	9.99475	282	265	264	439	462	493	-0.188092	0.0336194110249846	0.065415764109137
Zm00001d003304	4.96796	3.9626	4.43008	9.37799	9.43603	9.22579	9.35986	7.47679	8.35435	17.6351	17.7427	17.3544	65	53	56	176	184	180	-1.04052	3.10793506748441e-10	2.13674857267567e-09
Zm00001d003306	8.52404	8.72232	7.53467	11.8479	12.3676	12.6224	16.0597	16.4576	14.209	22.2797	23.255	23.7436	96	93	77	194	214	212	-0.627463	1.32895711787194e-05	5.30274480715753e-05
Zm00001d003308	7.8463	6.97367	6.86549	8.4168	9.9487	9.68704	14.7828	13.1582	12.9471	15.8276	18.7067	18.222	184	165	170	300	343	338	-0.325185	0.00279605912763813	0.00722178957507286
Zm00001d003309	27.164	26.0479	22.4547	26.9459	21.7086	27.3154	51.1781	49.1483	42.3455	50.6712	40.8192	51.3821	1402	1365	1447	2175	2153	2162	-0.0296595	0.452872771653519	0.560968662437494
Zm00001d003310	50.3273	56.9154	51.6032	55.085	58.206	54.9566	94.8189	107.39	97.3145	103.586	109.446	103.377	782	892	806	1236	1305	1256	-0.0211249	0.698115970224645	0.775061976160728
Zm00001d003311	7.66307	7.52226	7.36765	8.56618	8.21486	8.12993	14.4375	14.1933	13.8941	16.1085	15.4466	15.293	204	206	206	352	332	331	-0.127086	0.205960483439249	0.300145065256031
Zm00001d003313	1.62545	1.39821	1.89461	1.84491	1.95007	1.44031	3.06242	2.6382	3.5729	3.4693	3.66675	2.70932	26	25	31	53	55	37	-0.229039	0.41053515809504	0.520228637292859
Zm00001d003314	0.100661	0.335462	0	0.124354	0	0	0.189649	0.632964	0	0.233846	0	0	1	4	0	3	0	0	NA	NA	NA
Zm00001d003315	0	0.127024	0.229953	0.360096	0.455238	0.656519	0	0.239674	0.43365	0.677152	0.855992	1.23496	1	3	4	9	14	15	NA	NA	NA
Zm00001d003317	2.23162	3.30873	3.45579	2.18098	2.31581	2.27973	4.20447	6.24304	6.51701	4.10128	4.35445	4.28832	41	56	59	57	58	58	0.444163082851933	0.0457496810489931	0.0854088472834144
Zm00001d003319	0.139637	0.110313	0.107439	0.115684	0.211533	0.149429	0.263081	0.208142	0.202611	0.217542	0.39775	0.281086	16	15	16	23	41	29	-0.391357	0.276074473728053	0.380075131639305
Zm00001d003320	0.340172	0.495371	0.474316	0.345287	0.275372	0.380254	0.640899	0.934686	0.894475	0.649305	0.517787	0.715284	3	5	5	6	6	7	NA	NA	NA
Zm00001d003321	1.04551	1.15241	0.773691	0.907516	1.00536	1.13952	1.96978	2.17442	1.45904	1.70656	1.89039	2.14353	47	54	38	62	71	78	-0.00873385	0.968454804286191	0.978227983590763
Zm00001d003322	3.36689	3.51264	3.87953	5.54915	5.13254	5.10287	6.34336	6.62779	7.31611	10.4351	9.65081	9.59886	211	201	192	463	474	470	-0.626627	2.86332608128421e-11	2.16615699839625e-10
Zm00001d003328	7.89586	6.86601	7.65247	8.05064	7.42362	7.04365	14.8761	12.9551	14.4312	15.1391	13.9588	13.2496	209	191	206	327	303	285	-0.00108003	0.991816280185265	0.994030889804429
Zm00001d003329	10.8644	8.75205	10.2277	10.0351	10.1758	9.88727	20.4689	16.5137	19.2876	18.8709	19.1337	18.5986	610	582	572	1010	1007	1013	-0.187089	0.00154372512857176	0.00422839755746506
Zm00001d003331	0.300644	0.240602	0.222963	0.395178	0.456877	0.315031	0.566427	0.453977	0.420469	0.743124	0.859074	0.592596	14	11	11	27	30	23	-0.558676	0.152198759868403	0.234323070574417
Zm00001d003332	1.4517	1.25296	1.01359	1.50243	1.48887	1.5089	2.73507	2.36414	1.91146	2.8253	2.79956	2.83835	17	13	15	33	28	31	-0.438329	0.216095982358429	0.312221159852695
Zm00001d003333	9.21354	9.04061	9.38112	11.0713	11.4675	10.9812	17.3587	17.0582	17.6911	20.8194	21.5625	20.6564	730	703	740	1298	1344	1288	-0.261483	8.13122147450366e-07	3.846860557316e-06
Zm00001d003334	6.77173	5.67361	4.68624	3.55299	4.68265	4.17798	12.7582	10.7052	8.83742	6.68131	8.80488	7.85907	181	156	153	189	190	205	0.340182968537996	0.00584153426056431	0.0139996366347355
Zm00001d003345	9.27636	8.48391	8.85722	6.00566	6.17391	7.0366	17.4771	16.0078	16.7031	11.2935	11.6089	13.2363	154	142	135	160	154	182	0.39073996049208	0.00326156258240214	0.00829328517172973
Zm00001d003346	10.7417	8.17111	11.9523	6.62176	6.65698	6.26771	20.2378	15.4176	22.54	12.4521	12.5172	11.79	54	41	57	52	52	54	0.537445623107663	0.0181086554936098	0.0379857703859252
Zm00001d003347	11.0458	10.213	10.844	8.7003	8.89975	9.51892	20.8108	19.2703	20.4498	16.3607	16.7344	17.9057	192	180	199	250	252	271	0.15637888695571	0.154608748765282	0.237121097749631
Zm00001d003349	5.89154	5.63432	5.23953	5.30512	5.17542	5.254	11.0999	10.6311	9.88083	9.97617	9.73145	9.88314	158	160	145	231	235	232	0.00117600943543895	0.992066985193874	0.994179213616226
Zm00001d003352	10.1036	10.74	10.7469	6.96073	6.76794	6.81636	19.0357	20.2647	20.2668	13.0895	12.7259	12.822	367	397	390	409	427	393	0.502535482485771	9.11139442419716e-10	5.98779915867694e-09
Zm00001d003353	0.198663	0.821268	1.10272	0	0	0.295958	0.37429	1.5496	2.07954	0	0	0.556718	1	4	6	0	0	2	NA	NA	NA
Zm00001d003356	0.322593	0.930738	0.824638	0.063304	0	0.086826	0.607778	1.75615	1.55512	0.119041	0	0.163325	5	15	11	1	0	2	NA	NA	NA
Zm00001d003358	0.301947	0.254697	0.26951	0.053672	0.183349	0.181474	0.56888	0.480573	0.508248	0.10093	0.344754	0.341365	8	6	7	2	7	6	NA	NA	NA
Zm00001d003359	0	0	0	0.232631	0.139149	0.616737	0	0	0	0.437457	0.261645	1.16013	0	0	0	6	4	17	NA	NA	NA
Zm00001d003363	0.91999	0.645059	0.66467	0.140309	0.313932	0.241291	1.7333	1.21712	1.25345	0.263848	0.590293	0.453885	10	7	6	2	5	3	NA	NA	NA
Zm00001d003368	9.29028	9.0861	8.49211	11.5081	11.3139	10.6111	17.5033	17.144	16.0146	21.6407	21.2738	19.9602	588	567	521	1084	1049	997	-0.307745	7.40576025460958e-07	3.52372230128392e-06
Zm00001d003369	10.2168	9.74598	9.6621	10.3716	10.8517	10.7252	19.249	18.3891	18.221	19.5036	20.4047	20.1749	425	418	405	645	689	652	-0.0768821	0.284700311414407	0.389585752980482
Zm00001d003370	0.737667	0.782994	0.883833	0.6605	1.17323	0.657391	1.3898	1.47738	1.66675	1.24205	2.20605	1.2366	11	11	10	14	22	14	-0.0505819	0.910596526266423	0.93763906692529
Zm00001d003372	13.2272	12.978	13.3593	14.7603	13.7902	14.25	24.9206	24.4875	25.1933	27.7565	25.9299	26.8053	685	657	688	1139	1082	1115	-0.12326	0.0275930619529654	0.0550502962123277
Zm00001d003373	4.18801	4.11108	3.67036	2.74914	3.2651	3.73708	7.89039	7.75695	6.92165	5.16969	6.13943	7.02971	176	185	162	188	215	245	0.284201638326341	0.0209072242491601	0.0431147258666421
Zm00001d003376	1.04203	0.420339	0.80291	0.62161	0.920389	0.931219	1.96323	0.793114	1.51415	1.16892	1.73062	1.75169	29	21	27	39	48	58	-0.319843	0.259171071593115	0.361841337417923
Zm00001d003377	0.162508	0.200029	0.155477	0.227161	0.11493	0.139984	0.306171	0.377422	0.293202	0.427172	0.216105	0.26332	0	0	0	0	0	0	NA	NA	NA
Zm00001d003378	5.96098	5.85412	6.16885	6.90783	7.07832	7.26879	11.2307	11.0458	11.6334	12.99	13.3095	13.6731	377	372	393	668	685	699	-0.252104	0.000522132591743189	0.00157557476695555
Zm00001d003379	240.833	241.97	241.773	266.827	271.078	270.615	453.739	456.559	455.941	501.762	509.714	509.045	4082	4101	4130	6786	6914	6860	-0.146285	1.40928584567366e-10	1.00148818518511e-09
Zm00001d003380	3.51709	3.57018	3.55652	7.12401	6.4606	6.67389	6.62636	6.73637	6.70696	13.3966	12.148	12.5541	53	53	54	157	148	151	-0.917572	1.43258101137989e-07	7.45792805734786e-07
Zm00001d003381	3.38054	2.80456	2.93916	4.79538	4.26839	5.25652	6.36909	5.29175	5.54273	9.0176	8.02594	9.88788	94	81	78	179	158	195	-0.478881	0.00175116518431894	0.00474455417555257
Zm00001d003382	5.21964	4.14508	5.02337	8.38787	7.49524	7.33132	9.83403	7.82111	9.47319	15.7732	14.0934	13.7907	192	186	175	454	433	442	-0.671594	6.8851023490178e-12	5.50162848657941e-11
Zm00001d003390	2.9381	3.10561	2.8416	2.70381	2.73247	2.1526	5.53551	5.8598	5.35876	5.08446	5.13791	4.04919	58	61	56	72	74	61	0.351110535022828	0.0853733009019804	0.144944658577095
Zm00001d003392	0.619732	0.780077	0.322826	0.815856	0.643267	0.761676	1.1676	1.47188	0.608792	1.5342	1.20955	1.43277	13	16	6	23	19	21	-0.25441	0.549450713081522	0.648899874821556
Zm00001d003393	38.9364	35.1977	39.5654	39.7551	42.4647	41.2183	73.3578	66.4124	74.6134	74.7586	79.8471	77.5344	776	709	794	1191	1267	1221	-0.0975778	0.0762708357276581	0.132010912328122
Zm00001d003394	12.6214	11.6643	12.0327	7.25151	7.65201	7.74845	23.7792	22.0086	22.6916	13.6363	14.3882	14.5754	344	329	330	311	318	316	0.67930487566896	2.58768815399491e-14	2.50099351959407e-13
Zm00001d003395	54.0688	51.8176	50.0775	52.3495	47.1471	50.7204	101.868	97.7716	94.4373	98.4421	88.6517	95.4086	1220	1165	1126	1758	1589	1698	0.0704345802305039	0.134712517103711	0.211607952243158
Zm00001d003396	0.195758	0.294477	0.14396	0.061341	0.081661	0.201096	0.368816	0.555631	0.271484	0.115351	0.153548	0.378276	0	0	0	0	0	0	NA	NA	NA
Zm00001d003397	0.195758	0.294477	0.14396	0.061341	0.081661	0.201096	0.368816	0.555631	0.271484	0.115351	0.153548	0.378276	0	0	0	0	0	0	NA	NA	NA
Zm00001d003398	3.11238	2.32172	3.75	3.49778	3.41706	2.88588	5.86385	4.38072	7.07183	6.57751	6.42516	5.42854	68	51	74	110	110	96	-0.118032	0.524901513683083	0.627308943915835
Zm00001d003399	3.17028	2.87917	3.40769	2.99378	3.31152	3.23185	5.97295	5.43253	6.4263	5.62973	6.22672	6.07934	150	138	156	216	244	229	-0.0406216	0.738153427954861	0.807208386382167
Zm00001d003400	0.745553	0.89966	1.29418	0.892503	1.08781	1.05051	1.40465	1.69752	2.4406	1.67833	2.04543	1.97609	13	16	21	23	28	25	-0.0107751	0.976282658600152	0.983803544818275
Zm00001d003401	489.554	483.137	491.587	427.58	429.454	427.997	922.341	911.603	927.045	804.056	807.51	805.093	12537	12367	12571	16216	16360	16253	0.211561931189476	2.36925634049137e-50	9.02544291309216e-49
Zm00001d003403	3.41519	2.33265	2.86352	1.47411	1.74531	1.61859	6.43436	4.40135	5.40009	2.77204	3.28174	3.04468	115	76	90	74	84	80	0.832888074654305	5.03784316913993e-06	2.13564123234991e-05
Zm00001d003404	0.803053	0.673241	0.753117	0.808599	0.827458	1.27028	1.51299	1.2703	1.42024	1.52055	1.55589	2.38949	19	17	21	27	31	43	-0.232002	0.485172918158272	0.591349342123199
Zm00001d003406	2.70513	2.39627	2.63237	1.7374	1.61268	1.49004	5.09658	4.52137	4.96418	3.26714	3.03235	2.80286	134	120	129	129	117	110	0.698840158379021	1.79961271733087e-06	8.10415759755393e-06
Zm00001d003408	2.48329	2.09316	2.29977	4.62303	4.74244	4.67061	4.67863	3.94947	4.33696	8.6935	8.91729	8.78574	44	42	54	134	137	143	-0.970866	2.00336118998945e-07	1.02672260986959e-06
Zm00001d003409	0.391964	0.649113	0.451477	0.938785	1.33584	0.599924	0.738477	1.22477	0.851405	1.76536	2.5118	1.1285	7	9	7	16	23	11	-0.526982	0.292537154858457	0.397974802155155
Zm00001d003411	23.0187	25.0232	25.5413	31.6	28.8016	29.6167	43.3683	47.2147	48.1664	59.423	54.1562	55.711	312	335	339	622	572	582	-0.255571	0.00126627926701747	0.00352785917494623
Zm00001d003412	2.13822	1.99457	1.97405	2.16261	2.31038	2.28445	4.02849	3.76343	3.72271	4.06675	4.34425	4.29721	74	76	69	108	116	116	-0.0412234	0.809089293042256	0.863110514714249
Zm00001d003414	1.924	2.00132	1.83899	1.98716	1.87453	1.71566	3.6249	3.77618	3.468	3.7368	3.52472	3.22728	65	69	66	100	97	86	0.0925916101360646	0.612733317495827	0.704062363285431
Zm00001d003415	3.08592	2.70691	3.29078	2.64726	2.72798	2.29419	5.81401	5.10751	6.20583	4.97811	5.12947	4.31554	146	125	154	200	183	176	0.197962186868075	0.129445924171049	0.204844881474802
Zm00001d003417	0.282561	0.54597	0.133657	0.180729	0.233563	0.190052	0.532357	1.03016	0.252054	0.339857	0.439174	0.3575	4	9	2	4	6	4	NA	NA	NA
Zm00001d003418	3.45626	2.95095	2.68934	1.85039	1.48775	1.52747	6.51174	5.56798	5.07161	3.47963	2.79744	2.87328	66	51	51	53	47	47	0.786022213846166	0.000482043481526341	0.00146551414089716
Zm00001d003419	2.97271	2.67719	4.02353	3.49	3.30918	0.892761	5.60072	5.05143	7.58766	6.56287	6.22232	1.67935	1	0	1	1	0	2	NA	NA	NA
Zm00001d003422	5.08836	5.16383	5.20165	6.32539	5.78896	6.25035	9.58668	9.74332	9.80938	11.8948	10.8851	11.7573	154	153	156	284	254	276	-0.220615	0.0549223126480044	0.0998855624243499
Zm00001d003423	23.9159	23.5682	25.0138	26.6716	26.5387	26.3558	45.0586	44.4695	47.1715	50.1553	49.9013	49.5772	502	508	546	847	846	848	-0.114187	0.0740780226476424	0.128736298455478
Zm00001d003425	0.335872	0.202359	0.336438	0.465436	0.686912	0.291183	0.632797	0.381819	0.634462	0.875243	1.29161	0.547735	4	3	6	8	12	5	NA	NA	NA
Zm00001d003426	5.88564	6.68222	6.31309	8.0338	7.27973	7.46406	11.0888	12.6083	11.9054	15.1074	13.6882	14.0404	169	203	184	362	348	328	-0.307233	0.00361182749308783	0.00909690414747456
Zm00001d003427	2.65622	3.29448	2.76036	4.97979	5.21732	4.71116	5.00443	6.21617	5.20555	9.36438	9.81024	8.86202	122	142	126	337	354	320	-0.780847	1.79724813357665e-11	1.38507997526233e-10
Zm00001d003428	4.51382	4.36426	4.41791	4.00068	4.31378	4.15814	8.50423	8.23467	8.3314	7.5232	8.11127	7.82175	91	94	101	126	136	129	0.142197391221387	0.355267986502133	0.465068856840635
Zm00001d003429	15.2734	15.8623	14.7869	28.08	27.8267	27.4354	28.7758	29.9296	27.8854	52.8038	52.3231	51.6078	368	379	357	997	1005	980	-0.840155	1.55248045420885e-35	4.00229137324353e-34
Zm00001d003430	5.03701	4.55991	4.60933	3.39022	3.1246	3.80326	9.48994	8.60383	8.69237	6.37523	5.87525	7.15419	129	118	119	131	119	145	0.483383687711154	0.000894373948685325	0.00257831239894441
Zm00001d003432	9.54835	9.4366	9.77214	6.95761	6.53405	6.59772	17.9895	17.8054	18.4285	13.0836	12.2861	12.4108	225	224	232	235	220	232	0.580730010894861	5.15455476365374e-08	2.82312931816153e-07
Zm00001d003434	16.2111	15.0252	14.9573	9.47339	9.33331	9.90332	30.5424	28.3502	28.2069	17.8145	17.5496	18.6288	437	409	412	381	387	402	0.69799250771941	4.30333729463859e-18	5.29837688921065e-17
Zm00001d003435	0.672674	0.621608	0.523044	0	0	0	1.26735	1.17287	0.986368	0	0	0	9	4	5	0	0	0	NA	NA	NA
Zm00001d003436	4.03973	3.1194	3.97991	1.85252	1.64845	2.20845	7.61103	5.88581	7.50541	3.48362	3.09962	4.15426	97	76	92	68	60	79	0.949709638554167	3.75654342105483e-07	1.85783202638005e-06
Zm00001d003438	11.5301	11.7944	10.8804	8.78345	7.89588	7.48892	21.7232	22.2541	20.5185	16.5171	14.8468	14.0872	384	380	370	428	390	375	0.520227022270929	5.0534224350584e-10	3.41261302545613e-09
Zm00001d003439	0.072644	0.125164	0.109818	0.098694	0.121334	0.112476	0.136865	0.236164	0.207097	0.185593	0.228147	0.211576	4	9	6	10	10	11	-0.112751	0.84502149036392	0.890212513091896
Zm00001d003446	11.627	12.7868	11.1605	14.4619	13.969	14.8354	21.9057	24.1267	21.0467	27.1953	26.2662	27.9064	463	515	472	857	816	890	-0.228365	0.000647463650366573	0.00191887363078552
Zm00001d003447	0	0	0.16363	0.328361	0.122998	0.034562	0	0	0.308577	0.617475	0.231276	0.065014	0	0	1	4	1	1	NA	NA	NA
Zm00001d003448	6.87394	8.47268	7.59781	6.61015	6.97593	6.58955	12.9508	15.9866	14.3281	12.4302	13.117	12.3954	161	210	178	257	276	265	0.053832556087974	0.638307128008062	0.725490397468891
Zm00001d003457	36.4583	34.4882	34.5149	44.5291	46.1013	43.0609	68.689	65.0737	65.0889	83.7361	86.6851	81.0005	715	682	690	1296	1341	1268	-0.310529	8.33475137123011e-09	4.97368075660096e-08
Zm00001d003459	5.18271	4.74355	3.43393	6.7116	6.70156	6.65257	9.76445	8.95032	6.47579	12.621	12.6011	12.5139	95	90	70	171	195	201	-0.559471	0.000231459548826532	0.000746266878669583
Zm00001d003460	28.8575	27.5576	28.0529	27.4115	26.2604	27.2619	54.3687	51.9968	52.9028	51.5468	49.3779	51.2815	903	867	903	1347	1246	1297	0.0520759066792633	0.306842240884162	0.413612165169792
Zm00001d003462	10.7288	10.3663	11.4749	13.5763	14.5229	13.8597	20.2134	19.5596	21.6397	25.5299	27.3077	26.071	359	337	370	668	710	680	-0.355692	1.97651291249838e-06	8.85241462603216e-06
Zm00001d003463	0.225544	0.372464	0.284203	0.332446	0.169321	0.196231	0.424934	0.70278	0.535956	0.625157	0.318377	0.369123	9	10	7	10	5	6	NA	NA	NA
Zm00001d003464	40.8157	41.758	42.084	41.4713	41.5506	39.9371	76.8986	78.7908	79.363	77.9859	78.1283	75.1245	913	922	915	1354	1375	1315	0.0370240702662173	0.450791275321831	0.558866347396531
Zm00001d003468	6.34157	6.18915	6.24112	8.98518	8.59944	9.06371	11.9478	11.6779	11.7696	16.8964	16.1697	17.0495	215	204	208	444	423	440	-0.466338	8.19173380476479e-07	3.8745788187335e-06
Zm00001d003469	0.386585	0.696941	0.50685	0.214244	0.286408	0.14964	0.728342	1.31502	0.955829	0.402881	0.538539	0.281483	13	24	18	12	15	8	1.2455230853198	0.00382247905604167	0.00957769835841879
Zm00001d003470	14.5451	12.6439	13.5981	15.7017	15.7488	15.4857	27.4036	23.857	25.6436	29.5267	29.6128	29.1296	380	329	354	616	616	622	-0.209144	0.0065588040722289	0.015533414414955
Zm00001d003471	0.225061	0.152978	0.169566	0.176673	0.1243	0.104011	0.424026	0.288646	0.319771	0.33223	0.233724	0.195652	9	6	5	11	7	6	NA	NA	NA
Zm00001d003472	2.08712	2.33398	2.99528	2.6605	3.32914	2.55405	3.93222	4.40386	5.64857	5.00301	6.25985	4.80436	116	112	114	168	182	193	-0.0735984	0.590651893315657	0.68486470879338
Zm00001d003473	0.3692	0.127154	0.256457	0.305862	0.219064	0.140288	0.695589	0.239919	0.483632	0.575167	0.411911	0.263892	5	2	2	8	8	3	NA	NA	NA
Zm00001d003474	0.24619	0.159628	0.222118	0.176638	0.171778	0.220607	0.463833	0.301193	0.418876	0.332165	0.322998	0.414976	6	2	3	5	3	8	NA	NA	NA
Zm00001d003476	8.38673	7.43309	7.99499	8.61092	8.0013	8.71516	15.801	14.0251	15.0771	16.1926	15.045	16.3938	363	343	361	611	582	630	-0.179376	0.0192027307477855	0.0400379344172112
Zm00001d003477	5.86099	5.93024	6.38026	6.66759	6.26383	6.53814	11.0424	11.1894	12.032	12.5383	11.778	12.2987	288	303	321	505	481	495	-0.106082	0.20482123974862	0.298696131086247
Zm00001d003483	0.917647	1.13149	0.663107	1.44494	1.42491	1.53049	1.72889	2.13495	1.2505	2.71719	2.67929	2.87895	36	47	27	87	84	92	-0.664066	0.00328658247906053	0.00834831795230797
Zm00001d003485	0.914889	0.477873	0.789012	0.105695	0.198603	0.198543	1.72369	0.90167	1.48794	0.198758	0.373437	0.373474	5	3	5	1	2	2	NA	NA	NA
Zm00001d003488	0.55731	0.585385	0.547528	1.18404	0.915261	0.931837	1.05	1.10453	1.03254	2.22657	1.72098	1.75285	20	21	20	60	45	46	-0.714207	0.0155619213713264	0.0332386507182119
Zm00001d003489	0.460454	1.3469	0.901048	1.32479	1.09689	1.28771	0.867516	2.54139	1.69922	2.49125	2.0625	2.42228	4	8	9	14	11	15	-0.336152	0.52807318529163	0.630155099911429
Zm00001d003491	4.77773	5.73984	5.36471	6.61316	5.86764	6.00896	9.00145	10.8302	10.1169	12.4359	11.033	11.3033	229	252	236	426	387	411	-0.178139	0.0573761788214939	0.103760607783176
Zm00001d003492	1.02106	0.838625	0.896713	0.631124	0.600622	0.670631	1.92372	1.58235	1.69104	1.18681	1.12936	1.2615	32	27	30	31	30	35	0.484127519508198	0.095692923863895	0.159432317318355
Zm00001d003493	19.0937	20.3904	20.6064	14.964	12.7971	13.1373	35.9734	38.4735	38.86	28.1394	24.0626	24.7121	282	296	287	313	279	267	0.603452972246972	5.45337022700103e-10	3.6676733439104e-09
Zm00001d003494	13.1612	12.1363	12.4629	8.3329	9.35158	8.56089	24.7963	22.8993	23.5028	15.6698	17.584	16.1036	0	0	0	0	0	0	NA	NA	NA
Zm00001d003495	1.88685	3.00384	2.02419	4.01191	3.25027	2.82783	3.5549	5.66778	3.81726	7.54431	6.11155	5.31934	75	88	73	204	186	209	-0.750328	5.35425745775107e-07	2.59453757600901e-06
Zm00001d003499	1.01167	1.39403	1.69231	1.3301	1.19016	1.58058	1.90602	2.63031	3.1914	2.50122	2.23787	2.97319	25	35	43	50	46	61	-0.0147323	0.954919259730799	0.969440966267545
Zm00001d003500	6.68882	6.55185	7.30149	3.90192	3.89149	4.28863	12.602	12.3623	13.7693	7.33747	7.31725	8.0672	184	182	199	168	167	191	0.696553022947544	8.59156283218625e-09	5.11090490616315e-08
Zm00001d003501	2.2601	1.87542	1.44244	1.6908	1.28757	1.50231	4.25813	3.53861	2.72019	3.17951	2.42104	2.82594	46	40	32	51	42	47	0.346804889105029	0.167402860190348	0.253457095504071
Zm00001d003502	62.4269	61.7204	56.8983	56.2763	54.4341	53.1782	117.615	116.457	107.3	105.826	102.354	100.032	440	418	406	650	674	598	-0.0112454	0.879321089396614	0.915075779481942
Zm00001d003504	31.8747	29.5964	30.0732	24.1107	25.4174	25.2896	60.0532	55.8436	56.7127	45.3397	47.7928	47.5715	522	466	483	604	633	624	0.25407105601186	0.000314861197980155	0.000990496678669472
Zm00001d003505	1.45185	2.27554	1.69112	0.843246	1.34833	1.04218	2.73534	4.29359	3.18916	1.58571	2.53529	1.96041	28	43	30	22	36	28	0.825341984837711	0.00607528546384415	0.0144910065144833
Zm00001d003508	4.64518	5.15472	3.76876	2.80202	2.74617	2.70865	8.75172	9.72614	7.10721	5.26914	5.16368	5.09516	191	215	157	181	180	168	0.683321039355605	7.346936339677e-08	3.94437149024614e-07
Zm00001d003509	20.9586	20.0451	20.4879	17.5689	16.3594	16.5133	39.4869	37.822	38.6366	33.038	30.7609	31.0627	798	754	787	993	935	959	0.289699920298783	2.14785737472833e-07	1.09623199577639e-06
Zm00001d003510	0.698879	0.824985	0.566524	0.415813	0.3368	0.465887	1.31672	1.55662	1.06836	0.781928	0.633291	0.876366	22	28	17	17	16	21	0.904718113440189	0.0130212461244394	0.0284159473858696
Zm00001d003511	2.05454	1.65492	1.57769	1.39272	1.25616	1.181	3.87083	3.12257	2.97524	2.61898	2.36198	2.22154	50	39	37	52	51	41	0.400717660828503	0.103223861512685	0.169827878364152
Zm00001d003512	4.25542	4.88995	4.69852	5.29246	5.93753	4.82847	8.01741	9.22657	8.86057	9.95237	11.1645	9.08268	177	208	204	349	400	313	-0.257094	0.0192035685927796	0.0400379344172112
Zm00001d003513	0.926346	0.421132	0.711358	1.14331	1.13803	1.75765	1.74527	0.79461	1.3415	2.14996	2.13985	3.30626	17	9	13	34	32	47	-0.941455	0.00957959853100587	0.021754056625522
Zm00001d003515	0.115734	0.035686	0	0.096841	0.134915	0.226903	0.218047	0.067333	0	0.182108	0.253683	0.426821	3	1	0	5	6	10	NA	NA	NA
Zm00001d003518	4.76422	5.04443	4.46554	3.38024	4.4124	4.19057	8.97599	9.51803	8.42121	6.35648	8.29673	7.88274	301	341	314	382	497	467	0.0997444665677438	0.292761481242604	0.398192336511025
Zm00001d003520	0.735652	0.586783	0.814028	0.753289	0.641687	0.81019	1.386	1.10717	1.53511	1.41654	1.20658	1.52402	23	18	26	35	29	35	0.0300781260555827	0.923854461479561	0.947933340990213
Zm00001d003521	0.553983	0.622402	0.874185	0.126532	0.213379	0.521311	1.04373	1.17437	1.64856	0.23794	0.40122	0.980622	11	8	13	3	4	11	1.42332226414106	0.015427552179799	0.0329954073321622
Zm00001d003522	6.112	7.80818	7.13225	5.53305	5.58345	5.81131	11.5153	14.7328	13.4501	10.4048	10.4987	10.9315	170	217	200	238	241	250	0.28085543847977	0.0135484164427504	0.0294312889653035
Zm00001d003524	9.04639	9.45927	8.53026	5.98223	6.23985	6.19498	17.0438	17.8481	16.0866	11.2494	11.7329	11.6532	199	210	190	194	206	203	0.583787226506397	3.27949417357684e-07	1.63663573785507e-06
Zm00001d003525	2.72937	3.55373	2.528	3.22514	2.90976	2.93455	5.14225	6.70532	4.76737	6.06481	5.47128	5.5201	163	156	154	309	277	296	-0.305535	0.00656145407938103	0.0155367138401051
Zm00001d003529	0	0.093092	0	0.30435	0.258312	0.689565	0	0.175649	0	0.572323	0.485709	1.29712	0	0	0	3	4	8	NA	NA	NA
Zm00001d003533	8.88212	9.58721	9.07462	7.32864	7.69241	7.67213	16.7343	18.0895	17.1131	13.7813	14.4642	14.4318	436	457	429	509	542	552	0.315328926006432	2.34665682204384e-05	9.00735857962891e-05
Zm00001d003534	2.75909	2.82865	2.0531	3.09538	3.39378	3.25362	5.19824	5.33722	3.87178	5.8208	6.3814	6.12029	90	91	67	150	166	159	-0.344187	0.0291316258138898	0.0577470481876842
Zm00001d003538	0.560962	0.693186	0.392347	1.31152	0.789528	1.33529	1.05688	1.30793	0.739897	2.46629	1.48456	2.51177	7	11	6	27	15	21	-0.798664	0.0902467957148649	0.151801029422956
Zm00001d003539	52.3446	56.5881	52.2774	53.3744	54.8461	53.0227	98.6196	106.773	98.5859	100.369	103.128	99.7393	910	969	931	1498	1471	1450	-0.0597564	0.215421757689696	0.311418086502301
Zm00001d003540	8.26595	8.56555	7.85516	15.0148	14.5184	13.8297	15.5734	16.1618	14.8134	28.2349	27.2992	26.0146	202	196	177	526	489	479	-0.784139	3.26072854806803e-16	3.61502205802179e-15
Zm00001d003543	0.966338	1.03541	1.11568	0.712736	0.752529	0.867682	1.82062	1.95366	2.10398	1.34028	1.415	1.63217	26	30	31	31	35	37	0.349804840465015	0.224703574193817	0.322479042479464
Zm00001d003544	0.433893	0.429928	0.513216	1.03431	0.735831	0.816125	0.817473	0.811205	0.967834	1.94499	1.3836	1.53519	10	7	12	31	25	31	-0.991612	0.0153806639154246	0.0329055169592455
Zm00001d003545	0.365553	0.342783	0.133672	0.395344	0.525283	0.553017	0.688718	0.646776	0.252082	0.743435	0.987699	1.04026	5	5	2	7	10	10	NA	NA	NA
Zm00001d003546	5.32983	6.08091	5.20504	6.58948	5.87025	5.36616	10.0416	11.4737	9.81578	12.3914	11.0379	10.0941	101	115	96	182	159	146	-0.048925	0.740523012806169	0.80908389807349
Zm00001d003549	1.01474	1.28759	0.944371	1.2392	1.58162	1.48435	1.91182	2.42948	1.78092	2.3303	2.97395	2.79217	29	34	27	48	56	56	-0.236682	0.3621526584908	0.472206116548075
Zm00001d003552	8.58627	9.52089	10.8808	11.5893	11.3028	12.1245	16.1769	17.9644	20.5193	21.7934	21.2528	22.8069	131	152	168	259	257	278	-0.222636	0.0621584546465462	0.111036378195561
Zm00001d003555	0.808223	0.844304	0.873252	0.64868	0.767352	0.977638	1.52273	1.59307	1.6468	1.21983	1.44287	1.839	33	32	35	42	45	59	0.0473873205032767	0.855627780607145	0.89774130855163
Zm00001d003556	6.71617	6.54899	6.47802	4.96934	4.73431	5.22947	12.6536	12.3569	12.2164	9.34475	8.90202	9.837	325	320	314	400	369	388	0.32261164411489	0.000198991142845032	0.000650232358519393
Zm00001d003559	2.45881	2.45682	2.28968	3.40768	3.28746	3.66401	4.6325	4.63563	4.31794	6.40807	6.18147	6.89225	121	116	116	256	258	272	-0.561486	6.0960248084731e-06	2.55391431545946e-05
Zm00001d003563	0.262773	0.23446	0.156463	0.25615	0.319633	0.388378	0.495076	0.442388	0.295062	0.481684	0.601012	0.730567	8	9	6	9	13	15	NA	NA	NA
Zm00001d003566	36.058	36.1358	36.8553	33.6192	32.2622	32.8035	67.9349	68.1824	69.5026	63.2201	60.6632	61.7056	256	244	268	417	366	377	-0.00155809	0.986792367076396	0.99039774656882
Zm00001d003567	26.4343	27.2076	26.6207	22.9496	22.7715	23.4393	49.8033	51.3364	50.2019	43.1562	42.8176	44.091	19	26	18	22	22	29	0.380938588817672	0.269199668839543	0.372498092165446
Zm00001d003569	4.2064	4.49832	4.4733	2.1714	2.25642	2.31469	7.92503	8.48762	8.43586	4.08327	4.24279	4.3541	141	157	145	115	118	121	0.916956763962192	5.56607555107594e-11	4.09797754166916e-10
Zm00001d003571	0.679372	0.587852	0.295708	0.607459	0.546874	0.49595	1.27997	1.10918	0.557653	1.14231	1.0283	0.932916	13	12	5	20	21	16	-0.332537	0.462458196040671	0.569986239628771
Zm00001d003572	6.05992	5.18808	5.10437	3.95128	4.034	3.97029	11.4172	9.78908	9.62594	7.43029	7.58521	7.46839	250	216	212	259	270	257	0.380114192690929	0.00033448159310468	0.00104870698644888
Zm00001d003575	0.195884	0.312937	0.146201	0.527522	0.538482	0.462844	0.369055	0.590462	0.275709	0.991995	1.01252	0.870641	5	6	3	16	17	14	-1.15379	0.0437460000068558	0.0822896110606023
Zm00001d003578	0.344717	0.328248	0.555855	0.051648	0.045565	0.070062	0.649462	0.619352	1.04824	0.097123	0.085677	0.131792	31	31	53	3	1	4	4.43876573749968	3.66518755934823e-14	3.49727641952012e-13
Zm00001d003579	0.572941	0.294127	0.383571	0	0	0	1.07944	0.554971	0.723347	0	0	0	7	2	6	0	0	0	NA	NA	NA
Zm00001d003581	0.405069	0.483376	0.475168	1.04728	0.771822	1.01892	0.763168	0.912054	0.896082	1.96939	1.45127	1.91666	9	14	12	38	31	39	-1.03212	0.00532163073288575	0.0128747114795121
Zm00001d003583	0.286247	0.279404	0.377047	0.13072	0.326035	0.386712	0.539301	0.52719	0.711044	0.245816	0.613051	0.727432	5	6	6	3	8	10	NA	NA	NA
Zm00001d003584	46.313	44.8812	46.4475	25.0841	24.8584	25.9567	87.2558	84.6837	87.5918	47.1701	46.7416	48.8264	1157	1121	1147	937	916	981	0.866641009791444	7.40399175374552e-66	4.12272270558222e-64
Zm00001d003588	2.81174	2.53288	4.25496	2.72082	2.45228	2.23577	5.29743	4.77915	8.02409	5.11645	4.61107	4.20564	50	45	64	64	56	54	0.463270037055653	0.0369708449431474	0.0710588664797818
Zm00001d003589	5.04554	5.31284	5.41988	7.35011	7.86985	8.07679	9.50602	10.0245	10.2209	13.8217	14.7978	15.193	115	125	131	258	275	288	-0.5526	6.7331440778784e-06	2.80005922686943e-05
Zm00001d003590	11.1389	11.4316	10.3783	11.1557	11.8267	11.7465	20.9862	21.5696	19.5716	20.978	22.2379	22.0959	275	282	252	399	441	431	-0.0583764	0.519568193829952	0.622439523964622
Zm00001d003592	0	0.108889	0	0.300682	0.132213	0.162432	0	0.205456	0	0.565427	0.248602	0.305546	0	1	0	5	1	1	NA	NA	NA
Zm00001d003593	5.33139	3.57614	3.11279	3.88566	4.1024	3.44354	10.0446	6.74761	5.87016	7.30691	7.71383	6.47753	52	33	32	57	62	48	0.0799724070634672	0.749025020304586	0.815454030428036
Zm00001d003598	7.29165	6.49081	7.44239	7.58561	7.09242	6.53777	13.7378	12.2471	14.035	14.2646	13.336	12.298	181	164	191	283	268	242	0.0282656209028071	0.803593763391467	0.85893854787407
Zm00001d003601	20.3898	20.3846	19.976	12.3783	13.1783	13.0845	38.4152	38.4626	37.6713	23.2772	24.7794	24.6128	1189	1161	1135	1086	1177	1140	0.627714707413688	1.6419945689587e-37	4.52564456280557e-36
Zm00001d003602	49.9608	51.5615	49.8054	30.0159	31.066	31.0081	94.1284	97.2883	93.9241	56.4443	58.414	58.3284	1980	2020	1974	1855	1921	1916	0.663139071911496	8.7065843737735e-72	5.43567892608086e-70
Zm00001d003603	1.86917	2.05206	2.15941	1.86192	1.94273	1.72532	3.52159	3.87191	4.07227	3.5013	3.65296	3.24546	56	62	63	82	87	76	0.156574608985691	0.419887293999971	0.529735255617086
Zm00001d003604	0.398944	0.32073	0.191562	0.292696	0.302022	0.317173	0.751628	0.605166	0.361252	0.550408	0.567898	0.596624	8	6	3	10	10	8	NA	NA	NA
Zm00001d003605	0.29493	0.339661	0.265806	0.413496	0.483177	0.461519	0.55566	0.640887	0.501263	0.77757	0.908527	0.868149	0	0	0	0	0	0	NA	NA	NA
Zm00001d003606	0.5083	0.419716	0.505655	0.575741	0.650209	0.680051	0.957659	0.791938	0.953576	1.08267	1.2226	1.27922	6	6	3	5	8	10	NA	NA	NA
Zm00001d003607	1.20112	1.03665	1.77632	1.60042	1.48464	1.72169	2.26296	1.95599	3.34983	3.00956	2.7916	3.23861	26	25	41	54	45	60	-0.195986	0.464893819956836	0.572189471339316
Zm00001d003611	15.064	15.9661	15.1949	15.6061	14.3107	15.3422	28.3812	30.1255	28.6548	29.3469	26.9087	28.8597	905	915	937	1378	1301	1404	0.0268594815850201	0.59104043935344	0.685122504788779
Zm00001d003612	18.2532	18.9163	19.2205	23.2544	24.2333	24.0191	34.3898	35.6921	36.2465	43.7294	45.5664	45.1816	335	349	356	640	656	663	-0.320161	2.09517740118537e-05	8.10119970120519e-05
Zm00001d003613	8.4501	8.82334	7.49143	10.0889	9.44756	10.9218	15.9203	16.6482	14.1275	18.972	17.7644	20.5446	289	299	265	514	489	542	-0.263574	0.00214385900368984	0.00568928862608025
Zm00001d003614	1.79433	1.32985	1.56913	1.2873	1.03718	0.990119	3.38059	2.50922	2.9591	2.42075	1.95023	1.86248	75	60	67	83	65	65	0.516892418217272	0.00933386615408085	0.0212702712625441
Zm00001d003615	3.7738	3.56544	3.75751	4.47581	4.41132	4.56335	7.11	6.72741	7.08599	8.41666	8.29469	8.58398	237	232	245	413	415	416	-0.207623	0.023907222316562	0.0485110191507193
Zm00001d003616	8.74693	8.7251	7.94601	8.1735	8.44741	8.05269	16.4796	16.4629	14.9848	15.3701	15.8838	15.1477	300	300	290	537	535	526	-0.251007	0.00215609797080174	0.00571698950366059
Zm00001d003617	1.52913	0.898172	1.2601	0.766346	0.887695	1.10378	2.88094	1.69471	2.37633	1.4411	1.66915	2.07629	40	23	35	37	37	46	0.301090331929695	0.28047938871529	0.384939043366721
Zm00001d003618	13.8769	12.3954	12.3062	13.3381	13.3064	12.0901	26.1448	23.3881	23.2074	25.082	25.0203	22.7423	343	299	308	490	496	444	0.00333925505660776	0.969010897458813	0.978589780559382
Zm00001d003620	0.501768	0.788105	0.60722	0.453753	0.595261	0.617291	0.945353	1.48703	1.14511	0.853274	1.11928	1.16117	7	15	10	12	15	18	0.101630998977489	0.827606754107164	0.876946759034434
Zm00001d003621	9.02878	8.95297	8.70591	9.78224	9.16222	8.79822	17.0106	16.8928	16.4178	18.3953	17.2279	16.5501	645	647	617	1025	987	938	-0.0345043	0.561965262625668	0.660592247642825
Zm00001d003624	1.37174	1.57877	0.902826	1.47772	1.38868	1.42608	2.58441	2.97889	1.70257	2.77882	2.61117	2.68256	35	40	24	59	53	54	-0.152187	0.551676088613208	0.650937237569052
Zm00001d003626	0.409019	0.437173	0.091261	0.802281	0.325256	0.540341	0.770609	0.824876	0.172102	1.50867	0.611586	1.01642	10	9	2	23	12	18	-0.741904	0.157007032986058	0.240172736612979
Zm00001d003630	8.23016	8.51438	10.21	9.61077	8.65709	9.21424	15.506	16.0653	19.2542	18.0729	16.2781	17.3326	135	141	170	237	212	226	-0.00446938	0.971363870613923	0.980191209717033
Zm00001d003632	17.4832	18.8418	19.1888	17.8668	17.5061	17.3167	32.939	35.5514	36.1866	33.5982	32.9171	32.5739	716	767	790	1091	1087	1061	0.0824276270441096	0.13660682113168	0.214120994030211
Zm00001d003639	3.31244	3.1898	3.83048	3.52778	3.17415	2.94063	6.24078	6.01865	7.22361	6.63392	5.96842	5.53154	19	20	22	35	28	29	0.000591065728981411	0.998553367549982	0.998795764289283
Zm00001d003640	3.61157	3.78721	3.96211	3.64354	3.14086	3.28881	6.80436	7.14586	7.47183	6.85161	5.90583	6.18648	98	103	105	150	141	142	0.0925565519991034	0.529517585946039	0.631208451173766
Zm00001d003643	22.8914	23.621	26.5958	23.7678	23.6394	23.6257	43.1284	44.5691	50.155	44.6949	44.4497	44.4416	546	581	652	847	847	846	0.0795987040732916	0.220612058075473	0.317454857796398
Zm00001d003644	4.20907	4.09455	4.3905	6.96272	6.553	6.95102	7.93006	7.72576	8.2797	13.0932	12.3217	13.0754	325	321	334	744	723	772	-0.598621	1.0627755366402e-15	1.14139876595811e-14
Zm00001d003645	0.584493	0.700685	0.719513	1.30187	1.20118	1.56304	1.10121	1.32208	1.35687	2.44814	2.25861	2.94019	16	23	18	55	46	55	-0.859027	0.00396404236598191	0.0098952967906069
Zm00001d003646	0.864706	0.776646	1.20666	0.887353	0.928492	1.12692	1.62914	1.46541	2.27555	1.66865	1.74586	2.11982	35	30	48	54	57	69	-0.0783954	0.749345268961436	0.815694922707537
Zm00001d003648	2.24459	2.18969	2.31198	3.19768	3.10586	3.39475	4.2289	4.1316	4.35998	6.01318	5.84001	6.38576	162	186	185	403	394	423	-0.601278	3.6568087463016e-09	2.26244451038074e-08
Zm00001d003649	2.86901	2.65436	2.92284	2.64193	2.96302	2.47733	5.40533	5.00836	5.51195	4.96809	5.57142	4.66002	125	115	134	182	203	171	0.021268370760373	0.874768081018783	0.911533671692842
Zm00001d003651	0.553584	1.86553	1.2435	1.6027	0.771023	0.751063	1.04298	3.51995	2.34502	3.01384	1.44977	1.4128	0	0	0	0	0	0	NA	NA	NA
Zm00001d003652	8.50203	8.60798	8.87077	8.01178	8.49914	8.16638	16.0182	16.2419	16.7287	15.066	15.9811	15.3615	249	257	250	386	378	398	-0.026761	0.771256115580773	0.834183434486983
Zm00001d003653	109.698	110.105	111.417	105.566	100.599	102.295	206.675	207.751	210.113	198.514	189.158	192.424	1753	1762	1781	2544	2456	2494	0.0925517823613663	0.00972291854508677	0.0220370109268592
Zm00001d003654	17.1018	16.1911	17.1597	15.5735	14.763	14.6633	32.2205	30.5501	32.3601	29.2856	27.7591	27.5826	484	457	477	653	620	626	0.171995111722067	0.0137571186600567	0.0298374633417477
Zm00001d003655	4.24507	4.02447	4.3561	5.69438	5.37501	5.13284	7.9979	7.59353	8.21483	10.7082	10.1067	9.65523	390	366	357	693	715	693	-0.323254	9.87222955880392e-06	4.00116608823458e-05
Zm00001d003656	0.216713	0.119641	0.150801	0.274029	0.28747	0.262594	0.408296	0.225744	0.284385	0.515306	0.540535	0.493958	5	3	4	8	8	5	NA	NA	NA
Zm00001d003657	0.675327	0.974168	0.758833	0.446325	0.37742	0.302066	1.27235	1.8381	1.43102	0.839305	0.709669	0.568206	21	28	22	21	20	18	0.860563085774463	0.0130586991552595	0.0284825954314494
Zm00001d003658	3.25034	3.51322	3.33389	3.24544	4.07501	4.01966	6.12379	6.62888	6.28712	6.10299	7.66232	7.56125	83	92	85	122	148	146	-0.0847145	0.593045750000477	0.686738645305002
Zm00001d003659	31.094	30.705	27.1754	16.2935	20.046	19.3662	58.5825	57.9355	51.2479	30.6396	37.6928	36.4292	890	840	861	831	839	816	0.653048767135266	1.13196784626727e-31	2.57694669090844e-30
Zm00001d003660	1.82716	1.58688	2.1923	4.11963	4.15367	3.87486	3.44245	2.99419	4.13428	7.74688	7.81022	7.28888	29	25	35	92	92	84	-0.997032	1.94975035752327e-05	7.57324086237985e-05
Zm00001d003663	19.1442	20.4425	18.9413	20.9624	20.6216	21.1671	36.0686	38.5717	35.72	39.4194	38.7751	39.8167	384	418	385	628	615	636	-0.0692412	0.347852933601055	0.457364184924269
Zm00001d003664	6.81067	6.98893	6.82836	8.43081	7.74063	8.27177	12.8316	13.187	12.8771	15.854	14.5548	15.5598	373	344	374	592	616	618	-0.149686	0.0488053286355626	0.0901939108878019
Zm00001d003667	0.588998	0.605423	0.509524	0.72848	0.686907	0.848083	1.1097	1.14234	0.960871	1.36989	1.2916	1.5953	64	67	57	121	114	135	-0.383368	0.0301723680140947	0.0595249321678024
Zm00001d003668	2.86397	2.74355	2.01938	1.38282	1.68533	1.64807	5.39584	5.17665	3.80819	2.60036	3.16897	3.10014	126	118	84	80	105	100	0.796114101293285	4.52046763179045e-06	1.92921666253677e-05
Zm00001d003669	3.92777	3.89677	4.12035	3.06299	3.2017	2.84803	7.40009	7.35259	7.77026	5.7599	6.02022	5.35735	103	103	101	113	118	105	0.463147215860578	0.00298405287145394	0.00765139381258616
Zm00001d003670	3.60833	3.18633	3.11512	3.61267	3.96071	3.79144	6.79825	6.01209	5.87456	6.79356	7.44739	7.13196	195	175	174	299	308	318	-0.172482	0.107093981540126	0.175076671666768
Zm00001d003671	3.58978	2.58963	3.3738	3.75049	3.89909	4.40927	6.7633	4.88621	6.36239	7.05271	7.33153	8.29415	114	78	104	177	188	201	-0.341913	0.0206125376995749	0.0425769713047531
Zm00001d003672	150.562	143.233	150.258	140.311	144.001	136.708	283.665	270.258	283.36	263.852	270.767	257.157	2301	2216	2322	3165	3269	3136	0.108624275851678	0.000841511186923466	0.00243842956801557
Zm00001d003673	9.05618	8.33042	9.13585	9.96422	8.77328	8.38147	17.0622	15.7182	17.2286	18.7375	16.4966	15.7661	368	348	384	605	529	522	0.00318815781724478	0.968670025684242	0.978324311027416
Zm00001d003674	1.79451	1.57471	1.70541	1.50275	1.69016	1.53269	3.38093	2.97123	3.21609	2.82589	3.17804	2.8831	51	47	46	69	71	73	0.0285854516476444	0.892830066702134	0.925084352670754
Zm00001d003675	1.83105	1.77552	1.86848	1.46448	1.89948	1.48402	3.44977	3.35012	3.52361	2.75392	3.57162	2.79155	36	37	37	43	56	43	0.224927806723042	0.3749196444975	0.484442453027075
Zm00001d003678	4.06736	4.30344	5.12287	5.52415	4.78364	5.10323	7.66309	8.1199	9.66082	10.388	8.99478	9.59952	153	162	187	303	310	303	-0.274308	0.0133385132880493	0.0290186610366459
Zm00001d003679	6.65247	6.85371	7.7229	5.95482	6.27301	6.46423	12.5335	12.9319	14.564	11.1979	11.7953	12.1597	341	332	369	454	512	535	0.0667616082598677	0.428384217278653	0.537911676762666
Zm00001d003680	206.447	224.507	222.966	231.669	232.876	228.405	388.955	423.609	420.475	435.649	437.881	429.645	2429	2527	2567	4044	4166	4134	-0.121059	5.6021492507098e-05	0.000202873789256333
Zm00001d003683	198.515	201.624	200.961	154.569	158.753	155.721	374.01	380.433	378.977	290.664	298.507	292.923	4015	3968	4016	4183	4266	4203	0.516919321973835	1.94304359242257e-91	1.61743659041964e-89
Zm00001d003684	4.08657	4.059	4.61002	5.28813	5.33794	5.75749	7.69927	7.65869	8.69368	9.94422	10.037	10.8302	78	78	82	142	144	153	-0.28989	0.0654954097428343	0.115966698780498
Zm00001d003685	16.4716	19.3117	17.4275	16.4787	15.8973	16.6118	31.0333	36.4382	32.8651	30.9878	29.892	31.2479	256	295	274	385	373	396	0.109234224898674	0.233373098587741	0.332259321415763
Zm00001d003689	1.97398	2.72744	2.05436	2.8878	2.50019	2.47887	3.71907	5.14625	3.87416	5.43045	4.70116	4.66294	25	33	34	56	58	50	-0.24061	0.350381481388242	0.460036185043096
Zm00001d003690	2.70111	3.11874	2.16042	4.12834	3.83461	4.23963	5.089	5.88457	4.07416	7.76326	7.2103	7.97504	117	122	114	241	219	238	-0.390143	0.00230506965922671	0.00607550503039041
Zm00001d003693	0.097837	0.103111	0.055595	0.123014	0.118237	0.140637	0.184328	0.194553	0.104843	0.231326	0.222323	0.264547	2	4	2	3	2	6	NA	NA	NA
Zm00001d003702	0.143727	0.201963	0.196106	0.226767	0.106749	0.184099	0.270787	0.381072	0.369821	0.426431	0.200722	0.346303	6	8	8	13	6	11	NA	NA	NA
Zm00001d003705	0.09057	0.300974	0.081496	0.39297	0.286699	0.451797	0.170639	0.567889	0.153687	0.738971	0.539085	0.84986	0	3	0	6	3	6	NA	NA	NA
Zm00001d003707	96.6548	97.0431	95.9128	65.6695	66.3558	65.5611	182.102	183.105	180.875	123.49	124.77	123.325	2156	2167	2130	2178	2196	2179	0.571194396132312	8.12531648106792e-61	4.09963672166209e-59
Zm00001d003709	3.45152	3.67076	3.39525	5.3521	5.46717	5.74482	6.50281	6.92613	6.40283	10.0645	10.28	10.8064	51	58	47	105	107	114	-0.469909	0.013520169927273	0.0293725097637936
Zm00001d003710	4.11725	3.38745	3.29649	4.10686	4.00922	4.53136	7.75709	6.39159	6.21659	7.72285	7.5386	8.52381	239	202	200	378	366	413	-0.258615	0.0103309737665213	0.0232277795952807
Zm00001d003712	19.385	17.7522	19.1377	15.0528	15.444	14.6543	36.5221	33.4956	36.0903	28.3065	29.0396	27.5658	413	370	407	488	485	465	0.320250246569667	4.84398944397512e-05	0.00017705196780514
Zm00001d003713	10.1354	11.0076	11.4049	12.1494	12.4104	12.3886	19.0956	20.7696	21.5077	22.8466	23.3355	23.3037	645	701	716	1159	1166	1178	-0.171167	0.00218772556754445	0.00579649975419584
Zm00001d003715	6.71893	8.15373	7.23962	9.20894	8.54919	10.5246	12.6588	15.3848	13.6526	17.3172	16.0752	19.7975	137	165	155	278	261	328	-0.33041	0.00622501857611627	0.0148238426369989
Zm00001d003718	1.49796	1.34488	1.39859	3.00061	3.13724	2.74097	2.82223	2.53757	2.63749	5.64259	5.89901	5.15595	29	26	29	84	86	77	-0.962701	5.92722799843065e-05	0.000213457913773053
Zm00001d003719	0.742734	0.848227	0.539237	0.111186	0.204666	0.212316	1.39934	1.60047	1.0169	0.209083	0.384838	0.399381	13	14	11	4	7	7	1.67136591590172	0.00204673912058974	0.00545922227622614
Zm00001d003723	0.694149	0.841783	0.926967	0.135408	0.219432	0.147524	1.30781	1.58831	1.74809	0.254633	0.412602	0.277503	30	34	42	10	14	11	2.19193244462994	1.08260173359704e-09	7.06577683730722e-09
Zm00001d003724	2.52239	1.72387	1.61117	1.73188	2.3338	2.26687	4.75228	3.25266	3.03837	3.25676	4.38829	4.26415	39	29	24	38	53	58	-0.102295	0.709192529435497	0.784139843704553
Zm00001d003725	4.89458	6.59008	7.3581	20.7322	22.7589	19.5597	9.2216	12.4344	13.8761	38.9864	42.7941	36.7931	34	43	50	75	103	69	-0.366416	0.107481742222766	0.175640895827447
Zm00001d003728	0.630518	0.75995	1.25129	1.85207	2.09159	0.399981	1.18792	1.4339	2.35972	3.48277	3.93287	0.752392	60	66	58	35	42	53	1.09458564661734	1.57961443024217e-06	7.17486819012993e-06
Zm00001d003729	5.75403	6.46221	6.27328	5.58771	4.99727	5.40785	10.8408	12.1932	11.8303	10.5076	9.39645	10.1725	80	90	83	118	103	116	0.179821892559185	0.276992646644555	0.381169386785781
Zm00001d003730	256.707	250.33	250.944	316.219	316.565	328.624	483.647	472.333	473.236	594.643	595.243	618.164	2662	2635	2632	4970	4975	5179	-0.33825	4.14071617211527e-33	9.90047639489418e-32
Zm00001d003736	0.447975	0.7084	0.534173	0.440067	0.389295	0.465185	0.844004	1.33664	1.00736	0.827537	0.731998	0.875045	7	8	7	8	8	9	NA	NA	NA
Zm00001d003742	4.9014	5.47716	4.3343	3.38973	3.55975	3.28397	9.23444	10.3345	8.17371	6.37431	6.69346	6.17738	242	254	224	260	257	240	0.521109591286041	5.74789253594916e-07	2.7717017196464e-06
Zm00001d003744	0.269012	0.244183	0.192042	0.290882	0.205024	0.192035	0.506831	0.460735	0.362157	0.546998	0.38551	0.361231	0	0	0	1	1	0	NA	NA	NA
Zm00001d003745	1.46258	1.06619	1.48694	0.940845	1.09215	1.28194	2.75556	2.01173	2.80411	1.76924	2.05358	2.41141	42	31	44	38	42	49	0.452415239858286	0.0789991248119962	0.135905320626747
Zm00001d003750	3.60535	2.9838	3.09927	2.58636	2.81792	3.04085	6.79263	5.62997	5.84467	4.86359	5.29858	5.72004	203	165	173	223	242	253	0.184980412431477	0.11314517298659	0.183380628802115
Zm00001d003751	98.1334	97.794	94.7342	77.9829	79.5667	79.8413	184.888	184.522	178.652	146.645	149.611	150.187	2179	2169	2119	2630	2669	2682	0.289905991880239	4.3237056510279e-18	5.31551341672614e-17
Zm00001d003753	2.28245	2.01832	1.9607	2.33239	1.89275	2.74964	4.30024	3.80825	3.69754	4.38601	3.55898	5.17227	0	0	0	0	0	4	NA	NA	NA
Zm00001d003754	0.372787	0.550921	0.38823	0.927478	0.943436	0.763834	0.702347	1.0395	0.732132	1.7441	1.77396	1.43682	20	29	20	80	73	63	-1.05289	7.67931457339969e-05	0.000270681058166753
Zm00001d003756	4.70987	4.49755	5.76787	4.1649	3.9282	3.72545	8.87359	8.48616	10.8772	7.832	7.38627	7.00782	72	67	84	97	91	82	0.317426963671186	0.0807312330413168	0.138413195178951
Zm00001d003757	6.98391	6.97963	6.87974	13.3821	12.4263	12.9965	13.158	13.1695	12.974	25.1648	23.3654	24.4473	109	118	113	321	295	304	-0.842689	4.60373197214008e-12	3.73051673376661e-11
Zm00001d003758	0.095201	0.116876	0.040036	0.122768	0.132039	0.132334	0.179364	0.220527	0.075501	0.230862	0.248275	0.248929	2	3	0	4	2	1	NA	NA	NA
Zm00001d003760	10.4677	8.47044	9.35156	18.7411	18.4147	18.1507	19.7216	15.9824	17.6354	35.2423	34.6256	34.1427	131	107	120	349	350	342	-0.946589	8.04083041053256e-16	8.71518852431374e-15
Zm00001d003761	0.149603	0.153969	0.209449	0.203477	0.050972	0.200552	0.281858	0.290515	0.394983	0.382634	0.095844	0.377252	2	2	3	4	1	4	NA	NA	NA
Zm00001d003762	1.04909	0.851779	1.1777	1.3492	1.38072	1.58571	1.97652	1.60717	2.22093	2.53715	2.59619	2.98283	28	24	31	53	54	63	-0.44102	0.0929668091000057	0.155624512247237
Zm00001d003763	7.62312	7.00627	7.40593	4.28714	5.91093	4.97572	14.3623	13.2197	13.9663	8.06188	11.1144	9.35967	90	78	88	71	88	83	0.674438367347842	0.000165128833329734	0.000547249349384854
Zm00001d003765	0.128165	0.277297	0.15771	0.354317	0.349016	0.304828	0.241468	0.523215	0.297413	0.666286	0.656262	0.573402	5	9	7	20	19	17	-0.821576	0.0941298020266684	0.157262541931702
Zm00001d003767	12.36	12.2487	13.4914	29.8864	31.0626	30.7986	23.2868	23.1113	25.4424	56.2008	58.4076	57.9343	180	181	197	642	670	654	-1.22357	4.61021548815812e-42	1.44276401916118e-40
Zm00001d003770	23.4505	19.5143	18.6497	20.758	22.5959	21.3673	44.1818	36.8204	35.1701	39.0349	42.4875	40.1934	160	135	137	224	234	233	-0.0843018	0.490882127687693	0.596308905405996
Zm00001d003773	13.7924	13.3829	15.2279	14.3495	14.3083	13.8646	25.9854	25.2513	28.7171	26.9839	26.9042	26.0802	500	507	575	775	770	782	0.0366365048143715	0.583569852909201	0.678945763457609
Zm00001d003774	2.34624	2.4727	2.02216	2.09615	1.70104	1.83306	4.42042	4.66558	3.81343	3.94176	3.19849	3.4481	55	61	52	76	63	66	0.306292736943093	0.139692028166925	0.218016918904797
Zm00001d003775	1.03571	1.19316	1.25106	1.99739	2.13568	2.47074	1.95133	2.25131	2.35928	3.75605	4.01576	4.64763	25	23	27	60	61	69	-0.747685	0.00436771701594352	0.0107929103233555
Zm00001d003776	0.990538	0.666255	0.753457	1.14419	1.41409	1.19191	1.86622	1.25712	1.42089	2.15162	2.65895	2.24206	32	22	27	63	78	66	-0.760369	0.00295577701334076	0.00758676028870677
Zm00001d003777	0.147158	0	0.127929	0.189798	0.132301	0.082437	0.277252	0	0.241252	0.356912	0.248769	0.15507	2	0	1	2	2	1	NA	NA	NA
Zm00001d003778	0.919841	0.787414	0.855297	1.02635	1.23562	1.32859	1.73302	1.48572	1.61294	1.93004	2.32336	2.49917	44	38	36	70	87	85	-0.442895	0.0457862988050772	0.08545784881156
Zm00001d003779	6.16883	5.42554	6.13978	8.54083	8.37233	8.4928	11.6223	10.2371	11.5785	16.0609	15.7427	15.9755	165	143	164	335	332	340	-0.499854	4.7109346356855e-06	2.00496534684201e-05
Zm00001d003780	0.611903	0.719547	0.279461	0.674713	0.776138	0.870345	1.15285	1.35767	0.527013	1.26878	1.45939	1.63718	13	13	8	16	23	23	-0.273362	0.519225234272769	0.622239722100129
Zm00001d003781	3.16651	2.74957	2.95713	4.36598	3.78321	4.61975	5.96584	5.188	5.57662	8.21013	7.11364	8.69007	46	36	43	77	96	86	-0.457744	0.0335392744079415	0.0652803874340685
Zm00001d003784	2.65457	3.35261	3.33189	3.20814	3.29537	3.09979	5.00133	6.32584	6.28334	6.03285	6.19635	5.83092	93	114	116	169	158	158	0.00695497123472595	0.961522862590708	0.972999271582278
Zm00001d003785	0.860115	1.21088	0.695185	1.33536	1.33783	1.42942	1.62049	2.28473	1.31099	2.51111	2.51555	2.68885	23	37	16	51	52	61	-0.516063	0.0713403890731484	0.124828372798113
Zm00001d003786	3.65232	3.54361	3.85261	4.42142	3.92106	4.44054	6.88113	6.68622	7.26534	8.31439	7.37285	8.35296	112	107	123	222	210	220	-0.337508	0.010031105182325	0.0226400413933377
Zm00001d003788	0	0	0	0.549553	0.545055	0.495628	0	0	0	1.03342	1.02488	0.932311	1	1	0	9	11	8	NA	NA	NA
Zm00001d003791	1.97613	1.79268	2.14885	2.27713	1.98007	2.46635	3.72311	3.3825	4.05235	4.2821	3.72317	4.63937	0	1	2	0	0	1	NA	NA	NA
Zm00001d003793	0.224158	0.384134	0.286732	0.310353	0.488501	0.529614	0.422323	0.7248	0.540725	0.583611	0.918537	0.99624	2	2	5	8	10	12	NA	NA	NA
Zm00001d003794	4.20591	4.16642	3.88302	4.85529	4.31434	4.31588	7.92412	7.86136	7.32269	9.13028	8.11234	8.11847	102	111	96	193	189	156	-0.206591	0.15356815655357	0.23584269615983
Zm00001d003796	33.6978	34.4412	31.6198	37.8034	34.8734	35.0056	63.4882	64.9851	59.6293	71.0884	65.5731	65.848	391	390	359	631	581	582	-0.0607355	0.426897949659214	0.536617755207685
Zm00001d003797	2.53689	2.07265	3.10752	4.98782	3.41946	3.25772	4.77962	3.91077	5.86024	9.3795	6.42967	6.12799	36	27	40	88	68	69	-0.533916	0.0250036124138077	0.0504788587569481
Zm00001d003800	27.5112	31.6659	29.5079	33.968	33.0488	34.6994	51.8323	59.7485	55.6467	63.8761	62.1423	65.2719	711	830	762	1329	1288	1354	-0.192571	0.000496930251044139	0.00150614277265713
Zm00001d003801	0.124063	0	0.098814	0.122411	0	0.100382	0.233741	0	0.186345	0.230192	0	0.188825	5	4	4	8	6	6	NA	NA	NA
Zm00001d003806	0.798391	0.735935	0.824973	1.20861	1.08519	0.819663	1.5042	1.38859	1.55575	2.27278	2.04051	1.54184	8	6	7	15	13	11	-0.299719	0.571196715985829	0.668071549310136
Zm00001d003807	13.0554	12.0352	10.1986	13.6441	10.0903	12.4324	24.5969	22.7085	19.2328	25.6575	18.973	23.3862	338	346	330	558	525	552	-0.0958308	0.225524494684663	0.323356845217707
Zm00001d003809	0.571137	0.62417	0.385345	0.617058	0.471538	0.490505	1.07605	1.17771	0.726693	1.16036	0.886641	0.922674	12	12	9	19	11	15	0.146087309672711	0.749720872272985	0.815995999348669
Zm00001d003811	1.11102	1.7585	1.69512	0.321236	0.226648	0.205661	2.09322	3.318	3.1967	0.604078	0.42617	0.386863	14	20	20	1	0	0	6.24422658702967	5.16890172552006e-07	2.51210452840638e-06
Zm00001d003812	8.79969	9.34018	9.58433	12.8187	11.6206	12.5308	16.579	17.6234	18.0743	24.1053	21.8505	23.5712	461	495	496	1008	920	995	-0.416001	1.42119570476693e-10	1.00937148546259e-09
Zm00001d003813	12.5548	12.2157	11.5363	12.2696	13.4001	12.2991	23.6539	23.049	21.7553	23.0727	25.1965	23.1355	312	316	310	489	523	482	-0.0781556	0.3448538865464	0.454226032876219
Zm00001d003817	27.0115	27.869	28.1069	36.4241	39.0582	36.8706	50.8908	52.5843	53.0045	68.4947	73.4419	69.3561	1457	1458	1504	2999	3129	3155	-0.477508	1.8947844772751e-38	5.39065093575056e-37
Zm00001d003822	33.7836	33.6972	35.6889	31.0154	30.0235	33.3063	63.6498	63.5814	67.303	58.3238	56.4537	62.6515	546	546	579	748	725	818	0.138112090434216	0.0376886710301641	0.0722536371222887
Zm00001d003823	13.6881	14.0172	14.5251	16.8128	17.5712	16.4726	25.7891	26.4482	27.3917	31.6161	33.0395	30.986	399	402	414	717	746	702	-0.240048	0.000695164389229716	0.00204674874299467
Zm00001d003829	0.14195	0.214753	0.182569	0.302925	0.253177	0.244416	0.26744	0.405204	0.344293	0.569644	0.476054	0.459764	5	4	3	10	7	8	NA	NA	NA
Zm00001d003830	25.0434	22.3652	24.6233	12.3369	12.173	12.325	47.1829	42.1996	46.4352	23.1992	22.8892	23.1841	587	547	605	437	434	441	0.999843984744778	2.84863996383831e-43	9.21818400863542e-42
Zm00001d003833	12.0882	9.94155	11.7021	13.2289	14.3899	13.2558	22.7748	18.7581	22.0681	24.8766	27.0575	24.9351	253	219	253	421	454	411	-0.233515	0.0129683662128836	0.0283205474676373
Zm00001d003836	5.45925	6.22328	4.29349	3.40668	3.3977	3.25357	10.2855	11.7423	8.09675	6.40619	6.38875	6.12019	235	232	206	251	212	205	0.604194127270953	8.80904056220827e-08	4.68961907449344e-07
Zm00001d003839	10.3304	9.67662	10.0473	8.81724	7.85048	7.65635	19.4629	18.2582	18.9474	16.5806	14.7614	14.4021	223	209	227	279	250	256	0.340967440648031	0.00124669193933159	0.00347916975009537
Zm00001d003840	1.94245	1.73662	2.02427	7.53155	7.48684	7.18518	3.65965	3.27672	3.81742	14.1629	14.0777	13.5158	90	84	96	287	291	289	-1.08972	1.057367671683e-16	1.20411335545918e-15
Zm00001d003841	2.71727	2.39606	4.21826	3.49591	2.66698	3.96747	5.11946	4.52098	7.95489	6.57399	5.01477	7.46309	62	48	81	99	77	88	0.126355633413344	0.531068624374931	0.63250611871407
Zm00001d003846	9.91808	10.9357	9.61933	9.62252	8.84463	8.88332	18.6861	20.6339	18.1403	18.0949	16.6307	16.7101	355	375	314	441	459	447	0.225777569240505	0.00756526114590588	0.0176365819245857
Zm00001d003847	4.36598	4.28891	4.53519	3.60518	3.89467	3.82011	8.22569	8.09249	8.55257	6.77946	7.32322	7.1859	252	261	268	309	337	347	0.246888231403325	0.0100226197806137	0.0226250208944588
Zm00001d003848	10.9061	13.1245	11.335	12.5844	12.3531	12.2453	20.5476	24.7639	21.3758	23.6647	23.2279	23.0343	345	375	351	529	537	528	0.0196988433861007	0.801511279233193	0.857315545706918
Zm00001d003850	5.41491	5.12268	4.86207	6.11476	6.5482	6.99547	10.2019	9.66569	9.169	11.4987	12.3127	13.159	175	168	159	302	318	344	-0.347971	0.0014825361260763	0.00407343194543057
Zm00001d003851	18.7524	18.8293	19.9665	19.6733	19.3808	21.0716	35.3304	35.5279	37.6533	36.9953	36.4421	39.6371	746	754	795	1207	1177	1256	-0.0720669	0.180356778052134	0.269407324257321
Zm00001d003852	1.27433	1.28721	1.14353	2.16952	1.68644	2.19521	2.4009	2.42876	2.1565	4.07973	3.17105	4.12934	59	59	52	144	115	148	-0.666037	0.000237652105981986	0.000764239466206118
Zm00001d003855	7.52694	10.1104	9.73864	9.2576	8.93693	8.85916	14.1811	19.0768	18.3653	17.4087	16.8043	16.6647	277	358	354	484	472	482	0.0533890158858588	0.548962008843729	0.648477602591788
Zm00001d003857	164.384	165.064	165.805	86.2948	90.0444	86.447	309.707	311.449	312.679	162.275	169.312	162.613	5689	5752	5733	4524	4738	4509	0.911961998399907	0	0
Zm00001d003861	17.9956	16.8809	16.5936	7.69775	7.40447	7.70869	33.9045	31.8516	31.2927	14.4755	13.9228	14.5006	1072	1017	1003	635	612	630	1.31349427831252	2.06041721148829e-116	2.46085481737319e-114
Zm00001d003864	3.76034	4.08988	3.5355	3.16089	3.63249	3.91109	7.08464	7.71695	6.66733	5.94399	6.83023	7.35703	168	180	177	234	278	290	-0.0179345	0.876577507030863	0.912796971877854
Zm00001d003865	0.723471	0.35717	0.283674	0.121106	0.219763	0.129224	1.36305	0.673924	0.534959	0.227738	0.413224	0.243079	19	11	8	5	9	5	NA	NA	NA
Zm00001d003866	1.65198	2.09929	1.74296	0.699506	0.420079	0.534899	3.1124	3.96103	3.28691	1.31541	0.789882	1.00618	39	50	45	28	16	19	1.68233	1.24862762297815e-08	7.32206373882561e-08
Zm00001d003871	0.263276	0.188159	0.376552	0.189752	0.261308	0.281238	0.496024	0.355026	0.710111	0.356824	0.491342	0.529027	5	4	7	5	8	9	NA	NA	NA
Zm00001d003872	4.05513	3.96383	4.23637	5.20652	4.20021	4.60602	7.64004	7.47912	7.98903	9.79074	7.89773	8.66424	112	111	112	219	178	193	-0.223128	0.103985075783524	0.170898293465137
Zm00001d003875	7.30668	9.58566	8.04285	12.091	10.1431	9.89029	13.7661	18.0866	15.1674	22.7369	19.0722	18.6043	108	140	121	263	221	225	-0.348695	0.00826458508782849	0.0190833414706625
Zm00001d003877	0.519758	0.410766	0.305103	0.651562	0.450377	0.47754	0.979247	0.775051	0.57537	1.22525	0.846852	0.898285	6	4	4	8	6	9	NA	NA	NA
Zm00001d003878	20.7258	20.8289	21.7212	22.8437	24.344	23.5776	39.0483	39.3008	40.9624	42.957	45.7746	44.3511	609	607	628	998	1071	1023	-0.152347	0.00959658234475681	0.0217886220322732
Zm00001d003879	64.8503	61.895	63.6846	45.9772	44.0726	48.4147	122.181	116.786	120.098	86.4592	82.8705	91.0715	2047	1968	2079	2236	2225	2211	0.462635708593435	2.27504278800555e-38	6.43545570341661e-37
Zm00001d003884	0.750643	1.12429	1.47055	1.09522	1.2659	0.956468	1.41424	2.12135	2.77319	2.05954	2.38029	1.79918	18	24	34	37	39	38	0.00835397549009029	0.977813681176389	0.984777942436976
Zm00001d003885	0.516891	0.372471	0.577222	0.806107	0.425608	0.557924	0.973844	0.702794	1.08854	1.51587	0.800278	1.04949	6	4	7	19	5	10	NA	NA	NA
Zm00001d003886	0.785674	0.858446	0.825839	1.3995	1.31838	1.34081	1.48024	1.61975	1.55739	2.63172	2.47897	2.52216	5	5	8	11	18	13	-0.629216	0.252835518466676	0.35457782761652
Zm00001d003888	1.16098	1.73159	1.95366	1.86853	1.15954	2.08218	2.18734	3.26724	3.68426	3.51373	2.1803	3.91673	19	25	27	46	28	51	-0.22253	0.469426397602309	0.576484013635621
Zm00001d003889	5.51828	6.57686	6.00163	2.7201	3.20693	3.0358	10.3967	12.4095	11.318	5.11509	6.03005	5.71056	110	128	119	85	100	92	0.959413681402008	1.38899402277321e-09	8.95205923488586e-09
Zm00001d003890	2.75778	2.95802	3.25947	1.91076	1.43692	1.40751	5.19577	5.58132	6.14678	3.59314	2.70188	2.64762	74	89	93	87	71	67	0.779644255294062	2.51661007962374e-05	9.61492056846511e-05
Zm00001d003894	41.8621	41.8094	40.5513	45.9685	43.279	45.8362	78.8701	78.8876	76.4726	86.4427	81.3783	86.2212	2306	2261	2295	3779	3807	3776	-0.134143	9.05484950184562e-06	3.69639842425788e-05
Zm00001d003895	22.9022	20.4311	20.4028	24.8438	25.7284	26.6854	43.1488	38.5502	38.476	46.7183	48.3775	50.197	707	608	617	1124	1170	1221	-0.270076	8.0216277190688e-06	3.3031096285566e-05
Zm00001d003896	172.229	169.383	167.236	197.799	195.418	199.964	324.487	319.599	315.376	371.958	367.448	376.145	2860	2793	2731	4901	4828	4904	-0.210131	2.73114711511377e-14	2.63141660666242e-13
Zm00001d003897	1.41975	1.33457	1.43359	1.67169	1.21789	1.35854	2.67488	2.51812	2.70349	3.14357	2.29001	2.55551	52	47	46	80	67	67	0.0318547305958657	0.881498050122222	0.916646742089241
Zm00001d003902	4.44928	4.29627	5.0864	5.08441	4.57692	5.47796	8.38264	8.10638	9.59204	9.56112	8.60607	10.3044	267	272	256	506	467	486	-0.282545	0.00117183791031225	0.00329369584545814
Zm00001d003903	3.50543	3.65592	3.88453	1.40025	1.84024	1.37398	6.60439	6.89814	7.32553	2.63313	3.46024	2.58456	64	64	65	37	50	37	1.23157633172678	4.51347520345347e-08	2.48966192447524e-07
Zm00001d003904	11.8157	10.9159	12.1892	12.5095	11.349	11.9416	22.2613	20.5965	22.9867	23.5239	21.3397	22.463	252	234	261	427	398	430	-0.155134	0.0920821625921488	0.154321265304074
Zm00001d003905	17.6342	15.3786	20.3672	19.6029	17.2231	18.447	33.2237	29.017	38.409	36.8628	32.3848	34.7001	217	187	244	367	321	332	-0.0611529	0.563750025433129	0.661929705489326
Zm00001d003906	0.737219	0.491764	0.156712	0.360923	0.042825	0.348978	1.38895	0.92788	0.295531	0.678708	0.080525	0.656451	0	0	0	0	0	0	NA	NA	NA
Zm00001d003907	0.655541	1.04311	0.842843	1.13985	0.986263	0.834754	1.23507	1.96818	1.58945	2.14347	1.85449	1.57023	0	0	0	0	0	0	NA	NA	NA
Zm00001d003908	12.0182	14.1012	12.9477	17.7186	16.6456	15.3216	22.6428	26.6067	24.417	33.3194	31.2991	28.821	1	0	1	1	1	1	NA	NA	NA
Zm00001d003910	135.106	135.771	136.363	194.627	186.559	193.886	254.546	256.178	257.156	365.992	350.791	364.712	0	0	0	0	0	0	NA	NA	NA
Zm00001d003911	32.0458	33.8939	32.3482	38.1518	37.5183	36.7761	60.3757	63.9524	61.0029	71.7437	70.5463	69.1783	1789	1827	1811	3153	3276	3255	-0.242076	1.05053283411726e-12	8.97805214720167e-12
Zm00001d003913	20.1637	21.0802	16.9078	22.1722	18.9276	19.9948	37.9893	39.775	31.8851	41.6944	35.59	37.6117	246	266	219	426	373	373	-0.0875766	0.372892403834229	0.482519569768326
Zm00001d003917	19.1092	17.3801	17.7036	16.8511	18.3696	17.6397	36.0026	32.7935	33.3858	31.688	34.5407	33.1816	555	518	529	771	817	785	0.0265172468160855	0.681844446563725	0.762357102586604
Zm00001d003922	12.2064	12.7931	13.0304	13.1875	13.7565	13.739	22.9974	24.1386	24.573	24.7988	25.8666	25.844	697	716	688	1125	1124	1231	-0.134621	0.0176305667545677	0.0370772798463063
Zm00001d003923	49.9811	48.4428	49.9051	36.7085	37.2661	37.9024	94.1665	91.4039	94.1122	69.0296	70.0722	71.297	1550	1505	1541	1703	1720	1746	0.423863525140958	7.55257709541408e-26	1.39241136114782e-24
Zm00001d003924	2.55248	1.95441	2.28629	3.36832	3.54687	2.88658	4.80899	3.68766	4.31153	6.33406	6.66925	5.42986	73	53	64	131	145	120	-0.466206	0.00841496328492641	0.0193925370332994
Zm00001d003925	6.42879	7.74565	6.40904	5.29416	4.92172	4.59274	12.1121	14.6148	12.0863	9.95556	9.2544	8.63926	230	287	235	291	273	249	0.480932065470837	7.60722107872426e-06	3.14241147417377e-05
Zm00001d003927	1.28291	0.520816	1.37329	2.31093	1.60452	2.39276	2.41705	0.982696	2.58977	4.34566	3.01701	4.50095	18	8	17	37	32	48	-0.850816	0.0166930787006804	0.035328110316463
Zm00001d003928	23.244	24.7011	25.4751	24.5179	27.4176	25.9155	43.7927	46.607	48.0414	46.1053	51.5539	48.7488	554	573	602	885	948	921	-0.0782349	0.206141327042179	0.300355494369624
Zm00001d003929	0.142963	0.391362	0.355317	0	0.087596	0.186261	0.269349	0.738437	0.670064	0	0.164708	0.350369	4	9	8	1	4	7	NA	NA	NA
Zm00001d003931	1.98817	2.0222	1.62357	1.60486	2.07561	1.79388	3.74579	3.81556	3.06177	3.0179	3.9028	3.37441	62	64	54	75	94	85	0.0965262599680422	0.621048301501248	0.711467362866194
Zm00001d003935	4.31022	3.7766	4.02195	5.1888	5.45256	5.87927	8.12064	7.12584	7.58468	9.75743	10.2525	11.0593	138	131	149	258	261	293	-0.364622	0.00235727338706908	0.00619922029023603
Zm00001d003937	0.914067	1.11573	0.864223	1.34765	1.42585	1.30001	1.72214	2.10521	1.62977	2.53422	2.68105	2.44542	44	53	39	95	96	91	-0.458654	0.0253144737652848	0.0510314526173464
Zm00001d003939	1.94833	2.00276	1.69879	2.184	1.64057	1.73372	3.67074	3.77889	3.20362	4.10696	3.08479	3.26124	102	106	104	194	184	176	-0.234945	0.0908597127232188	0.152593199977309
Zm00001d003941	10.3568	10.1248	9.62938	12.1768	11.6801	12.3093	19.5127	19.1038	18.1593	22.8982	21.9624	23.1547	553	541	514	988	937	973	-0.256393	3.37161411478282e-05	0.000126221101998449
Zm00001d003945	22.6797	22.5669	24.5899	9.59522	8.01678	12.7935	42.7295	42.5802	46.3721	18.0436	15.0741	24.0655	623	626	629	522	490	515	0.89188715042426	1.30784523219661e-39	3.83102579094749e-38
Zm00001d003947	24.9998	25.8562	25.8738	25.0542	23.1837	23.3362	47.1007	48.7865	48.7933	47.1139	43.5927	43.8971	1358	1377	1394	2158	2100	1998	-0.00606621	0.883153854161169	0.917827624414937
Zm00001d003948	17.6716	19.9776	18.7178	21.9018	20.5768	20.9096	33.2941	37.6946	35.2985	41.1858	38.6909	39.3324	715	804	747	1324	1260	1260	-0.169048	0.00193529789944559	0.00520069238782537
Zm00001d003949	4.58795	4.35544	4.21522	4.64503	4.40533	4.34309	8.6439	8.21803	7.94916	8.73489	8.28343	8.16966	205	198	190	310	295	288	0.00276402253654135	0.978973630170513	0.985511016682504
Zm00001d003950	7.6838	7.58121	8.04714	7.89885	7.45523	8.49428	14.4766	14.3045	15.1755	14.8536	14.0182	15.9783	316	306	328	497	469	535	-0.0665441	0.428197512297905	0.537786492077273
Zm00001d003953	6.46064	8.03331	6.51386	8.35283	9.57607	9.18176	12.1721	15.1576	12.284	15.7073	18.0061	17.2715	34	43	32	50	78	62	-0.208334	0.399813148904298	0.509612403298254
Zm00001d003954	0.074195	0.042308	0	0.460924	0.468931	0.358995	0.139786	0.079828	0	0.866758	0.88174	0.675294	2	1	2	18	17	15	-2.72859	0.000514577154246628	0.00155543354743115
Zm00001d003957	5.01938	5.20728	5.42588	4.85458	4.92713	4.54015	9.45673	9.82531	10.2322	9.12894	9.26457	8.54034	110	113	118	152	161	147	0.161495942724765	0.253079272371696	0.354819034299957
Zm00001d003958	10.8959	9.66512	10.3923	11.5046	11.7562	11.2437	20.5284	18.2365	19.5981	21.6342	22.1054	21.1501	797	722	752	1274	1300	1258	-0.161412	0.0024937976052464	0.00651597529005566
Zm00001d003961	0.286645	0.120124	0.169843	0	0.409041	0	0.540051	0.226655	0.320293	0	0.769127	0	2	1	1	0	4	0	NA	NA	NA
Zm00001d003962	48.5979	53.8199	57.4477	69.2007	75.3251	70.8911	91.5606	101.55	108.336	130.13	141.635	133.351	250	282	302	551	594	555	-0.434061	4.19067976335147e-07	2.05771947943075e-06
Zm00001d003967	0.550106	0.668586	0.741096	0.57559	0.526495	0.582198	1.03642	1.26151	1.39758	1.08238	0.989978	1.09515	15	14	15	19	21	26	0.00838677035583364	0.982594403430903	0.988029504861195
Zm00001d003968	0	0	0	0.252331	0.222523	0.28266	0	0	0	0.474503	0.418415	0.531703	0	0	0	0	0	0	NA	NA	NA
Zm00001d003972	0.095613	0.093122	0.061488	0.193431	0.299946	0.270154	0.18014	0.175707	0.115955	0.363742	0.563994	0.508178	2	2	1	8	12	7	NA	NA	NA
Zm00001d003973	0.468251	0	0	0.513183	0.714163	0.932099	0.882205	0	0	0.965029	1.34285	1.75334	2	0	0	4	6	8	NA	NA	NA
Zm00001d003974	49.2155	52.9738	50.0782	50.2455	52.91	52.2912	92.7241	99.9532	94.4386	94.4856	99.4878	98.3634	465	500	468	731	772	749	-0.0587863	0.383835669375581	0.493357822460112
Zm00001d003975	8.02561	9.42451	7.13094	11.1126	9.77309	11.5895	15.1206	17.7826	13.4477	20.8971	18.3765	21.8006	151	163	136	291	253	301	-0.315574	0.0079617970726278	0.0184444817303764
Zm00001d003978	4.93856	4.88343	4.33874	7.22149	8.04017	7.42628	9.30447	9.21425	8.1821	13.5799	15.1181	13.9693	87	87	85	192	210	194	-0.609003	2.39662974834888e-05	9.19061226437558e-05
Zm00001d003981	0.671548	0.994371	0.951916	0.672193	0.903052	0.494965	1.26523	1.87622	1.79514	1.26404	1.69803	0.931063	16	23	21	21	28	16	0.477868627884176	0.18774008598027	0.27865150661525
Zm00001d003982	0.251478	0.278965	0.263567	0	0	0	0.473795	0.526363	0.49704	0	0	0	9	15	10	0	0	0	NA	NA	NA
Zm00001d003983	0.849467	0.877076	0.773602	0.413592	0.284522	0.341866	1.60043	1.6549	1.45887	0.777751	0.534993	0.643073	19	17	16	10	8	6	1.70888632818699	0.000245804666171373	0.000788917144197695
Zm00001d003984	5.31573	5.29673	5.38761	5.53961	5.63532	5.15299	10.0151	9.99408	10.1601	10.4171	10.5962	9.69313	209	208	211	333	336	315	-0.0545222	0.588009551337788	0.682761607069516
Zm00001d003986	0.313618	0.488526	0.255055	0.388072	0.465911	0.393608	0.590869	0.921771	0.480989	0.72976	0.876062	0.740404	17	24	13	28	34	27	-0.127388	0.713525854364869	0.78752230792244
Zm00001d003988	0.454364	0.589012	0.752663	0.644994	0.828294	1.00775	0.856041	1.11137	1.41939	1.2129	1.55746	1.89565	12	10	15	24	32	35	-0.705092	0.0639720490815205	0.113709178908795
Zm00001d003990	0.528329	0.442369	0.386	0.4595	0.393877	0.432219	0.995394	0.834679	0.727927	0.864079	0.740614	0.813033	6	3	3	6	9	7	NA	NA	NA
Zm00001d003993	0.339732	0.209326	0.273847	0.634637	0.561915	0.317111	0.640069	0.394964	0.516427	1.19342	1.05658	0.596507	14	9	11	28	30	15	-0.509086	0.224952723922854	0.3227503102399
Zm00001d003994	9.21617	9.11191	8.57791	5.03177	4.75205	5.33892	17.3637	17.1927	16.1764	9.46213	8.93538	10.0429	251	254	246	218	196	217	0.844579701481914	2.22676581486009e-15	2.33967219671776e-14
Zm00001d003996	0.88435	1.13054	1.12764	0.635163	0.604656	0.592916	1.66615	2.13315	2.12652	1.19441	1.13695	1.11532	46	53	54	50	46	44	0.721506198447518	0.00175756071863183	0.00475927422198627
Zm00001d003999	8.48561	7.60897	8.74313	9.10183	7.97835	8.29213	15.9873	14.3569	16.488	17.1158	15.0018	15.5981	113	107	121	177	162	158	0.0498979749449414	0.721214338891175	0.793950488448105
Zm00001d004004	0	0.407362	0.460304	0.724068	0.579132	0.475851	0	0.768627	0.868051	1.3616	1.08895	0.895109	2	10	8	20	17	16	-0.812447	0.117499860674311	0.18929682363163
Zm00001d004006	12.5595	14.2394	15.1294	10.3143	9.66781	10.1286	23.6626	26.8675	28.5313	19.3958	18.1786	19.0526	405	468	492	509	477	489	0.481581826712844	1.16922729447055e-09	7.59306708725914e-09
Zm00001d004007	0.732776	0.587934	0.573961	0.289545	0.118542	0.17524	1.38058	1.10934	1.08239	0.544483	0.222897	0.329638	21	16	16	11	5	7	1.7978236606906	0.000150636345793038	0.00050347199905925
Zm00001d004009	104.512	107.994	109.173	94.3526	93.0284	97.7329	196.905	203.768	205.881	177.428	174.923	183.842	1457	1500	1532	2029	2011	2080	0.146242072463382	0.000217901615841338	0.000706606421983484
Zm00001d004012	11.8311	11.3233	12.021	13.1745	13.7035	14.3323	22.2903	21.3652	22.6694	24.7743	25.767	26.9601	601	590	620	1016	1020	1041	-0.171369	0.0033235066564962	0.00843257954316045
Zm00001d004013	6.59474	6.72028	6.61222	5.03151	5.59355	5.82939	12.4248	12.6801	12.4695	9.46164	10.5177	10.9655	160	158	162	185	204	222	0.245217576076946	0.0456167878546109	0.0852702136798386
Zm00001d004015	3.04818	3.46536	3.24655	2.19483	2.00689	2.46377	5.7429	6.53859	6.12242	4.12732	3.7736	4.63452	72	82	73	76	69	86	0.568234892331328	0.00233357455096843	0.00614408558291719
Zm00001d004019	12.5457	13.1808	13.6029	9.6501	10.0042	8.16326	23.6366	24.8701	25.6526	18.1468	18.811	15.3557	296	312	327	340	358	297	0.503626355704243	9.11508666958733e-08	4.84420222984109e-07
Zm00001d004020	5.07617	4.41902	4.83974	3.4876	3.57733	3.63822	9.56372	8.33798	9.12689	6.55835	6.72652	6.84375	253	253	249	306	321	315	0.274120241707392	0.00444723710870481	0.0109707686129025
Zm00001d004021	6.42272	7.81504	5.96911	6.993	6.05332	6.56142	12.1007	14.7457	11.2567	13.1502	11.3822	12.3425	202	239	194	324	287	307	0.0617242362269175	0.562986470981794	0.661221592497999
Zm00001d004022	15.2985	14.509	15.6055	15.0236	13.9489	13.8644	28.823	27.3761	29.4291	28.2515	26.2283	26.08	425	410	416	613	587	606	0.0636668413491491	0.380909125921525	0.490633339593512
Zm00001d004023	22.8791	25.0863	22.5022	19.2222	19.3613	18.3754	43.1052	47.3338	42.4352	36.147	36.4055	34.5655	415	454	400	520	529	507	0.299254216717868	9.28657737613832e-05	0.000322506043644146
Zm00001d004025	9.41082	8.60225	9.13648	6.50037	6.13037	5.84238	17.7304	16.2311	17.2298	12.2238	11.5271	10.9899	286	260	288	281	280	255	0.62482744705536	2.489553417892e-10	1.72745521051204e-09
Zm00001d004033	16.5044	16.6674	17.1103	12.8984	11.5421	12.5124	31.095	31.4487	32.2669	24.2552	21.7028	23.5366	554	535	559	634	586	626	0.429698566358611	2.38812065825316e-10	1.66080188562568e-09
Zm00001d004036	5.23462	5.2199	4.62533	4.61145	4.42901	4.90533	9.86226	9.84911	8.72255	8.67174	8.32795	9.22726	122	129	104	169	161	181	0.0679290868909685	0.62580993028501	0.715628996597424
Zm00001d004042	6.36309	8.72419	7.67867	5.42048	6.03698	4.15714	11.9883	16.4612	14.4806	10.1931	11.3515	7.81986	109	120	110	117	123	85	0.654229290294546	5.08346395604544e-05	0.000185311824513877
Zm00001d004048	2.89832	3.02554	3.51112	3.14209	2.66235	2.34407	5.46056	5.70871	6.62135	5.90864	5.00608	4.40936	60	62	72	97	81	75	0.210311151681954	0.275569021099324	0.379506066657675
Zm00001d004051	8.4783	10.7778	9.30458	11.7136	11.2442	11.8138	15.9735	20.3359	17.5468	22.0272	21.1427	22.2225	134	169	135	250	242	245	-0.157289	0.198425235782332	0.29115479282133
Zm00001d004052	300.73	305.324	296.487	309.944	308.318	312.346	566.588	576.097	559.122	582.843	579.737	587.545	3470	3509	3418	5357	5312	5405	-0.0351759	0.163657251131432	0.248684586338193
Zm00001d004053	2.90843	2.40799	2.56958	3.00296	2.74018	3.04556	5.47962	4.54349	4.84576	5.64701	5.1524	5.72891	128	123	138	191	172	168	0.144435615255199	0.278639589027558	0.382966786720498
Zm00001d004055	12.2894	12.0573	11.0368	9.71921	9.37493	9.5752	23.1537	22.7502	20.8134	18.2768	17.6279	18.0116	435	424	393	518	507	509	0.300329658619851	8.02393876110487e-05	0.000281543908587561
Zm00001d004057	984.405	971.668	980.928	924.989	925.109	927.692	1854.66	1833.38	1849.86	1739.42	1739.5	1745.05	449	428	441	464	410	466	0.569513639387066	4.82965845593639e-13	4.23117101368233e-12
Zm00001d004058	66.6783	66.4897	67.8259	82.5545	79.229	80.564	125.625	125.455	127.908	155.242	148.976	151.546	153	136	149	252	223	236	-0.105535	0.383305132921468	0.492744010046664
Zm00001d004059	75.1158	74.0512	74.3178	69.6085	68.0438	68.2237	141.521	139.723	140.15	130.897	127.944	128.333	15	15	17	15	19	21	0.366544651642367	0.351359936614486	0.461124944947443
Zm00001d004061	0.454549	0.482296	0.546338	0.907565	1.05993	0.865543	0.856391	0.910016	1.0303	1.70666	1.993	1.62815	0	0	0	0	1	0	NA	NA	NA
Zm00001d004070	23.6501	23.3927	25.1031	20.0704	20.5848	21.6812	44.5578	44.1383	47.34	37.742	38.706	40.7838	787	795	855	1036	1062	1131	0.187380481859692	0.000768116080699814	0.00224363585339573
Zm00001d004071	1.13372	1.08777	0.955159	0.878792	0.992766	0.873316	2.13598	2.05245	1.80126	1.65255	1.86672	1.64277	36	34	32	44	51	48	0.105904912138637	0.678760651844464	0.759733773793493
Zm00001d004072	0.278377	0.283919	0.196825	0.214766	0.387447	0.204058	0.524475	0.53571	0.371177	0.403863	0.728523	0.383847	9	12	7	12	23	12	-0.153924	0.751342751849638	0.81740140171523
Zm00001d004075	9.5466	8.50483	8.94121	4.98432	4.82761	4.98368	17.9862	16.0473	16.8615	9.37291	9.07744	9.37464	349	325	340	274	275	277	0.88920706962932	3.96321978445245e-22	6.09345041859564e-21
Zm00001d004079	0	0	0.347982	0.015015	0.138717	0.238588	0	0	0.656232	0.028235	0.260833	0.4488	0	0	6	1	2	4	NA	NA	NA
Zm00001d004086	4.64679	4.1269	4.12653	6.20316	6.21026	5.90028	8.75475	7.78681	7.78191	11.6649	11.6773	11.0988	113	102	105	227	226	211	-0.459746	0.000540394022034875	0.00162690713672287
Zm00001d004089	2.57321	3.20045	2.68218	4.70424	5.73462	4.50513	4.84804	6.03874	5.05811	8.84622	10.7829	8.47446	30	38	34	79	91	73	-0.659019	0.00427259709216595	0.0105949265706739
Zm00001d004090	15.2147	16.4462	15.425	16.151	16.3455	17.3251	28.6651	31.0313	29.0889	30.3716	30.7348	32.5897	316	332	346	652	650	644	-0.375818	8.81014787406558e-07	4.14882449315282e-06
Zm00001d004091	12.6861	12.1455	12.282	11.5084	12.187	11.4294	23.9013	22.9167	23.1617	21.6412	22.9154	21.4995	369	356	360	514	542	507	0.0667372608578899	0.39491174479713	0.504367583066182
Zm00001d004094	0.37841	0.178613	0.403265	0.454866	0.489372	0.354957	0.71294	0.337014	0.760486	0.855366	0.920175	0.667699	25	13	28	45	50	34	-0.373657	0.231815793536308	0.330498542584332
Zm00001d004095	1.2511	1.36509	1.34852	1.44996	1.68243	1.39262	2.35713	2.57572	2.54306	2.72662	3.16351	2.61962	29	32	34	53	62	57	-0.263071	0.294369385655588	0.399954189899375
Zm00001d004096	0.330741	0.836929	0.676902	0.455123	0.327435	0.336923	0.623131	1.57915	1.27652	0.855848	0.615682	0.633775	0	8	3	4	2	2	NA	NA	NA
Zm00001d004099	1.46626	1.51457	1.2348	1.2711	1.08603	1.05013	2.7625	2.85775	2.32862	2.39028	2.04208	1.97537	148	155	127	180	166	165	0.34444804528169	0.00906646686380756	0.0207335362384529
Zm00001d004118	14.3617	14.3209	13.6995	14.3213	14.1946	14.62	27.058	27.0212	25.8348	26.9308	26.6904	27.5013	675	684	644	1041	1038	1071	-0.0597989	0.292524468704569	0.397974802155155
Zm00001d004119	22.6007	20.9039	21.0122	20.3386	20.5147	19.3191	42.5808	39.4423	39.6252	38.2462	38.5742	36.3405	933	892	882	1275	1293	1246	0.0987622148300817	0.0495322505074504	0.0913733643706683
Zm00001d004120	14.8497	13.4637	13.7704	12.0386	12.6992	13.792	27.9774	25.4039	25.9685	22.6383	23.8786	25.9437	230	219	221	295	306	328	0.121849688355961	0.227620186632615	0.325813679603875
Zm00001d004121	9.85336	10.4559	9.77751	13.0307	10.7861	13.4226	18.5642	19.7286	18.4386	24.504	20.2813	25.2489	64	71	68	141	120	141	-0.392282	0.0209274525074773	0.0431445470599033
Zm00001d004123	20.065	21.8685	20.3678	19.1605	20.5377	19.1029	37.8034	41.2624	38.4101	36.0309	38.6174	35.9338	435	468	435	652	674	625	0.0492513992431835	0.490297097609791	0.595803152824127
Zm00001d004125	29.9024	28.1637	28.6729	44.0973	46.4739	45.7228	56.3374	53.1405	54.0719	82.9241	87.3858	86.0078	3244	3235	3240	7531	7686	7640	-0.640384	3.15510034938185e-159	5.37955489225982e-157
Zm00001d004126	4.81051	4.88801	5.65863	4.5566	4.08716	4.51532	9.06321	9.2229	10.6712	8.56859	7.68516	8.49364	121	116	135	165	150	169	0.21366671497242	0.121530325923085	0.194535075933728
Zm00001d004127	0.298687	0.459836	0.301298	0.447536	0.392701	0.321614	0.56274	0.867637	0.568194	0.841582	0.738403	0.604978	31	47	30	57	50	45	0.100488879310953	0.696662407035005	0.773989335780633
Zm00001d004132	4.42994	4.92588	4.55896	5.30544	5.33909	5.46704	8.3462	9.29435	8.59738	9.97677	10.0392	10.2839	150	161	153	264	272	260	-0.18526	0.10617246143065	0.17376550800675
Zm00001d004133	17.0013	15.8527	17.9011	18.391	19.5235	18.506	32.0311	29.9115	33.7582	34.5839	36.7104	34.811	413	387	443	656	699	666	-0.107909	0.139836116910425	0.218159166932318
Zm00001d004136	19.4585	21.1346	19.7673	22.6415	21.5731	21.7995	36.6607	39.8777	37.2776	42.5769	40.5643	41.0063	578	624	582	977	934	938	-0.0819338	0.175789205857462	0.263698495544716
Zm00001d004137	7.29271	7.40931	8.74545	8.37135	8.34271	7.5953	13.7398	13.9802	16.4924	15.7421	15.687	14.2873	105	105	120	174	170	159	-0.0147335	0.916627005312779	0.942266729646832
Zm00001d004138	35.0351	35.8565	36.9496	34.0112	33.9013	34.3554	66.0076	67.6556	69.6805	63.9573	63.7453	64.625	798	828	849	1155	1155	1167	0.102962443669887	0.0490712664415372	0.0906108686409831
Zm00001d004139	11.4161	11.7387	11.475	15.3498	15.2776	14.9051	21.5084	22.149	21.6399	28.865	28.7268	28.0376	1159	1162	1180	2331	2335	2288	-0.396701	1.4125756715339e-22	2.2131247355724e-21
Zm00001d004140	9.68969	9.18872	9.83869	10.6751	10.1161	10.1986	18.2558	17.3377	18.554	20.0743	19.0216	19.1842	543	539	572	948	888	916	-0.141138	0.0230565076170175	0.0470357321408963
Zm00001d004141	0.554409	0.434441	0.26209	0.676806	0.783595	0.443739	1.04453	0.819722	0.494255	1.27272	1.47341	0.834703	2	2	1	3	3	3	NA	NA	NA
Zm00001d004143	23.2516	21.8338	21.8156	24.6236	24.2595	24.8722	43.8071	41.197	41.1404	46.3042	45.6156	46.7863	484	467	463	772	763	776	-0.115355	0.0823854283123668	0.140683446896439
Zm00001d004144	0.995883	1.12397	1.50142	0.709621	0.911555	1.36862	1.87629	2.12075	2.83141	1.33443	1.71401	2.57447	2	2	2	1	0	4	NA	NA	NA
Zm00001d004145	0.189173	0.250927	0.027036	0.179738	0.170275	0.027345	0.356411	0.47346	0.050984	0.337993	0.320171	0.051438	0	1	0	1	1	0	NA	NA	NA
Zm00001d004152	7.7672	8.60702	9.36345	7.94076	6.46216	6.74995	14.6337	16.2401	17.6578	14.9324	12.1509	12.6971	276	300	316	426	356	362	0.234446529062864	0.0129279361584121	0.0282497229666275
Zm00001d004153	10.4285	11.937	11.7212	15.2269	14.929	13.1796	19.6478	22.5233	22.1041	28.6338	28.0713	24.7918	187	217	217	414	408	361	-0.336396	0.000875726383197209	0.00252809240679409
Zm00001d004154	15.1702	14.4134	15.9537	20.1234	19.5536	20.499	28.5813	27.1958	30.0858	37.8416	36.7669	38.56	1011	963	1055	2021	2024	2030	-0.410683	2.23578798811765e-20	3.12466853760502e-19
Zm00001d004155	0.927865	0.554287	0.277066	0.601012	0	0.385521	1.74814	1.04585	0.522498	1.13019	0	0.725192	3	3	1	4	0	2	NA	NA	NA
Zm00001d004159	8.49163	9.23186	8.73327	12.3821	10.0121	10.4952	15.9986	17.4191	16.4694	23.2843	18.8258	19.7422	537	557	501	932	812	866	-0.117057	0.081272356031102	0.139157591118286
Zm00001d004164	1.25141	1.16853	0.906514	1.58041	1.84629	1.82546	2.35772	2.20484	1.70952	2.97193	3.47161	3.43381	54	48	38	94	109	110	-0.567369	0.00484905607271286	0.0118438266435171
Zm00001d004165	2.24007	2.22981	1.47658	1.63391	1.56431	1.80094	4.22039	4.20729	2.78456	3.07253	2.9414	3.38769	50	49	34	54	55	57	0.273677077141612	0.243528971067744	0.344201163486613
Zm00001d004166	0	0	0	0.392139	0.537426	0.588973	0	0	0	0.737408	1.01053	1.1079	0	1	0	7	13	12	NA	NA	NA
Zm00001d004167	3.57053	4.1195	4.39685	2.23618	2.18583	2.31601	6.72703	7.77284	8.29168	4.2051	4.11006	4.35658	172	189	195	161	145	164	0.835826480079926	2.00936849770954e-11	1.54374199406069e-10
Zm00001d004169	17.8589	16.7035	17.497	17.65	18.6961	17.3907	33.647	31.5169	32.9963	33.1904	35.1547	32.7132	484	456	473	711	751	702	-0.0215859	0.752093996855665	0.818074701230261
Zm00001d004172	27.9211	26.892	27.6131	19.8142	19.4033	19.6099	52.6046	50.7409	52.0733	37.2601	36.4844	36.8875	1383	1467	1396	1662	1689	1586	0.375857343082954	3.21062082766241e-18	3.99075810569622e-17
Zm00001d004173	0.363533	0.515253	0.54893	0.805314	0.634641	0.631292	0.684911	0.9722	1.03518	1.51438	1.19333	1.1875	8	11	13	24	14	19	-0.239392	0.5875390027045	0.682284106645368
Zm00001d004176	85.5039	92.7309	92.0848	98.6073	95.0282	95.1089	161.093	174.969	173.656	185.429	178.683	178.906	696	746	736	1175	1146	1147	-0.0777087	0.153753868828753	0.23600551574164
Zm00001d004187	1.92955	3.20796	2.97789	2.76701	3.18813	2.87258	3.63535	6.0529	5.61577	5.20331	5.9947	5.40353	52	83	76	104	116	112	-0.0605334	0.740478481660531	0.809070999341199
Zm00001d004190	0.450117	0.517384	0.547324	0.828014	0.899952	1.03421	0.848039	0.976221	1.03216	1.55706	1.6922	1.94542	18	20	21	52	54	64	-0.933373	0.00122704443535091	0.00342859624493452
Zm00001d004193	31.485	29.7471	32.5921	34.8818	32.239	33.668	59.3191	56.128	61.463	65.5944	60.6196	63.3318	782	742	796	1428	1411	1407	-0.278614	4.88973845462964e-08	2.68403649675419e-07
Zm00001d004196	3.74044	4.14669	2.92695	5.02452	4.80791	5.36965	7.04715	7.82415	5.51971	9.44849	9.0404	10.1007	140	157	134	287	286	295	-0.416595	0.000322947903215051	0.00101490288689281
Zm00001d004198	28.5334	23.3002	25.4342	41.5812	40.259	39.9856	53.7582	43.9637	47.9644	78.1926	75.6998	75.2156	457	378	405	990	965	962	-0.640785	1.00001320302467e-20	1.42662010492665e-19
Zm00001d004200	4.94887	4.5244	3.8681	4.17172	3.85114	3.62688	9.32389	8.53683	7.29455	7.84483	7.24137	6.82241	108	100	92	133	123	120	0.267631116411189	0.0826469602501865	0.141055806191355
Zm00001d004203	0.211788	0.172499	0.204326	0.340937	0.184583	0.599579	0.399017	0.325479	0.385323	0.641125	0.347075	1.12785	2	1	1	4	2	7	NA	NA	NA
Zm00001d004208	15.023	14.1343	18.8716	16.6689	13.7698	15.5709	28.3039	26.6692	35.5885	31.3456	25.8917	29.2899	106	102	138	176	148	163	0.100209957427093	0.49456148302399	0.599423646671345
Zm00001d004209	1.0721	0.775816	0.89384	1.65626	1.19821	1.31528	2.01989	1.46384	1.68562	3.11457	2.25302	2.47414	25	21	24	62	45	52	-0.590172	0.0360097756882912	0.0694763293539584
Zm00001d004213	0.106991	0.257087	0.355447	0.106815	0.035815	0	0.201576	0.485083	0.67031	0.200864	0.067343	0	1	0	2	1	0	0	NA	NA	NA
Zm00001d004215	8.49297	8.93686	7.98809	9.14089	9.84145	10.0137	16.0011	16.8624	15.0641	17.1892	18.5051	18.8365	665	689	613	1061	1158	1164	-0.188925	0.00155562858764494	0.00426005821581146
Zm00001d004220	50.4955	49.9646	50.7573	78.8688	83.4075	80.7129	95.1358	94.2752	95.7192	148.311	156.833	151.827	800	775	800	1850	1921	1905	-0.663585	4.09908827355333e-44	1.34762977908323e-42
Zm00001d004221	0.039043	0	0.101461	0	0.129225	0.338469	0.073558	0	0.191337	0	0.242985	0.636684	1	0	1	0	2	3	NA	NA	NA
Zm00001d004222	2.87197	2.30976	2.64987	3.64595	3.43265	3.60822	5.41092	4.35816	4.99719	6.85613	6.45448	6.78731	67	55	61	119	120	124	-0.394777	0.0260125905722268	0.0522343467119203
Zm00001d004227	0	0.063672	0.077152	0.347374	0.232133	0.322431	0	0.120139	0.145495	0.653228	0.436483	0.606514	0	0	0	2	1	4	NA	NA	NA
Zm00001d004231	13.1838	12.9067	13.7128	14.6483	14.0234	13.1146	24.8389	24.3528	25.86	27.5458	26.3685	24.6695	32	45	39	65	66	55	-0.0877566	0.710919806120458	0.785553823335211
Zm00001d004232	11.3355	14.8641	12.0197	13.7746	10.8881	14.2871	21.3565	28.0463	22.6671	25.9028	20.4732	26.8749	0	0	0	0	0	0	NA	NA	NA
Zm00001d004236	0.314966	0.661425	0.819805	1.12576	0.761486	0.972577	0.59341	1.248	1.54601	2.11696	1.43184	1.82948	10	16	17	41	22	31	-0.534765	0.152209793296576	0.234323070574417
Zm00001d004242	4.79797	5.87182	2.94157	4.09377	5.7411	3.72262	9.03958	11.0792	5.54727	7.69825	10.7951	7.00251	37	41	22	41	63	38	0.0874802953769134	0.756757151752368	0.821953565713637
Zm00001d004243	1.7469	1.31681	1.07045	1.15149	0.982231	1.05085	3.29123	2.48462	2.01869	2.16534	1.84691	1.97673	61	47	40	60	51	58	0.401990893970875	0.0796211367219838	0.136813550401557
Zm00001d004248	12.0367	12.2035	12.6736	14.4545	14.7812	14.0106	22.6776	23.0261	23.9001	27.1813	27.7934	26.3548	338	324	335	600	567	540	-0.182417	0.022040261234227	0.0451563253910494
Zm00001d004259	9.1015	10.7937	9.75563	10.1439	10.4286	10.7421	17.1476	20.3659	18.3974	19.0753	19.6091	20.2066	147	172	152	244	249	270	-0.102546	0.382919607832703	0.492325210070618
Zm00001d004260	24.8845	24.2073	25.2971	29.3283	30.0413	29.9487	46.8835	45.6753	47.7059	55.1512	56.4871	56.3355	478	479	502	861	904	908	-0.28012	1.38500129281096e-05	5.50947497379972e-05
Zm00001d004265	0.23731	0.3498	0.452854	0.370591	0.372373	0.363585	0.447102	0.660016	0.854002	0.696888	0.70018	0.683928	0	0	0	0	0	0	NA	NA	NA
Zm00001d004270	12.37	10.8844	11.8954	10.3066	10.651	10.8178	23.3057	20.5371	22.4326	19.3813	20.0273	20.349	311	267	301	415	421	406	0.0946113167563871	0.28685577253898	0.392067389847851
Zm00001d004271	0.087338	0.368259	0.364361	0.100524	0.201096	0.065337	0.164549	0.694846	0.68712	0.189034	0.378125	0.122903	1	2	2	1	0	1	NA	NA	NA
Zm00001d004279	0.082847	0	0	0.708615	0.82116	0.818956	0.156087	0	0	1.33254	1.54404	1.54051	2	1	0	34	36	41	-4.61607	2.26120008164539e-07	1.15075441783695e-06
Zm00001d004282	0.657458	0.632982	0.514543	0.016861	0.038428	0.0666	1.23868	1.19434	0.970336	0.031707	0.072258	0.12528	23	25	16	1	2	4	3.78611298616719	7.25667714581891e-09	4.35136621576718e-08
Zm00001d004287	0.874534	1.10475	0.90716	1.82064	1.75882	1.46286	1.64766	2.08448	1.71074	3.42367	3.30713	2.75174	20	25	22	51	51	45	-0.540174	0.0591603976038896	0.106504224128811
Zm00001d004288	0.074302	0	0.354664	0.248076	0.095849	0.317404	0.139988	0	0.668833	0.466502	0.180227	0.597059	1	0	4	4	2	6	NA	NA	NA
Zm00001d004298	2.96588	3.133	3.42989	2.80949	3.29246	2.71056	5.58784	5.91146	6.46816	5.28318	6.19087	5.09875	51	47	63	69	82	66	0.162639165967061	0.439796605464508	0.548481208479572
Zm00001d004300	14.037	14.664	15.0327	18.3092	17.6406	18.1954	26.4463	27.6686	28.3491	34.4301	33.1699	34.2268	675	693	710	1307	1248	1298	-0.297399	3.44256387256637e-08	1.92644876915931e-07
Zm00001d004310	17.9851	17.215	18.2703	15.2289	17.4345	17.2512	33.8848	32.482	34.4546	28.6376	32.7825	32.4506	106	108	111	139	154	152	0.139987887119181	0.332124198337271	0.441030537946738
Zm00001d004311	0.538024	0.524119	0.597357	0.51061	0.538172	0.680276	1.01366	0.988929	1.12651	0.96019	1.01193	1.27964	2	4	6	1	9	4	NA	NA	NA
Zm00001d004323	0.539457	0.157676	0.492534	0.195545	0.364433	0.422274	1.01636	0.29751	0.928832	0.367718	0.685251	0.794327	5	1	1	4	8	7	NA	NA	NA
Zm00001d004331	0.148704	0.212603	0	0.517141	0.290765	0.246554	0.280166	0.401148	0	0.972473	0.546731	0.463786	2	2	0	8	5	4	NA	NA	NA
Zm00001d004332	2.99928	2.77549	2.83907	2.84333	2.66305	3.11458	5.65078	5.2369	5.35399	5.34682	5.00739	5.85875	53	46	48	75	61	76	0.065160745554251	0.76092915729023	0.825433353327469
Zm00001d004333	3.49209	3.03143	3.06169	3.96919	3.86231	3.63212	6.57925	5.71983	5.7738	7.46397	7.26237	6.83226	77	59	63	113	106	108	-0.12316	0.49167840146943	0.596982866100026
Zm00001d004334	0.137337	0.115919	0.08797	0.341447	0.243298	0.19562	0.258748	0.218722	0.165895	0.642084	0.457478	0.367975	2	1	1	10	3	5	NA	NA	NA
Zm00001d004335	3.20377	3.19401	3.16945	1.90994	1.7413	1.78684	6.03604	6.0266	5.97701	3.5916	3.27421	3.36117	202	208	203	178	171	172	0.827996338467299	1.24080511409472e-12	1.05453505794994e-11
Zm00001d004339	1.25553	1.32725	1.53287	2.88278	2.43892	2.29503	2.36547	2.50431	2.89072	5.42101	4.58596	4.31711	56	65	70	194	173	166	-0.887159	6.01062713559239e-08	3.27314393553415e-07
Zm00001d004340	19.7745	20.2859	18.7515	24.6365	23.4921	24.258	37.2559	38.2763	35.362	46.3284	44.1726	45.631	752	739	733	1357	1293	1333	-0.247309	2.26672441683621e-06	1.00701217892977e-05
Zm00001d004342	27.2911	28.775	27.8582	37.8929	41.4108	40.7004	51.4175	54.2938	52.5355	71.2567	77.8655	76.5602	687	710	705	1420	1539	1534	-0.502554	5.06050299474994e-21	7.32351966204129e-20
Zm00001d004343	1.62187	1.09602	0.939843	2.60434	2.8757	2.94312	3.05568	2.06802	1.77238	4.8974	5.40724	5.53621	44	36	36	127	115	115	-1.02841	4.19994073294493e-07	2.06144797976171e-06
Zm00001d004344	67.9044	64.8299	66.7212	65.807	65.0678	66.2398	127.935	122.324	125.824	123.749	122.348	124.602	179	177	179	281	253	278	-0.00854039	0.938369288571053	0.958332118363439
Zm00001d004346	61.96	58.4385	59.9023	59.0072	58.8396	59.0577	116.735	110.264	112.965	110.962	110.637	111.092	64	50	47	78	68	83	0.0851143375817718	0.682410721100952	0.762817753663645
Zm00001d004347	0.147986	0.212907	0.307614	0.240646	0.225401	0.233817	0.278812	0.401721	0.580105	0.452531	0.423825	0.439825	8	11	16	19	20	15	-0.0322985	0.940808709486187	0.960069816143293
Zm00001d004348	6.44019	6.78225	6.44484	10.1909	9.76989	9.54806	12.1336	12.797	12.1538	19.1637	18.3705	17.9606	135	141	136	306	299	293	-0.53068	4.13354616558748e-06	1.77450359180099e-05
Zm00001d004354	10.5725	11.6338	11.4833	11.7335	11.3893	13.912	19.919	21.9512	21.6554	22.0646	21.4155	26.1694	152	162	164	289	267	324	-0.287088	0.0126405728382345	0.0277148707236318
Zm00001d004356	0	0	0	0.123497	0.168033	0.181552	0	0	0	0.232233	0.315956	0.341511	0	0	0	6	6	7	NA	NA	NA
Zm00001d004358	1.26292	1.17721	1.10985	1.97752	2.243	2.3243	2.37939	2.2212	2.09298	3.71868	4.21755	4.37218	38	36	35	97	110	113	-0.960394	5.59034269477811e-06	2.35331248838752e-05
Zm00001d004361	1.27271	1.14484	1.24428	1.25223	1.07325	1.27384	2.39784	2.16013	2.34648	2.35478	2.01804	2.39618	106	102	106	163	139	161	0.0331589164039026	0.819978179616565	0.871246237248502
Zm00001d004362	0.655752	0.80014	0.791725	0.352118	0.521397	1.06516	1.23547	1.50974	1.49305	0.662151	0.980393	2.00365	5	8	6	5	6	10	NA	NA	NA
Zm00001d004366	2.19148	1.68525	2.03844	0.77062	0.745118	0.614798	4.12884	3.1798	3.84414	1.44913	1.40106	1.15648	60	47	56	29	30	24	1.56699972593395	1.40580704858286e-09	9.04862474931374e-09
Zm00001d004372	7.34928	7.02102	6.81236	5.08721	5.39363	4.81253	13.8464	13.2475	12.8469	9.5664	10.1417	9.05271	422	395	392	432	454	415	0.487554299694752	1.19640340414907e-09	7.75529138982106e-09
Zm00001d004375	2.48508	2.59139	2.45067	2.96158	2.98877	2.7239	4.682	4.88954	4.62153	5.56918	5.61984	5.12385	75	81	77	143	140	130	-0.232418	0.148360356023785	0.229445332289256
Zm00001d004380	6.82773	7.53904	6.00527	8.78352	8.13905	9.17713	12.8637	14.225	11.3249	16.5172	15.304	17.2628	149	166	135	290	271	303	-0.347667	0.0028989988341119	0.00745650730084773
Zm00001d004383	5.49308	6.41209	7.20569	5.52958	4.92879	5.70847	10.3492	12.0986	13.5886	10.3983	9.26769	10.738	291	326	342	477	478	472	0.0199948947103888	0.812589827921351	0.865635053244551
Zm00001d004384	1.62543	1.57258	1.15165	1.55984	1.36606	1.33183	3.06237	2.96721	2.1718	2.93325	2.56862	2.50526	24	20	20	32	24	30	0.167162874541608	0.610156073145237	0.701964907246837
Zm00001d004386	15.5965	15.237	15.8433	18.1985	18.0609	17.5726	29.3845	28.7499	29.8777	34.2219	33.9603	33.0552	302	296	306	522	509	506	-0.172346	0.0359957528797131	0.0694546943295987
Zm00001d004387	0.097802	0.160617	0.288911	0.192888	0.329069	0.316761	0.184262	0.303059	0.544834	0.362721	0.618755	0.595848	3	6	10	10	17	17	-0.618306	0.260180389998163	0.362799762093885
Zm00001d004388	0.407485	0.278865	0.469808	1.01642	0.994624	1.12232	0.767719	0.526174	0.885975	1.91135	1.87021	2.11116	4	3	4	15	13	18	-1.47075	0.0170668032022842	0.0360326708428754
Zm00001d004389	0.72702	0.485463	0.219147	0.542074	0.35231	0.389872	1.36974	0.915992	0.413273	1.01936	0.662454	0.733376	17	12	5	20	13	14	0.126433990068804	0.787577425604955	0.846724503967268
Zm00001d004392	8.77617	7.72513	9.89627	8.9241	9.08299	8.36157	16.5347	14.5761	18.6626	16.7816	17.0789	15.7287	154	136	170	237	238	218	0.00210506461872763	0.986208804261812	0.990114115293673
Zm00001d004396	10.0825	11.0111	9.39606	13.2105	12.9433	13.0976	18.9959	20.7761	17.7193	24.842	24.3376	24.6375	754	788	740	1369	1381	1367	-0.257906	5.70123265768803e-07	2.75188549387e-06
Zm00001d004400	16.6302	13.9166	16.9508	18.4457	17.9896	18.83	31.332	26.2583	31.9662	34.6867	33.8263	35.4205	475	400	480	779	772	810	-0.207769	0.00353765323230702	0.00893192410767222
Zm00001d004401	15.8545	15.079	15.5783	19.8723	21.1625	18.2559	29.8705	28.4517	29.3779	37.3695	39.7923	34.3405	309	293	302	572	609	516	-0.315245	0.00019514617393887	0.000639104365914781
Zm00001d004406	67.3382	67.9108	66.9828	79.0208	74.6741	81.576	126.868	128.137	126.318	148.597	140.411	153.45	7	4	3	5	5	6	NA	NA	NA
Zm00001d004409	3.42549	1.73825	2.39604	1.78986	2.21526	2.0514	6.45377	3.2798	4.5185	3.36579	4.16539	3.85882	45	24	31	42	46	48	0.149659898148435	0.581565760741129	0.677123966412495
Zm00001d004410	27.1593	28.5701	31.2127	30.3322	34.8561	32.0622	51.1693	53.9072	58.8615	57.0391	65.5406	60.3113	404	426	458	693	788	728	-0.184926	0.0115014567263864	0.0254931427870227
Zm00001d004411	0.147842	0.212477	0.070381	0	0.173517	0.208115	0.278541	0.40091	0.132726	0	0.326267	0.391479	1	1	0	0	0	1	NA	NA	NA
Zm00001d004412	0.115993	0.129792	0	0.076505	0.096479	0.220688	0.218537	0.244898	0	0.143867	0.18141	0.41513	1	0	0	1	1	4	NA	NA	NA
Zm00001d004413	82.0299	82.0188	78.4306	21.868	21.5184	21.2976	154.548	154.756	147.906	41.1223	40.4614	40.0622	2112	2096	2002	849	831	830	1.9002963045976	0	0
Zm00001d004414	0	0.190079	0.257724	0.237192	0.428629	0.421751	0	0.358648	0.486022	0.446035	0.805959	0.793342	0	1	3	6	10	9	NA	NA	NA
Zm00001d004415	0.703283	1.43214	1.05609	1.2083	1.16062	0.729218	1.32502	2.70222	1.99159	2.27218	2.18233	1.37171	12	23	15	29	29	17	0.00854381740158682	0.981951816310904	0.987584197976343
Zm00001d004416	1.4394	1.35066	1.47832	2.26182	2.06421	2.21791	2.71189	2.54848	2.78784	4.25331	3.88138	4.17204	62	56	62	130	130	120	-0.484648	0.00590269349162715	0.0141243022835364
Zm00001d004417	1.7058	2.34547	1.45247	2.63789	1.83271	2.65234	3.2138	4.42553	2.7391	4.9605	3.44607	4.98923	23	33	21	61	39	57	-0.434231	0.12765092229315	0.202548857701915
Zm00001d004418	0.174795	0.09293	0.262062	0.330712	0.273889	0.117443	0.329322	0.175343	0.494203	0.621897	0.514999	0.220918	0	0	1	3	1	0	NA	NA	NA
Zm00001d004419	0.429455	0.425517	0.612351	0.637645	0.359874	0.604275	0.809113	0.802883	1.15479	1.19908	0.676678	1.13668	0	2	2	0	0	0	NA	NA	NA
Zm00001d004423	0.488348	0.488241	0.313145	0.233817	0.134327	0.130228	0.920069	0.921232	0.590536	0.439688	0.252577	0.244969	16	18	12	12	7	7	1.41668495403039	0.00295612941916903	0.00758687715458486
Zm00001d004425	0	0	0	0.241626	0.377444	0.351976	0	0	0	0.454372	0.709714	0.662091	1	1	2	5	8	8	NA	NA	NA
Zm00001d004426	0.558848	0.984303	1.31187	1.12033	1.30997	0.871201	1.05289	1.85722	2.47396	2.10675	2.46316	1.63879	8	12	17	23	20	15	-0.0551654	0.896934065351774	0.928053105285507
Zm00001d004428	11.388	10.709	11.5388	11.705	11.6117	12.1158	21.4554	20.2062	21.7602	22.011	21.8336	22.7907	162	161	163	257	271	276	-0.132874	0.239546082021129	0.33958129505782
Zm00001d004434	2.16367	1.56815	2.01561	2.7753	2.82659	2.71918	4.07644	2.95885	3.80108	5.21889	5.31489	5.11496	37	24	32	60	56	60	-0.326948	0.198036241081959	0.290704784958395
Zm00001d004435	0.523292	0.672812	0.664521	0.98733	0.850919	1.24699	0.985905	1.26949	1.25317	1.85665	1.6	2.34568	20	20	26	52	46	61	-0.675113	0.0183554001346102	0.0384316190318401
Zm00001d004437	0.100585	0.058066	0	0.084653	0.114908	0.338385	0.189507	0.109561	0	0.159187	0.216063	0.636526	4	1	1	3	3	7	NA	NA	NA
Zm00001d004438	3.65393	3.34313	3.14775	3.75397	3.84228	4.37723	6.88416	6.30796	5.93609	7.05926	7.22471	8.23387	199	198	173	332	334	382	-0.285202	0.00715216121154861	0.0167938913128613
Zm00001d004439	1.10805	0.744695	0.938178	0.87057	0.689315	0.638151	2.08761	1.40512	1.76924	1.63709	1.29613	1.20041	30	25	27	31	27	23	0.611075612009115	0.049025032933136	0.0905322594267943
Zm00001d004440	0.148699	0.120742	0.098952	0.12106	0.142095	0.104392	0.280156	0.227821	0.186606	0.227652	0.267185	0.196368	6	5	5	6	7	6	NA	NA	NA
Zm00001d004443	6.11999	5.22842	5.40036	4.79185	4.67725	4.67197	11.5303	9.8652	10.1841	9.01097	8.79472	8.78829	151	130	134	179	174	174	0.248675023314691	0.0568889517877389	0.102969877373766
Zm00001d004446	1.04677	1.13487	0.704463	2.15372	1.83076	2.15916	1.97216	2.14132	1.32849	4.05002	3.44241	4.06153	30	36	29	89	71	78	-0.731483	0.00195956539352372	0.00526018840652411
Zm00001d004448	9.63178	8.83988	9.70096	10.4214	10.5882	10.7923	18.1467	16.6794	18.2943	19.5973	19.9092	20.3011	350	337	361	586	589	607	-0.172494	0.0245652368753107	0.0497278597615906
Zm00001d004451	1.93141	2.72962	2.49606	2.15335	2.15133	1.88312	3.63886	5.15035	4.70712	4.04934	4.04519	3.54227	41	54	47	64	60	52	0.2837531331646	0.209813347668332	0.304682255177925
Zm00001d004452	0	0.073947	0.100732	0.112043	0.098616	0.115503	0	0.139526	0.189964	0.210695	0.185429	0.217268	2	2	3	4	3	4	NA	NA	NA
Zm00001d004457	0.712614	1.03018	0.806363	1.59386	1.3269	2.09135	1.3426	1.94378	1.52066	2.99721	2.495	3.93397	8	14	10	35	28	46	-1.17465	0.00247124353210691	0.00646319198606572
Zm00001d004458	0.638876	0.736874	0.735038	1.14482	1.08609	1.08377	1.20367	1.39036	1.38615	2.15282	2.0422	2.03865	45	58	48	133	122	128	-0.749351	5.67815420690875e-05	0.000205265399118884
Zm00001d004460	12.0859	12.2971	11.1762	10.6379	10.7019	10.6503	22.7704	23.2026	21.0764	20.0044	20.1229	20.0339	354	365	322	558	554	529	-0.0632035	0.427553731602206	0.537278179648335
Zm00001d004463	7.86485	7.8928	7.84285	6.32928	5.95586	6.77065	14.8177	14.8925	14.7902	11.9021	11.1989	12.7361	320	303	317	434	401	433	0.161562665515409	0.059724218957619	0.107386317475579
Zm00001d004465	11.3905	10.7376	12.9797	11.0311	11.4616	13.0451	21.4601	20.2601	24.4774	20.7437	21.5514	24.5388	167	159	183	233	250	282	0.00554369102280505	0.962272955960118	0.973654509707865
Zm00001d004466	17.1229	18.2007	20.0285	18.4179	18.0455	19.22	32.2603	34.3419	37.7702	34.6344	33.9312	36.1542	1044	1087	1116	1710	1685	1743	-0.0687185	0.126820384518315	0.201515545115129
Zm00001d004467	12.9841	10.3374	11.5859	4.39754	5.50995	4.43213	24.4626	19.5051	21.8489	8.26947	10.3605	8.33714	453	360	417	236	285	227	1.3107801291331	1.05275904128832e-20	1.49754670758176e-19
Zm00001d004468	3.32845	2.99375	3.06947	3.28872	3.71323	3.07696	6.27095	5.64872	5.78848	6.18436	6.98207	5.78798	118	106	108	164	170	156	0.0317578621357097	0.821424571420537	0.872227791918135
Zm00001d004469	3.96003	4.06208	4.13321	3.97781	3.84815	4.10181	7.46087	7.66449	7.79451	7.48019	7.23575	7.71578	87	88	96	145	137	148	-0.0726647	0.634495061763083	0.722486247787799
Zm00001d004472	10.9437	9.77145	10.7255	11.7026	13.2569	11.816	20.6184	18.4372	20.2264	22.0065	24.9273	22.2267	475	428	465	756	862	774	-0.212831	0.00277876438599519	0.00718087090153225
Zm00001d004473	77.9191	77.4271	78.8375	81.6635	81.2901	80.5348	146.803	146.093	148.673	153.567	152.851	151.492	2401	2393	2429	3810	3818	3753	-0.0625829	0.0360496723698605	0.0695424508427013
Zm00001d004477	7.30648	8.28576	7.77007	10.8075	9.24573	10.3453	13.7657	15.6339	14.653	20.3233	17.3849	19.4602	159	181	166	349	299	306	-0.321411	0.00385812439236776	0.00966211602031078
Zm00001d004478	10.0682	9.22326	11.2428	10.7632	11.4384	10.4773	18.969	17.4028	21.2019	20.24	21.5078	19.7085	330	309	381	559	564	559	-0.128275	0.117406168936325	0.189182866102638
Zm00001d004480	2.1995	1.59335	1.99566	1.23398	0.889286	1.39474	4.14395	3.00639	3.76347	2.32048	1.67214	2.62361	38	25	35	33	24	40	0.608149683709291	0.0388977191330691	0.0742371707678607
Zm00001d004481	0.865329	0.860419	0.728116	0.393052	0.370349	0.419741	1.63032	1.62347	1.3731	0.739125	0.696375	0.789562	117	115	97	86	71	84	1.04250119323026	6.37711315613788e-10	4.26227003404154e-09
Zm00001d004482	0.742822	1.11796	1.30164	7.5308	7.18805	7.65501	1.39951	2.10941	2.45465	14.1615	13.5158	14.3996	15	21	26	105	101	112	-1.76531	2.71957557568109e-12	2.24719475125547e-11
Zm00001d004484	24.6308	23.568	26.085	14.3698	14.6741	13.9853	46.4054	44.4691	49.1916	27.0221	27.592	26.3073	687	662	715	588	610	576	0.811788607906996	3.06004434600667e-36	8.12604472248367e-35
Zm00001d004486	10.4481	10.722	10.7873	8.47708	9.18094	9.01529	19.6847	20.2307	20.3429	15.941	17.2631	16.9584	267	275	283	315	348	344	0.305757140083392	0.00112789205176605	0.00318284159294739
Zm00001d004489	4.66002	4.91481	5.58716	4.79895	5.52348	5.64867	8.77967	9.27347	10.5364	9.02432	10.3859	10.6255	142	160	172	242	286	273	-0.163581	0.167523383894597	0.253608512646263
Zm00001d004491	42.1295	40.4756	44.4717	49.3497	47.1334	48.538	79.3737	76.3711	83.8656	92.801	88.6258	91.3034	980	946	1032	1699	1634	1690	-0.170557	0.000278255041340032	0.000884683563149384
Zm00001d004495	10.2761	9.23407	9.33622	7.16508	7.20651	6.71859	19.3607	17.4232	17.6064	13.4738	13.5505	12.6381	215	193	194	221	227	208	0.469427715773641	3.0953079165381e-05	0.000116512328898556
Zm00001d004496	2.48311	2.01845	2.06334	1.41427	1.44713	1.68255	4.67828	3.8085	3.89109	2.6595	2.72106	3.16499	19	15	15	17	16	20	0.480164376998239	0.220488868843146	0.317333001770235
Zm00001d004497	1.15903	1.04424	1.26166	1.65504	1.65016	1.76714	2.18366	1.97032	2.37927	3.11226	3.10282	3.32411	35	33	40	77	77	79	-0.515951	0.0223521631904527	0.0457536455172679
Zm00001d004498	13.3095	13.7509	14.0468	14.8167	13.5357	13.7809	25.0756	25.9457	26.4898	27.8624	25.4514	25.9228	423	435	445	702	667	679	-0.0589905	0.400295644499766	0.509997898426576
Zm00001d004501	0	0.243301	0.309071	0.310605	0.199852	0.229458	0	0.45907	0.582853	0.584086	0.375785	0.431626	0	1	2	3	2	2	NA	NA	NA
Zm00001d004503	2.71163	1.96425	2.47813	2.58458	2.27549	2.48799	5.10883	3.70623	4.67332	4.86025	4.27864	4.68008	28	21	17	35	30	28	0.0986520899959939	0.760370149776477	0.825116587496108
Zm00001d004506	8.1484	8.09549	6.43569	7.83542	7.14241	7.71741	15.3519	15.2749	12.1366	14.7343	13.43	14.517	245	248	189	380	343	383	-0.10405	0.317763385787043	0.425480079441782
[truncated: 26,937 more rows]
