# Supplementary material for: ZmSKIP enhances drought tolerance by reducing stomatal aperture in maize
Source: PLoS Genet. 2026 Apr 13;22(4):e1012077. doi: 10.1371/journal.pgen.1012077 (PMC13075797; doi:10.1371/journal.pgen.1012077)
Supplement: S5 Data — (XLS) [file pgen.1012077.s013.xls]

## Sheet: Sheet1
Dataset S5.The stomatal aperture of bag8 mutant plants
WW-B73	WW-bag8-1	WW-bag8-2	WS-B73	WS-bag8-1	WS-bag8-2
4.935	5.018	4.512	4.101	3.962	4.115
5.449	5.051	4.023	3.617	3.437	3.236
5.262	4.256	4.12	3.985	4.267	4.012
5.247	5.001	4.036	4.185	3.476	4.036
4.97	5.481	3.987	4.777	3.436	3.236
4.628	5.058	4.223	4.621	3.267	3.269
4.946	4.932	4.58	4.593	3.471	4.168
5.715	5.056	4.69	4.491	4.272	3.578
4.558	5.035	5	4.612	3.859	4.195
5.082	5.355	5.012	3.878	3.469	3.444
5.113	5.758	4.857	4.179	3.929	4.026
5.398	5.357	4.698	4.009	4.141	3.998
4.754	5.83	4.685	4.86	3.428	3.985
4.422	5.256	4.369	4.767	3.585	4.115
5.409	5.124	4.526	4.985	3.797	3.269
5.305	4.204	5.203	4.866	4.269	4.162
4.495	5.069	4.897	4.388	4.265	4.265
5.404	5.357	4.558	4.705	4.163	4.365
5.34	5.045	5.236	4.055	4.268	4.121
4.579	5.026	5.269	4.207	4.642	4.256
4.527	4.681	5.859	4.409	3.825	4.102
5.201	5.328	4.658	4.384	4.998	4.102
4.702	4.817	4.698	4.82	3.96	4.118
5.118	4.896	4.569	4.263	4.08	4.036
4.898	5.017	4.785	4.512	3.574	4.023
4.849	5.437	4.666	4.669	4.669	4.365
5.44	4.76	4.698	4.589	4.189	3.989
4.94	5.011	4.745	4.03	3.53	3.986
5.275	5.011	4.494	4.523	4.414	3.735
4.458	5.388	4.669	4.35	3.663	3.571
4.537	5.987	5.027	4.765	4.48	3.742
4.98	5.027	5.606	4.498	4.505	4.191
4.809	5.147	5.741	4.184	4.316	4.063
4.573	5.01	5.271	4.936	3.189	4.011
4.329	4.326	4.973	5.15	4.019	3.42
4.966	4.441	5.456	4.417	4.106	3.858
4.97	5.01	5.557	4.519	3.731	3.679
4.97	5.116	5.369	4.31	3.257	3.452
4.593	5.932	5.362	4.096	4.273	3.625
5.437	5.462	5.415	4.082	3.521	3.145
4.841	5.816	5.023	3.81	4.388	3.625
4.737	4.712	5.451	4.779	3.641	3.206
4.854	4.865	5.362	4.102	4.012	3.021
4.785	5.16	4.722	5.079	4.312	4.337
5.012	5.171	4.683	4.831	3.951	4.255
5.242	5.898	4.173	4.585	3.47	3.777
4.659	5.093	4.666	4.374	3.317	3.949
5.261	4.801	4.66	4.773	3.927	3.661
5.127	4.307	4.257	4.094	3.449	4.007
5.556	4.576	4.898	4.218	4.216	3.629
5.296	4.595	4.169	4.762	3.542	4.043
4.989	5.123	4.755	3.637	3.686	3.654
5.023	4.833	4.822	4.088	4.369	3.806
	5.414	4.728	4.764	3.595	3.675
	5.152	4.954	4.137	3.469	3.481
	5.391	4.362	4.082	3.713	3.554
	5.444	4.723	4.289	3.573	4.179
	5.213	4.621	4.356	3.573	3.504
	5.229	4.311	4.745	3.879	4.095
		3.935	4.083	4.063	3.858
		4.26	3.691	3.859	4.768
			4.051	4.371	4.138
			4.308	3.963	3.982
			5.044	4.06	3.98
			4.733	3.469
			4.412
			4.489
