# Supplementary material for: ZmSKIP enhances drought tolerance by reducing stomatal aperture in maize
Source: PLoS Genet. 2026 Apr 13;22(4):e1012077. doi: 10.1371/journal.pgen.1012077 (PMC13075797; doi:10.1371/journal.pgen.1012077)
Supplement: S6 Data — (XLS) [file pgen.1012077.s014.xls]

## Sheet: 功能
Dataset S6. The proteins were indentified in yeast two-hybrid (Y2H) assays of ZmSKIP
Gene ID	The Number of Detections	Funcation
Zm00001d017808	7	DEAD/DEAH box RNA helicase family protein; ATP-dependent DNA helicase homolog RECG chloroplastic
Zm00001d034059	7	Ribosomal protein L13 family protein;60S ribosomal protein L13a-1
Zm00001d021141	5	2Fe-2S ferredoxin-like superfamily protein;Ferredoxin
GRMZM5G881135	5	Ribosomal protein S12/S23 family protein
Zm00001d002065	5	Granulin repeat cysteine protease family protein; maize insect resistance3
Zm00001d004839	5	ribosomal protein 1;60S ribosomal protein L3-1
Zm00001d018112	5	RNA-binding (RRM/RBD/RNP motifs) family protein; Polyadenylate-binding protein3 AT5G10350
Zm00001d018341	5	serine/arginine-rich 22; Serine/arginine-rich splicing factor RSZ22
Zm00001d017857	4	ADP/ATP carrier 2; adenine nucleotide translocator1
Zm00001d031611	4	Ribosomal protein L22p/L17e family protein; ribosomal protein L17c
Zm00001d003401	3	general regulatory factor 7;14-3-3-like protein GF14-6
Zm00001d014271	3	centrin2;Caltractin
Zm00001d045483	3	AAA-type ATPase family protein;AAA-type ATPase family protein
Zm00001d001929	2	Transport protein particle (TRAPP) component;Transport protein particle (TRAPP) component
Zm00001d006237	2	Tetratricopeptide repeat (TPR)-like superfamily protein;Protein POLLENLESS 3-LIKE 2
Zm00001d010009	2	Ribosomal protein L22p/L17e family protein; ribosomal protein L17a
Zm00001d010638	2	ABA-responsive element binding protein 3;ABSCISIC ACID-INSENSITIVE 5-like protein 2
Zm00001d025413	2	RNA binding Plectin/S10 domain-containing protein;40S ribosomal protein S10-1
Zm00001d031825	2	ATP synthase D chain, mitochondrial; ATP synthase subunit d mitochondrial
Zm00001d034832	2	AMP-dependent synthetase and ligase family protein;Probable acyl-activating enzyme 16 chloroplastic
Zm00001d035095	2	Calcium-binding EF-hand family protein;Calmodulin
Zm00001d041103	2	RmlC-like cupins superfamily protein;12-dihydroxy-3-keto-5-methylthiopentene dioxygenase 4
Zm00001d043144	2	calmodulin 5;Calmodulin-7
Zm00001d051685	2	ADP/ATP carrier2; ADP%2CATP carrier protein 2%2C mitochondrial AT5G13490
Zm00001d052198	2	RNA-binding (RRM/RBD/RNP motifs) family protein; Polyadenylate-binding protein 2
Zm00001d000184	2	myb-like transcription factor family protein; single-repeat Myb protein1
Zm00001d003382	2	Sterile alpha motif (SAM) domain-containing protein;Sterile alpha motif (SAM) domain-containing protein
Zm00001d003672	2	RNA binding Plectin/S10 domain-containing protein;40S ribosomal protein S10-1
Zm00001d003680	2	ribosomal protein 1;60S ribosomal protein L3-1
Zm00001d005003	2	calmodulin 5;Calmodulin
Zm00001d007446	2	general regulatory factor 2;14-3-3-like protein
Zm00001d029975	2	SNF1-related protein kinase 2, serine threonine protein kinase 3
Zm00001d010583	2	SELT-like protein precursor;SelT-like protein
Zm00001d010650	2	calmodulin 7;Calmodulin
Zm00001d013252	2	Ribosomal protein L13 family protein;60S ribosomal protein L13a-1
Zm00001d014572	2	2-oxoglutarate (2OG) and Fe(II)-dependent oxygenase superfamily protein; Probable 2-oxoglutarate-dependent dioxygenase DIN11
Zm00001d017927	2	Fcf2 pre-rRNA processing protein;Fcf2 pre-rRNA processing protein
Zm00001d019243	2	NA
Zm00001d023734	2	glycine-rich RNA-binding protein 3; glycine-rich protein2
Zm00001d024723	2	AMP-dependent synthetase and ligase family protein;Long chain acyl-CoA synthetase 1
Zm00001d026547	2	Transport protein particle (TRAPP) component;Transport protein particle (TRAPP) component
Zm00001d026632	2	Aluminium induced protein with YGL and LRDR motifs; Stem-specific protein TSJT1 AT4G27450
Zm00001d028360	2	NAD(P)-linked oxidoreductase superfamily protein; NAD(P)-linked oxidoreductase superfamily protein
Zm00001d029875	2	myb-like transcription factor family protein;myb-like transcription factor family protein
Zm00001d032442	2	cytochrome B5 isoform E;Cytochrome b5 isoform E
Zm00001d034805	2	translocation protein-related;translocation protein-related
Zm00001d038381	2	histone H2A 12;Histone H2A
Zm00001d040046	2	seven in absentia of Arabidopsis 2; E3 ubiquitin-protein ligase SINA-like 10
Zm00001d041430	2	calmodulin-like 11;Calmodulin-like protein 11
Zm00001d043117	2	ABA-responsive element binding protein 3;ABSCISIC ACID-INSENSITIVE 5-like protein 2
Zm00001d048159	2	Ribosomal protein S3Ae;40S ribosomal protein S3a-2
Zm00001d000001	1	polyphenol oxidase1
Zm00001d006119	1	2Fe-2S ferredoxin-like superfamily protein;2Fe-2S ferredoxin-like superfamily protein
Zm00001d007194	1	calmodulin 7; Calmodulin-7
Zm00001d008388	1	Protein of unknown function (DUF1664)
Zm00001d010618	1	ubiquitin-conjugating enzyme 11; Putative ubiquitin-conjugating enzyme family AT3G08690
Zm00001d011092	1	transcription initiation factor IIA gamma chain / TFIIA-gamma (TFIIA-S); Transcription initiation factor IIA subunit 2
Zm00001d011135	1	voltage dependent anion channel 3; Mitochondrial outer membrane protein porin 3
Zm00001d011321	1	ATPase, F0/V0 complex, subunit C protein;V-type proton ATPase subunit c''2
Zm00001d012457	1	calcium-dependent protein kinase 13;Calcium-dependent protein kinase 13
Zm00001d012866	1	translocation protein-related;translocation protein-related
Zm00001d012911	1	DNA-binding enhancer protein-related; Huntingtin interacting protein K AT3G06610
Zm00001d018370	1	Cytosol aminopeptidase family protein; Leucine aminopeptidase 2 chloroplastic
Zm00001d019062	1	H(+)-ATPase 11; membrane H(+)-ATPase3
Zm00001d019890	1	FRIGIDA-like protein; FRIGIDA-like protein 3
Zm00001d021227	1	Ubiquitin-like superfamily protein; Plant UBX domain-containing protein 8
Zm00001d021240	1	Ypt/Rab-GAP domain of gyp1p superfamily protein; Ypt/Rab-GAP domain of gyp1p superfamily protein
Zm00001d021419	1	quinolinate phoshoribosyltransferase;Nicotinate-nucleotide pyrophosphorylase [carboxylating] chloroplastic
Zm00001d022134	1	Translation elongation factor EF1B/ribosomal protein S6 family protein; Elongation factor 1-beta
Zm00001d022616	1	acyl carrier protein 3;Acyl carrier protein 2 chloroplastic
Zm00001d023238	1	long-chain acyl-CoA synthetase 7;Long chain acyl-CoA synthetase 6 peroxisomal
Zm00001d024701	1	protodermal factor 2; Homeodomain leucine zipper family IV protein 3%B Putative homeobox/lipid-binding domain family protein isoform 1%3B Putative homeobox/lipid-binding domain family protein isoform 2 AT4G04890
Zm00001d025017	1	NA
Zm00001d025114	1	RmlC-like cupins superfamily protein;12-dihydroxy-3-keto-5-methylthiopentene dioxygenase 4
Zm00001d025265	1	acyl carrier protein 2;Acyl carrier protein
Zm00001d025639	1	Sterile alpha motif (SAM) domain-containing protein;Sterile alpha motif (SAM) domain-containing protein
Zm00001d025745	1	Ribosome recycling factor;Ribosome recycling factor
Zm00001d025931	1	rhodanese homologue 2
Zm00001d027756	1	RmlC-like cupins superfamily protein;12-dihydroxy-3-keto-5-methylthiopentene dioxygenase 3
Zm00001d028377	1	Small nuclear ribonucleoprotein family protein; Small nuclear ribonucleoprotein Sm D3
Zm00001d028948	1	calmodulin 7; Calmodulin-7
Zm00001d029375	1	P-loop containing nucleoside triphosphate hydrolases superfamily protein; P-loop containing nucleoside triphosphate hydrolases superfamily protein
Zm00001d031275	1	DNA glycosylase superfamily protein; DNA glycosylase superfamily protein
Zm00001d031741	1	RING/U-box superfamily protein
Zm00001d032422	1	Dormancy/auxin associated family protein; Dormancy-associated protein 1
Zm00001d034776	1	Ribosomal protein S5/Elongation factor G/III/V family protein; Elongation factor 2 AT1G56070
Zm00001d035413	1	NA
Zm00001d037732	1	Ribosomal protein L22p/L17e family protein;60S ribosomal protein L17-2
Zm00001d038545	1	calmodulin 7;Calmodulin
Zm00001d038840	1	voltage dependent anion channel 3; voltage-dependent anion channel protein2
Zm00001d039316	1	VIRB2-interacting protein 1; Reticulon-like protein B4
Zm00001d039653	1	alpha/beta-Hydrolases superfamily protein; multidrug resistance associated protein7
Zm00001d044228	1	thiazole biosynthetic enzyme, chloroplast (ARA6) (THI1) (THI4); thiamine biosynthesis2
Zm00001d044318	1	voltage dependent anion channel 1; Mitochondrial outer membrane protein porin 3
Zm00001d045183	1	CCCH-type zinc finger family protein with RNA-binding domain; Zinc finger CCCH domain-containing protein 4
Zm00001d045516	1	SEUSS-like 2; Probable transcriptional regulator SLK2
Zm00001d046972	1	phosphatidylinositol synthase 1; Probable CDP-diacylglycerol--inositol 3-phosphatidyltransferase 2
Zm00001d048165	1	dehydration-induced protein; Protein EARLY RESPONSIVE TO DEHYDRATION 15
Zm00001d051760	1	Fcf2 pre-rRNA processing protein;Fcf2 pre-rRNA processing protein
Zm00001d052399	1	AMP-dependent synthetase and ligase family protein;Long chain acyl-CoA synthetase 8
Zm00001d052865	1	Ribosomal protein L9/RNase H1; Ribosomal protein L9/RNase H1
Zm00001d054084	1	Ribosomal protein L6 family; 60S ribosomal protein L9-1
	188
