# Supplementary material for: ZmSKIP enhances drought tolerance by reducing stomatal aperture in maize
Source: PLoS Genet. 2026 Apr 13;22(4):e1012077. doi: 10.1371/journal.pgen.1012077 (PMC13075797; doi:10.1371/journal.pgen.1012077)
Supplement: S8 Data — (XLS) [file pgen.1012077.s016.xls]

## Sheet: Proteins
Supplemental Dataset S8. Proteins identified in ZmSKIP-OE transgenic maize by Co-IP analysis using anti-FLAG antibody.
FDR Confidence	Accession	Description	Sum PEP Score	Coverage [%]	# Peptides	# PSMs	# Unique Peptides	# Protein Groups	Abundance: F1: SK	Abundance: F2: WT	ratio	Modifications
High	Q43267	Phosphoenolpyruvate carboxylase OS=Zea mays OX=4577 GN=542372 PE=2 SV=1	520.44	68	78	259	3	1	2.59553e+10	3.80206e+09	6.82663	Phospho [S15]
High	E9NQE1	Phosphoenolpyruvate carboxylase OS=Zea mays OX=4577 GN=pepc PE=2 SV=1	497.981	66	76	251	1	1	7.47342e+06	9423828	0.793035	Phospho [S15]
High	B8YDC0	Pyruvate, phosphate dikinase OS=Zea mays OX=4577 GN=ppdk PE=2 SV=1	347.295	72	56	183	26	1	1.1761e+10	2.18115e+09	5.39212	Phospho [T498; S499]
High	A0A3L6F0P5	SNW/SKI-interacting protein OS=Zea mays OX=4577 GN=SKIP PE=3 SV=1	398.888	70	51	263	51	1	5.76869e+10	7.60174e+06	7588.65	Phospho [S234; S236; S244]
High	A0A1D6IKW3	DExH-box ATP-dependent RNA helicase DExH12 OS=Zea mays OX=4577 GN=103633484 PE=4 SV=1	211.953	22	48	69	2	1	1.43793e+09	3.25541e+06	441.704
High	A0A3L6E244	DExH-box ATP-dependent RNA helicase DExH12 OS=Zea mays OX=4577 GN=BRR2A_2 PE=4 SV=1	206.932	22	47	67	1	1			#VALUE!
High	A0A3L6D5S1	Photosystem I assembly protein Ycf4 OS=Zea mays OX=4577 GN=rbcL_2 PE=3 SV=1	320.972	47	42	269	2	1	4.2266e+10	8.8848e+09	4.75711
High	A0A3L6DBS7	Pre-mRNA-processing-splicing factor 8A OS=Zea mays OX=4577 GN=Zm00014a_017032 PE=4 SV=1	179.965	20	42	56	42	1	1.16389e+09	3878387	300.096
High	A0A096TUU6	Ribulose bisphosphate carboxylase large chain OS=Zea mays OX=4577 PE=3 SV=1	303.857	64	40	265	6	1	1083984269	1.07961e+08	10.0405
High	B7ZZ42	Heat shock 70 kDa protein 3 OS=Zea mays OX=4577 GN=103650526 PE=2 SV=1	215.797	50	37	95	4	1	3.02727e+09	2.98595e+08	10.1384
High	B6U0S1	Elongation factor 2 OS=Zea mays OX=4577 GN=103644301 PE=2 SV=1	175.9	46	37	62	3	1	1.7242e+09	2.13757e+08	8.06616
High	A0A1D6NVZ7	Transketolase OS=Zea mays OX=4577 GN=ZEAMMB73_Zm00001d045451 PE=3 SV=1	221.411	60	36	88	36	1	5261702593	9.27838e+08	5.67093
High	A0A1X7YHG9	ATP synthase subunit alpha, chloroplastic OS=Zea mays OX=4577 GN=100280996 PE=3 SV=1	202.657	63	36	107	8	1	5309527803	1.1984e+09	4.43051
High	A0A1X7YHF8	Multifunctional fusion protein OS=Zea mays OX=4577 GN=100280996 PE=3 SV=1	196.583	15	36	88	6	1	8.54029e+09	1.71432e+09	4.98173
High	B4F8P6	Malic enzyme OS=Zea mays OX=4577 PE=2 SV=1	196.172	57	36	104	31	1	6506253889	9.38138e+08	6.93528
High	A0A3L6DKY3	Elongation factor 2 OS=Zea mays OX=4577 GN=Zm00014a_006516 PE=3 SV=1	168.801	46	36	57	2	1	10110947		#VALUE!
High	K7TSX2	Double Clp-N motif-containing P-loop nucleoside triphosphate hydrolase superfamily protein OS=Zea mays OX=4577 GN=103641592 PE=3 SV=1	155.554	36	36	69	1	1	1.49962e+09	4.10306e+08	3.65487
High	A0A1D6DZK4	Uncharacterized protein OS=Zea mays OX=4577 GN=ZEAMMB73_Zm00001d002325 PE=4 SV=1	150.372	22	36	52	36	1	2.77323e+08	3.37998e+07	8.20488
High	A0A1D6EC46	Double Clp-N motif-containing P-loop nucleoside triphosphate hydrolase superfamily protein OS=Zea mays OX=4577 GN=ZEAMMB73_Zm00001d003894 PE=3 SV=1	149.741	35	35	68	1	1			#VALUE!
High	C0PHP3	Chaperonin 60 subunit beta 2 chloroplastic OS=Zea mays OX=4577 GN=542185 PE=2 SV=1	144.012	56	35	63	6	1	2494856793	6.59598e+08	3.78239
High	A0A1D6KE29	Heat shock protein 70 OS=Zea mays OX=4577 GN=103639924 PE=3 SV=1	189.237	47	34	78	1	1	2.12243e+08	6287601	33.7558
High	A0A3L6GFK2	Chaperone protein ClpC2, chloroplastic OS=Zea mays OX=4577 GN=CLPC2_0 PE=3 SV=1	147.185	33	34	67	10	1	2.82653e+08	3.1861e+07	8.87142
High	A0A1D6F3N9	Elongation factor Ts, mitochondrial OS=Zea mays OX=4577 GN=100192861 PE=3 SV=1	145.267	29	34	56	1	1			#VALUE!
High	A0A3L6FTT2	Elongation factor Ts, mitochondrial OS=Zea mays OX=4577 GN=tsf_3 PE=3 SV=1	144.923	28	34	56	1	1	7.36631e+08	1.52774e+08	4.8217
High	A0A317YC09	Protein TIC110, chloroplastic OS=Zea mays OX=4577 GN=TIC110_0 PE=4 SV=1	135.92	32	34	56	34	1	682692676	8.00263e+07	8.53085
High	A0A1D6EDR6	Acetyl-CoA carboxylase OS=Zea mays OX=4577 GN=542319 PE=4 SV=1	133.357	15	34	48	29	1	5.57291e+08	1.13718e+08	4.90063
High	A0A3L6EER7	Chaperonin 60 subunit beta 1, chloroplastic OS=Zea mays OX=4577 GN=CPN60B1 PE=3 SV=1	136.251	52	33	59	4	1	2.50261e+08	7.58477e+07	3.29952
High	A0A3L6GAI3	Uncharacterized protein OS=Zea mays OX=4577 GN=Zm00014a_012527 PE=3 SV=1	187.192	48	32	90	18	1	4.40072e+09	2.37801e+09	1.85059
High	A0A1D6JWH6	Phosphoenolpyruvate carboxykinase (ATP) OS=Zea mays OX=4577 GN=541622 PE=3 SV=1	187.08	55	32	74	32	1	1.3952e+09	6.45577e+08	2.16117
High	P00827	ATP synthase subunit beta, chloroplastic OS=Zea mays OX=4577 GN=atpB PE=3 SV=1	245.471	86	31	150	30	1	8.47925e+09	2026148266	4.18491
High	A0A3L6F295	Lipoxygenase OS=Zea mays OX=4577 GN=Zm00014a_041161 PE=3 SV=1	139.923	36	31	61	31	1	1.07039e+09	3.37254e+08	3.17385
High	A0A3L6DBC0	U5 small nuclear ribonucleoprotein component CLO OS=Zea mays OX=4577 GN=CLO PE=3 SV=1	138.879	34	30	40	30	1	7.8488e+08	5.85569e+06	134.037
High	A0A1D6MUE8	Heat shock 70 kDa protein 6 chloroplastic OS=Zea mays OX=4577 GN=ZEAMMB73_Zm00001d041119 PE=3 SV=1	137.792	41	30	58	4	1	1988141159	4.62319e+08	4.30037
High	B8A326	Plasma membrane ATPase OS=Zea mays OX=4577 PE=2 SV=1	129.777	30	29	48	4	1	8.46375e+08	1.19238e+08	7.09819
High	O22453	40S ribosomal protein S4 OS=Zea mays OX=4577 GN=rps4 PE=2 SV=1	126	74	28	58	9	1	1.64189e+09	2.61153e+08	6.28709
High	C3UZ63	HSP protein OS=Zea mays OX=4577 GN=HSP90-2 PE=2 SV=1	124.122	35	28	50	8	1	963830592	1.30549e+08	7.38291
High	A0A3L6E675	RuBisCO large subunit-binding protein subunit alpha, chloroplastic OS=Zea mays OX=4577 GN=RUBA_1 PE=3 SV=1	117.731	62	28	43	23	1	1477020352	2.76309e+08	5.34554
High	A0A1D6MC13	Dynamin-related protein 1A OS=Zea mays OX=4577 GN=ZEAMMB73_Zm00001d038955 PE=3 SV=1	98.887	44	28	44	4	1	7.56999e+08	3.79385e+07	19.9533
High	A0A1D6M7C2	Phosphoglycerate kinase OS=Zea mays OX=4577 GN=ZEAMMB73_Zm00001d038579 PE=3 SV=1	144.174	64	27	68	14	1	3.3508e+09	3.99016e+08	8.39766
High	A0A1D6JGC8	Plasma membrane ATPase OS=Zea mays OX=4577 GN=542052 PE=3 SV=1	124.204	27	27	46	1	1	33172998		#VALUE!
High	A0A3L6G9D8	Stromal heat shock-related protein, chloroplastic OS=Zea mays OX=4577 GN=HSP70_8 PE=3 SV=1	123.462	36	27	57	1	1	1.05921e+07	5.77196e+06	1.8351
High	A0A3L6FSN5	Carbonic anhydrase OS=Zea mays OX=4577 GN=CAHC_0 PE=3 SV=1	175.409	66	26	80	17	1	3.80596e+09	455304674	8.35915
High	A0A3L6F7N5	Ribulose bisphosphate carboxylase/oxygenase activase, chloroplastic OS=Zea mays OX=4577 GN=Zm00014a_013068 PE=4 SV=1	156.856	67	26	62	19	1	1062315289	3.24338e+08	3.27533
High	A0A3L6F3K9	Adenosylhomocysteinase OS=Zea mays OX=4577 GN=SAHH PE=3 SV=1	130.88	54	26	51	26	1	2.44501e+09	3.14727e+08	7.76868
High	B6U1E4	Heat shock cognate 70 kDa protein 2 OS=Zea mays OX=4577 PE=2 SV=1	127.296	36	26	53	5	1	102285285	4.37711e+06	23.3682
High	A0A317Y7M0	Stromal heat shock-related protein, chloroplastic OS=Zea mays OX=4577 GN=HSP70_10 PE=3 SV=1	116.051	34	26	49	14	1	673946630	1.96918e+08	3.42248
High	A0A3L6DNC9	Dynamin-related protein 5A (Fragment) OS=Zea mays OX=4577 GN=Zm00014a_026930 PE=3 SV=1	92.453	32	26	41	2	1	7.10272e+06		#VALUE!
High	K7VW90	Putative mediator of RNA polymerase II transcription subunit 37c OS=Zea mays OX=4577 GN=103635762 PE=3 SV=1	126.904	30	25	55	0	1	6.75753e+06	978347	6.90709
High	A0A3L6G318	Natterin-3 OS=Zea mays OX=4577 GN=NATT3_0 PE=4 SV=1	125.366	61	25	56	23	1	1.91724e+09	2.2527e+08	8.51086
High	A0A3L6EVH1	Elongation factor Tu OS=Zea mays OX=4577 GN=TUFB1_0 PE=3 SV=1	171.885	64	24	75	7	1	4.50166e+09	6.66096e+08	6.75828
High	A0A3L6E1P2	60S ribosomal protein L4-1 OS=Zea mays OX=4577 GN=RPL4A_2 PE=3 SV=1	132.8	62	24	71	6	1	1.14498e+08	2.34299e+07	4.88682
High	A0A1D6EAY0	60S ribosomal protein L3-1 OS=Zea mays OX=4577 GN=103647029 PE=3 SV=1	131.864	45	24	57	24	1	2.18768e+09	4.25043e+08	5.14696
High	B4FVJ0	60S ribosomal protein L4-1 OS=Zea mays OX=4577 GN=ZEAMMB73_Zm00001d007824 PE=2 SV=1	130.96	59	24	72	3	1	1791022392	2.89704e+08	6.18226
High	A0A1D6FQE4	Pyruvate, phosphate dikinase OS=Zea mays OX=4577 GN=ZEAMMB73_Zm00001d010321 PE=3 SV=1	130.654	33	24	94	1	1	380889382	1.3069e+08	2.91445	Phospho [T508; S509]
High	B4FTI5	Fructose-bisphosphate aldolase OS=Zea mays OX=4577 GN=100273196 PE=2 SV=1	130.385	58	24	67	13	1	7946084987	1.33567e+09	5.94913
High	C4J410	Heat shock 70 kDa protein OS=Zea mays OX=4577 GN=100501536 PE=2 SV=1	120.962	30	24	54	1	1	1.20877e+07		#VALUE!
High	A0A1D6E965	Glyceraldehyde-3-phosphate dehydrogenase OS=Zea mays OX=4577 GN=ZEAMMB73_Zm00001d003429 PE=3 SV=1	117.439	70	24	65	17	1	6.15601e+09	1.1507e+09	5.34981
High	A0A3L6FZE4	Heat shock protein 81-3 OS=Zea mays OX=4577 GN=HSP81-3 PE=3 SV=1	102.597	31	24	42	4	1	6.56233e+07	8.02882e+06	8.17346
High	Q42368	Pyruvate, phosphate dikinase 2 OS=Zea mays OX=4577 GN=PPDK2 PE=1 SV=2	128.762	34	23	93	1	1	9796247	1.99001e+06	4.92272	Phospho [T463; S464]
High	Q53WW9	Beta-D-glucosidase OS=Zea mays OX=4577 GN=glu1 PE=2 SV=1	115.671	34	23	57	10	1	2.20314e+08	8.09533e+07	2.7215
High	A0A3L6ETT0(Zm00001d014946)	BAG family molecular chaperone regulator 7 OS=Zea mays OX=4577 GN=BAG7_0 PE=4 SV=1	107.043	36	23	49	21	1	1698411262	9.47745e+07	17.9206
High	C0HFG9	Dynamin GTPase OS=Zea mays OX=4577 GN=ZEAMMB73_Zm00001d037279 PE=2 SV=1	104.775	23	23	34	6	1	5.74207e+08	3.511e+07	16.3545
High	A0A3L6DP94	Elongation factor 1-alpha OS=Zea mays OX=4577 GN=Zm00014a_042087 PE=3 SV=1	101.726	49	23	57	1	1	4.48669e+09	7.84931e+08	5.71603
High	A0A3L6F3E6	Elongation factor Tu OS=Zea mays OX=4577 GN=TUFB1_1 PE=3 SV=1	150.981	59	22	68	5	1	3.5317e+07	9939541	3.55318
High	B6TGH8	Histone H1 OS=Zea mays OX=4577 GN=ZEAMMB73_Zm00001d034479 PE=2 SV=1	114.054	52	22	63	15	1	3.87137e+09	1.65159e+08	23.4403
High	B4F8L7	Glyceraldehyde-3-phosphate dehydrogenase OS=Zea mays OX=4577 GN=542290 PE=2 SV=1	106.717	59	22	53	15	1	2.1297e+09	2.53902e+08	8.38786
High	A0A3L6EAP6	Elongation factor 1-alpha OS=Zea mays OX=4577 GN=REFA1_3 PE=3 SV=1	100.772	49	22	55	2	1	63554862	19825808	3.20566
High	B1P2H4	Filamentation temperature-sensitive H 2B OS=Zea mays OX=4577 GN=FtsH2B PE=2 SV=1	100.605	38	22	37	1	1	6.60962e+08	1.29871e+08	5.08938
High	B1P2H3	Filamentation temperature-sensitive H 2A OS=Zea mays OX=4577 GN=FtsH2A PE=2 SV=1	96.917	39	22	36	1	1	20073244	5.85623e+06	3.42767
High	A0A3L6DBX0	Elongation factor 1-alpha OS=Zea mays OX=4577 GN=EF1A_2 PE=3 SV=1	96.843	45	22	54	1	1	190150914	1.9901e+07	9.55486
High	A0A317YG24	Ricin B-like lectin R40C1 OS=Zea mays OX=4577 GN=R40C1_1 PE=4 SV=1	93.606	58	22	47	16	1	1417668910	2.61515e+08	5.42098	Acetyl [N-Term]
High	A0A1D6E4M0	Elongation factor G, chloroplastic OS=Zea mays OX=4577 GN=103646146 PE=3 SV=1	93.076	28	22	35	2	1	5.37751e+08	1.10335e+08	4.87379
High	A0A3L6FI22	Plasma membrane ATPase OS=Zea mays OX=4577 GN=PMA3_0 PE=3 SV=1	88.822	25	22	34	8	1	1.89218e+08	1.86495e+07	10.146
High	K7UKK5	Elongation factor G, chloroplastic OS=Zea mays OX=4577 GN=103641883 PE=3 SV=1	88.683	29	22	34	1	1			#VALUE!
High	A0A096S2Q4	ATP-dependent zinc metalloprotease FTSH 5 chloroplastic OS=Zea mays OX=4577 GN=ZEAMMB73_Zm00001d036371 PE=3 SV=1	83.153	40	22	32	22	1	1.07566e+09	1.90071e+08	5.65924
High	A0A1D6M445	Pyruvate orthophosphate dikinase1 OS=Zea mays OX=4577 GN=ZEAMMB73_Zm00001d038163 PE=4 SV=1	120.9	75	21	64	2	1	4.131e+07	1.16321e+07	3.55139
High	B6SHD8	Non-cyanogenic beta-glucosidase OS=Zea mays OX=4577 PE=2 SV=1	105.582	33	21	47	9	1	7.38217e+08	2.15388e+08	3.42738
High	A0A1D6HJQ5	Dynamin GTPase OS=Zea mays OX=4577 GN=103627697 PE=3 SV=1	96.2	21	21	32	5	1	40743437	2.04241e+06	19.9487
High	O22424	40S ribosomal protein S4 OS=Zea mays OX=4577 GN=RPS4 PE=2 SV=1	91.76	65	21	44	3	1	39879438	4468672	8.92423
High	A0A1Q0ZL30	Chaperonin 1 OS=Zea mays OX=4577 GN=ZEAMMB73_Zm00001d014090 PE=3 SV=1	87.502	40	21	35	3	1	3.19392e+08	4.44347e+07	7.1879
High	A0A3L6EE60	Elongation factor 1-alpha OS=Zea mays OX=4577 GN=EF1A_3 PE=3 SV=1	84.013	41	21	50	1	1			#VALUE!
High	K7TW55	AIG1-type G domain-containing protein OS=Zea mays OX=4577 GN=ZEAMMB73_384791 PE=4 SV=1	83.449	17	21	32	9	1	2.43375e+08	5.18753e+07	4.69154
High	C0PE12	Protein plastid transcriptionally active 16 chloroplastic OS=Zea mays OX=4577 GN=100383193 PE=2 SV=1	78.642	44	21	33	21	1	6.76692e+08	1.75531e+08	3.85511
High	A0A1D6QFM0	Clathrin heavy chain OS=Zea mays OX=4577 GN=103654268 PE=3 SV=1	76.768	14	21	30	21	1	2.03049e+08	3.50733e+07	5.78927
High	C0P5Y3	5-methyltetrahydropteroyltriglutamate--homocysteine S-methyltransferase OS=Zea mays OX=4577 GN=541942 PE=2 SV=1	104.854	28	20	37	14	1	5.29725e+08	6.08132e+07	8.71069
High	A0A3L6DRU1	Phosphoglycerate kinase OS=Zea mays OX=4577 GN=PGKH_1 PE=3 SV=1	103.202	68	20	47	8	1	309754994	35774144	8.65863
High	B6SS31	Uncharacterized protein OS=Zea mays OX=4577 PE=2 SV=1	89.77	71	20	48	15	1	2630677266	4.80763e+08	5.47188
High	C0P3S2	Protein TOC75-3 chloroplastic OS=Zea mays OX=4577 GN=100382028 PE=2 SV=1	86.108	24	20	33	4	1	6.95753e+08	7.97502e+07	8.72415
High	A0A1D6LER3	Glyceraldehyde-3-phosphate dehydrogenase OS=Zea mays OX=4577 GN=542718 PE=3 SV=1	84.482	65	20	44	7	1	2.85147e+09	6.5363e+08	4.36252
High	A0A3L6EGT7	Geranylgeranyl reductase OS=Zea mays OX=4577 GN=CHLP_1 PE=3 SV=1	80.11	40	20	38	20	1	7.20267e+08	2.15993e+08	3.33467
High	A0A3L6EL70	Presequence protease 1, chloroplastic/mitochondrial OS=Zea mays OX=4577 GN=PREP1 PE=3 SV=1	67.222	18	20	27	20	1	269838173	3.12205e+07	8.64297
High	A0A097C0X0	Sucrose synthase OS=Zea mays OX=4577 GN=sus1 PE=3 SV=1	113.473	27	19	43	16	1	6.46112e+08	1.18102e+08	5.47079
High	A0A3L6FJB2	Ferredoxin--NADP reductase, chloroplastic OS=Zea mays OX=4577 GN=Zm00014a_021628 PE=3 SV=1	105.983	42	19	47	7	1	1.55122e+09	1.86724e+08	8.30758
High	A0A3L6ELF9	Phosphoglycerate kinase OS=Zea mays OX=4577 GN=Zm00014a_014246 PE=3 SV=1	104.528	58	19	42	15	1	7.76817e+08	6.35299e+07	12.2276
High	A0A3L6F536	Actin-7 OS=Zea mays OX=4577 GN=Zm00014a_035183 PE=3 SV=1	98.784	51	19	43	1	1	1.47459e+09	1.9293e+08	7.64317
High	B6TQ08	Actin-1 OS=Zea mays OX=4577 GN=103625937 PE=1 SV=1	97.533	51	19	42	1	1	9214349	9.18168e+06	1.00356
High	A0A3L6EUQ9	60S ribosomal protein L4-1 OS=Zea mays OX=4577 GN=RPL4A_0 PE=3 SV=1	97.308	22	19	58	1	1	6.56227e+07	1.08893e+07	6.02633
High	A0A3L6EGN1	Eukaryotic initiation factor 4A-3 OS=Zea mays OX=4577 GN=Zm00014a_032358 PE=3 SV=1	94.101	36	19	40	1	1	25224946		#VALUE!
High	A0A3L6EXI8	Glyceraldehyde-3-phosphate dehydrogenase OS=Zea mays OX=4577 GN=GAPC1_0 PE=3 SV=1	91.541	65	19	46	8	1	1030633996	253257821	4.06951
High	B6T3B2	Oxygen evolving complex 33kDa subunit OS=Zea mays OX=4577 GN=ZEAMMB73_Zm00001d036535 PE=2 SV=1	90.475	62	19	42	5	1	1102648147	1.58204e+08	6.96979
High	A0A3L6EUV2	Eukaryotic initiation factor 4A-3 OS=Zea mays OX=4577 GN=Os02g0146600_0 PE=4 SV=1	90.457	16	19	39	1	1	8.88527e+08	1.01842e+08	8.72453
High	A0A1D6PDR8	Protein TOC75-3 chloroplastic OS=Zea mays OX=4577 GN=100501833 PE=4 SV=1	80.866	23	19	31	3	1	80439606	7314730	10.9969
High	Q6R987	ATP synthase subunit alpha OS=Zea mays OX=4577 GN=atp1-a2 PE=3 SV=1	80.664	40	19	38	16	1	6.75504e+08	1.44978e+08	4.65937
High	A0A1D6N4X3	60S ribosomal protein L5-1 homolog a OS=Zea mays OX=4577 GN=103650892 PE=3 SV=1	77.755	39	19	34	4	1	7.41395e+08	1.25716e+08	5.8974
High	A0A1R3MBV7	Chaperonin2 OS=Zea mays OX=4577 GN=ZEAMMB73_Zm00001d032789 PE=3 SV=1	76.007	35	19	31	1	1	5.90368e+06		#VALUE!
High	A0A3L6EW28	V-ATPase 69 kDa subunit OS=Zea mays OX=4577 GN=VATA_2 PE=3 SV=1	71.423	33	19	26	1	1	29770258	2147347	13.8637
High	A0A3L6EKQ0	V-ATPase 69 kDa subunit OS=Zea mays OX=4577 GN=VATA_1 PE=3 SV=1	71.34	33	19	26	1	1	3.66305e+08	4.4442e+07	8.24232
High	A0A3L6FGW6	Eukaryotic translation initiation factor 3 subunit A OS=Zea mays OX=4577 GN=TIF3A1_0 PE=3 SV=1	55.497	18	19	27	1	1	7.75048e+06	2.47025e+06	3.13753
High	A0A096RFR6	Eukaryotic translation initiation factor 3 subunit A OS=Zea mays OX=4577 GN=542747 PE=3 SV=1	53.926	17	19	26	1	1	1.29926e+08	2.64445e+07	4.91316
High	A0A1D6FW13	Actin-7 OS=Zea mays OX=4577 GN=103635981 PE=3 SV=1	93.121	42	18	38	2	1	119024576		#VALUE!
High	B4FR47	Fructose-bisphosphate aldolase OS=Zea mays OX=4577 GN=100272845 PE=2 SV=1	90.586	43	18	48	7	1	313205552	1.08604e+08	2.88393
High	A0A3L6DBM4	40S ribosomal protein S3a OS=Zea mays OX=4577 GN=Zm00014a_017998 PE=3 SV=1	89.327	57	18	37	1	1			#VALUE!
High	A0A5P8KLB0	Cytochrome f OS=Zea mays OX=4577 GN=petA PE=3 SV=1	88.867	50	18	42	12	1	6.64111e+08	1.00271e+08	6.62313
High	B6TAQ5	40S ribosomal protein S3a OS=Zea mays OX=4577 GN=100282717 PE=2 SV=1	88.027	53	18	37	1	1	1.07782e+09	1.84785e+08	5.83284
High	A0A1D6P9Z8	50S ribosomal protein L6 chloroplastic OS=Zea mays OX=4577 GN=100282171 PE=3 SV=1	85.636	42	18	36	3	1	657944978	1.0302e+08	6.38656
High	A0A1D6NRA8	Dynamin GTPase OS=Zea mays OX=4577 GN=ZEAMMB73_Zm00001d044757 PE=3 SV=1	85.02	17	18	28	1	1	8.06583e+06		#VALUE!
High	B6T1H0	40S ribosomal protein S6 OS=Zea mays OX=4577 GN=542529 PE=2 SV=1	82.026	46	18	35	18	1	7.25874e+08	2.93903e+08	2.46978
High	A0A3L6GFA6	Polyamine oxidase OS=Zea mays OX=4577 GN=PAO_0 PE=4 SV=1	80.358	35	18	29	18	1	677515038	1.17739e+08	5.75439
High	A0A1D6NFC1	ATP synthase subunit beta OS=Zea mays OX=4577 GN=103651342 PE=3 SV=1	79.335	42	18	28	17	1	410504534	9.10993e+07	4.50612
High	P23225	Ferredoxin-dependent glutamate synthase, chloroplastic OS=Zea mays OX=4577 GN=GLSF PE=1 SV=1	78.994	12	18	26	18	1	3.41031e+08	6.10982e+07	5.58168
High	C0PFW3	Malate dehydrogenase (NADP(+)) OS=Zea mays OX=4577 GN=ZEAMMB73_Zm00001d031899 PE=2 SV=1	76.308	47	18	33	17	1	6.70222e+08	1.51785e+08	4.41561
High	A0A3L6FKA3	Fructose-bisphosphate aldolase OS=Zea mays OX=4577 GN=ALF_1 PE=3 SV=1	71.223	55	18	28	3	1	5.60984e+08	1.29196e+08	4.34213
High	A0A1D6JDP4	60S ribosomal protein L7-2 OS=Zea mays OX=4577 GN=ZEAMMB73_Zm00001d026254 PE=3 SV=1	69.493	54	18	33	1	1	626744115	1.15129e+08	5.44384
High	B4F8K1	60S ribosomal protein L7-2 OS=Zea mays OX=4577 GN=100191368 PE=2 SV=1	69.46	55	18	33	1	1	4.63787e+07	8.43854e+06	5.49605
High	A0A317Y9T0	Chaperone protein ClpB2, chloroplastic OS=Zea mays OX=4577 GN=CLPB2_0 PE=3 SV=1	67.024	17	18	25	3	1	1.41238e+08	5.29513e+07	2.66731
High	A0A1D6FUE4	Translocase of chloroplast 159 chloroplastic OS=Zea mays OX=4577 GN=ZEAMMB73_Zm00001d010852 PE=4 SV=1	63.052	17	18	26	6	1	4.99327e+07	6.63007e+07	0.753125
High	A0A317YBA0	RuBisCO large subunit-binding protein subunit alpha, chloroplastic OS=Zea mays OX=4577 GN=RUBA_0 PE=3 SV=1	62.492	38	18	28	12	1	3.52954e+08	7.32076e+07	4.82128
High	B6TGT0	60S ribosomal protein L2 OS=Zea mays OX=4577 GN=ZEAMMB73_Zm00001d030691 PE=2 SV=1	96.625	60	17	51	2	1	2.36926e+09	3.17965e+08	7.45133
High	B6TRQ7	Pre-mRNA-processing factor 19 OS=Zea mays OX=4577 GN=100284255 PE=2 SV=1	91.984	35	17	33	8	1	9.87928e+08	10660569	92.6712
High	A0A3L6EPD3	Outer envelope pore protein 24, chloroplastic OS=Zea mays OX=4577 GN=OEP24_0 PE=4 SV=1	86.304	69	17	31	14	1	3636530659	1.18424e+08	30.7077
High	A0A3L6F9G2	Heat shock protein 90-5, chloroplastic OS=Zea mays OX=4577 GN=HSP90-5_2 PE=3 SV=1	85.422	24	17	27	3	1	3.58731e+08	7.00644e+07	5.12002
High	A0A1D6MY43	Beta-glucosidase 17 OS=Zea mays OX=4577 GN=103650610 PE=3 SV=1	84.402	27	17	40	5	1	3.06061e+08	71499435	4.28061
High	B6UCF0	50S ribosomal protein L6 OS=Zea mays OX=4577 GN=100285964 PE=2 SV=1	81.647	54	17	36	2	1	3.35105e+07	11375494	2.94585
High	A0A3L6FJQ6	Sedoheptulose-1,7-bisphosphatase, chloroplastic OS=Zea mays OX=4577 GN=S17P PE=3 SV=1	79.217	42	17	40	17	1	1.47057e+09	1.75038e+08	8.40145
High	A0A3L6E6H8	Elongation factor 1-gamma 2 OS=Zea mays OX=4577 GN=Os02g0220500_1 PE=4 SV=1	77.042	44	17	39	8	1	439209855	1.10283e+08	3.98258
High	B4FD93	Histone H1 OS=Zea mays OX=4577 GN=542385 PE=2 SV=1	76.775	42	17	48	6	1	1.98261e+09	6.35397e+07	31.2026
High	A0A1D6L4E9	Exoglucanase1 OS=Zea mays OX=4577 GN=100191390 PE=3 SV=1	76.591	29	17	31	16	1	4.54708e+08	9.96281e+07	4.56405
High	B6TUD4	ATP synthase chloroplast subunit2 OS=Zea mays OX=4577 GN=ZEAMMB73_Zm00001d021620 PE=2 SV=1	71.095	42	17	37	17	1	1.95454e+09	3.6935e+08	5.29184
High	A0A1D6DT56	NADPH-protochlorophyllide oxidoreductase OS=Zea mays OX=4577 GN=100194154 PE=3 SV=1	69.71	43	17	35	11	1	9.11408e+08	4.46737e+08	2.04015
High	B4FWP0	Fructose-bisphosphate aldolase OS=Zea mays OX=4577 GN=100272913 PE=2 SV=1	67.539	54	17	24	2	1	50122469	4.7708e+06	10.5061
High	A0A1D6MJB1	MAR-binding filament-like protein 1 OS=Zea mays OX=4577 GN=ZEAMMB73_Zm00001d039598 PE=4 SV=1	67.462	22	17	23	17	1	1.7246e+08	39705919	4.34343
High	B6T2X7	Histone H1 OS=Zea mays OX=4577 GN=103625810 PE=2 SV=1	66.442	39	17	48	3	1	1.07341e+09	3.92451e+07	27.3514	Phospho [S147]
High	A0A3L6DAN2	Chaperone protein ClpB2, chloroplastic OS=Zea mays OX=4577 GN=CLPB2_1 PE=3 SV=1	64.429	17	17	25	2	1	7.69216e+06	2.02382e+06	3.80082
High	A0A3L6EYA3	60S ribosomal protein L7-4 OS=Zea mays OX=4577 GN=Zm00014a_003371 PE=3 SV=1	63.842	56	17	30	3	1	47547286	1.66985e+07	2.84739
High	C0PHK6	Dynamin-related protein 1C OS=Zea mays OX=4577 GN=ZEAMMB73_Zm00001d013426 PE=2 SV=1	59.77	24	17	22	1	1	19350261		#VALUE!
High	A0A317YDP5	Dynamin-related protein 1C OS=Zea mays OX=4577 GN=Zm00014a_026704 PE=3 SV=1	59.539	24	17	22	1	1	3.43935e+08	1.13979e+07	30.1753
High	A0A3L6FAS3	Cell division cycle 5-like protein OS=Zea mays OX=4577 GN=CDC5 PE=3 SV=1	50.326	18	17	20	17	1	377911642	1.03165e+06	366.317
High	A0A5P8KLB4	Photosystem II CP47 reaction center protein OS=Zea mays OX=4577 GN=psbB PE=3 SV=1	115.853	31	16	48	16	1	1.09492e+09	3.65691e+08	2.99411
High	A0A3L6EAQ0	Glutamate-1-semialdehyde 2,1-aminomutase OS=Zea mays OX=4577 GN=GSA PE=3 SV=1	99.503	41	16	46	16	1	7.51481e+08	1.39958e+08	5.36935
High	B4F9R4	60S ribosomal protein L2 OS=Zea mays OX=4577 GN=100191681 PE=2 SV=1	90.633	60	16	47	1	1	33792500		#VALUE!
High	A0A3L6DH98	Ferredoxin--NADP reductase, chloroplastic OS=Zea mays OX=4577 GN=Zm00014a_014501 PE=3 SV=1	83.036	41	16	31	8	1	243550295	5.77711e+07	4.21578
High	K7TL05	General regulatory factor2 OS=Zea mays OX=4577 GN=100279512 PE=3 SV=1	80.703	53	16	38	1	1	53168619		#VALUE!
High	B6TJT5(Zm00001d003401)	14-3-3-like protein GF14-6 OS=Zea mays OX=4577 PE=2 SV=1	79.063	51	16	37	1	1	844454139	2.70239e+08	3.12484
High	A0A317YJL6	Photosystem I reaction center subunit II, chloroplastic OS=Zea mays OX=4577 GN=psaD_1 PE=3 SV=1	74.737	66	16	44	3	1	5.39602e+09	2.19178e+09	2.46193
High	A0A3L6E393	60S ribosomal protein L7a OS=Zea mays OX=4577 GN=RPL7A-2_1 PE=3 SV=1	73.801	45	16	33	5	1	804197146	1.45415e+08	5.53036
High	A0A3L6E3A4	40S ribosomal protein S2-4 OS=Zea mays OX=4577 GN=RPS2D_1 PE=3 SV=1	70.553	57	16	33	5	1	1370355444	2.6332e+08	5.20414
High	A0A1D6GU53	Oxygen-evolving enhancer protein 1-1 chloroplastic OS=Zea mays OX=4577 GN=ZEAMMB73_Zm00001d014564 PE=3 SV=1	69.282	41	16	34	2	1	19668696	4.59384e+06	4.28154
High	A0A3L6EH15	Aspartate transaminase OS=Zea mays OX=4577 GN=ASP5 PE=3 SV=1	69.244	44	16	29	16	1	5.574e+08	8.95288e+07	6.22593
High	A0A3L6ETJ0	Protein TSS OS=Zea mays OX=4577 GN=TSS_2 PE=4 SV=1	67.351	12	16	22	14	1	7.22036e+07	2.56835e+07	2.81129
High	A0A1D6GM13	Myb-like domain-containing protein OS=Zea mays OX=4577 GN=ZEAMMB73_Zm00001d013777 PE=3 SV=1	66.33	19	16	42	16	1	2.26171e+09	3.25702e+08	6.94412
High	B6TYP7	60S ribosomal protein L5-1 OS=Zea mays OX=4577 PE=2 SV=1	64.547	36	16	30	5	1	49516267	4.87142e+06	10.1647
High	B4FQA5	Histone1a OS=Zea mays OX=4577 GN=541964 PE=2 SV=1	62.069	40	16	34	16	1	9.21158e+08	1.23181e+08	7.47807	Phospho [S146; S179]
High	A0A3L6E730	Heat shock protein 14 OS=Zea mays OX=4577 GN=HSP70-14_1 PE=4 SV=1	58.827	20	16	23	3	1	1.67878e+08	1.48807e+07	11.2816
High	A0A317Y6F2	Putative aconitate hydratase, cytoplasmic OS=Zea mays OX=4577 GN=Zm00014a_014851 PE=3 SV=1	49.186	15	16	18	13	1	1.24133e+08	9.6246e+06	12.8974
High	B6T1T9	Histone H4 OS=Zea mays OX=4577 PE=2 SV=1	106.442	59	15	50	3	1	8.44029e+09	3.5328e+09	2.38912
High	B4FAZ7	50S ribosomal protein L13 OS=Zea mays OX=4577 PE=2 SV=1	102.109	41	15	44	15	1	1.15874e+09	1.37974e+08	8.39826
High	B6TDR4	NADPH-protochlorophyllide oxidoreductase OS=Zea mays OX=4577 GN=100381341 PE=2 SV=1	94.686	37	15	44	2	1	6.46455e+08	1.08398e+08	5.9637
High	A0A3L6ESH1	Delta-aminolevulinic acid dehydratase OS=Zea mays OX=4577 GN=HEMB PE=3 SV=1	87.666	47	15	33	15	1	288279458	8.7095e+07	3.30994
High	A0A3L6EMA4	Inorganic diphosphatase OS=Zea mays OX=4577 GN=PPA6 PE=3 SV=1	84.917	50	15	38	15	1	1.46381e+09	2.7319e+08	5.35822
High	A0A317YEG7	60S ribosomal protein L4-1 OS=Zea mays OX=4577 GN=RPL4A_3 PE=3 SV=1	73.266	37	15	39	1	1	9507280		#VALUE!
High	B4FQ59	Phosphoribulokinase OS=Zea mays OX=4577 GN=100282845 PE=2 SV=1	72.97	40	15	34	4	1	1.26821e+09	3.07329e+08	4.12655
High	A0A1D6GF65	Photosystem I subunit d1 OS=Zea mays OX=4577 GN=ZEAMMB73_Zm00001d013039 PE=3 SV=1	72.067	57	15	43	2	1	8.42564e+07	16364800	5.14864
High	P04966	Photosystem I P700 chlorophyll a apoprotein A1 OS=Zea mays OX=4577 GN=psaA PE=1 SV=1	71.934	15	15	47	15	1	3.19934e+09	1457221623	2.19551
High	A0A1D6I6H5	Heat shock protein 90-5 chloroplastic OS=Zea mays OX=4577 GN=100279992 PE=3 SV=1	71.705	20	15	24	1	1	12426737	3.4479e+06	3.60414
High	A0A3L6D8R1	Elongation factor 1-gamma 2 OS=Zea mays OX=4577 GN=Zm00014a_005215 PE=4 SV=1	70.463	40	15	34	6	1	73390005	1.23483e+07	5.94332
High	A0A1D6HXX3	Tetratricopeptide repeat (TPR)-like superfamily protein OS=Zea mays OX=4577 GN=ZEAMMB73_Zm00001d019501 PE=4 SV=1	62.606	9	15	21	13	1	1.42021e+08	1.51701e+07	9.3619
High	A0A317YCF4	Tubulin alpha chain OS=Zea mays OX=4577 GN=TUBA2_2 PE=3 SV=1	62.475	36	15	26	4	1	3.73034e+08	97292549	3.83415
High	A0A3L6E0R4	(S)-2-hydroxy-acid oxidase OS=Zea mays OX=4577 GN=Zm00014a_001774 PE=3 SV=1	60.656	38	15	27	15	1	704583508	1.63816e+08	4.30107
High	B6TG70	Mitochondrial-processing peptidase beta subunit OS=Zea mays OX=4577 PE=2 SV=1	58.176	30	15	22	5	1	3.88395e+08	5.85434e+07	6.63432
High	P02355	30S ribosomal protein S4, chloroplastic OS=Zea mays OX=4577 GN=rps4 PE=3 SV=1	54.397	55	15	26	15	1	8.01605e+08	184378210	4.34761
High	B4FSG3	60S ribosomal protein L7-1 OS=Zea mays OX=4577 GN=100281971 PE=2 SV=1	51.434	46	15	25	1	1			#VALUE!
High	B6SYW3	Histone H1 OS=Zea mays OX=4577 PE=2 SV=1	48.135	34	15	40	1	1	12789793	79059.7	161.774
High	A0A317Y590	Dynamin-related protein 1E OS=Zea mays OX=4577 GN=DRP1E_0 PE=3 SV=1	44.219	23	15	18	9	1	9.03517e+07	1.18063e+07	7.65283
High	A0A1X7YHC0	30S ribosomal protein S2, chloroplastic OS=Zea mays OX=4577 GN=100280996 PE=3 SV=1	43.246	38	15	28	15	1	3.95047e+08	6.07438e+07	6.50348
High	A0A3L6FIV3	Histone H4 OS=Zea mays OX=4577 GN=H4_12 PE=3 SV=1	103.946	58	14	47	2	1	197157208		#VALUE!
High	A0A3L6ERA8	Thioredoxin-dependent peroxiredoxin OS=Zea mays OX=4577 GN=BAS1_1 PE=4 SV=1	80.122	48	14	34	4	1	970692405	2.38739e+08	4.06591
High	P25460	40S ribosomal protein S11 OS=Zea mays OX=4577 GN=RPS11 PE=2 SV=1	77.176	60	14	35	14	1	2.19441e+09	2.49331e+08	8.80119
High	A0A3L6FVU1	Remorin OS=Zea mays OX=4577 GN=REMO_0 PE=3 SV=1	75.597	58	14	35	14	1	9.03923e+08	2.68631e+08	3.36492
High	B6SRI4(Zm00001d032231)	14-3-3-like protein OS=Zea mays OX=4577 GN=103643291 PE=2 SV=1	72.379	50	14	34	5	1	467142917	3.39782e+07	13.7483
High	B6UF84	50S ribosomal protein L3 OS=Zea mays OX=4577 PE=2 SV=1	71.747	55	14	40	14	1	1.25234e+09	2.759e+08	4.53912
High	B6SHU4	Histone H2B OS=Zea mays OX=4577 PE=2 SV=1	70.556	67	14	67	3	1	8.62844e+09	4.12817e+09	2.09014
High	A0A1D6M323	Ribosomal protein OS=Zea mays OX=4577 GN=100283907 PE=3 SV=1	67.379	43	14	33	14	1	7.3273e+08	148184117	4.94473
High	A0A1Q1AN58	Fructokinase-2 OS=Zea mays OX=4577 GN=ZEAMMB73_Zm00001d035037 PE=4 SV=1	57.159	51	14	18	14	1	3.27735e+08	5.00194e+07	6.55215
High	B6SSU6	Fructose-bisphosphate aldolase OS=Zea mays OX=4577 PE=2 SV=1	55.33	39	14	22	13	1	1474385107	2.18136e+08	6.75902
High	A0A3L6G8U0	PG_binding_1 domain-containing protein OS=Zea mays OX=4577 GN=Zm00014a_035869 PE=4 SV=1	53.163	31	14	20	14	1	4.83058e+08	1.05263e+07	45.8907
High	A0A3L6EHW5	Heat shock protein, mitochondrial OS=Zea mays OX=4577 GN=HSP7M_3 PE=3 SV=1	49.511	18	14	20	10	1	2.60214e+08	2.40661e+08	1.08125
High	A0A317YDV5	Cell division cycle protein 48 OS=Zea mays OX=4577 GN=CDC48_2 PE=4 SV=1	46.611	19	14	16	2	1	1.10115e+07		#VALUE!
High	A0A1D6GQ42	Cell division cycle protein 48 OS=Zea mays OX=4577 GN=100382880 PE=4 SV=1	46.439	19	14	17	2	1	271773991	5.15665e+07	5.27036
High	B6SRL2	Aconitate hydratase OS=Zea mays OX=4577 PE=2 SV=1	44.911	16	14	19	10	1	1.42751e+08	8.05176e+06	17.7291
High	K7TT73	40S ribosomal protein S3-1 OS=Zea mays OX=4577 GN=100274348 PE=3 SV=1	44.792	53	14	25	1	1	31880420	2.65471e+07	1.2009
High	A0A3L6G872	40S ribosomal protein S3-3 OS=Zea mays OX=4577 GN=Zm00014a_009241 PE=3 SV=1	44.197	52	14	23	1	1	695744359	186680204	3.72693
High	C4J9M7	Thioredoxin-dependent peroxiredoxin OS=Zea mays OX=4577 GN=ZEAMMB73_Zm00001d050666 PE=2 SV=1	73.078	48	13	34	3	1	4.3115e+07	2.3263e+07	1.85337
High	C0PH85	Tubulin beta chain OS=Zea mays OX=4577 GN=100383576 PE=2 SV=1	71.006	36	13	26	1	1	3.98793e+08	3.56561e+07	11.1844
High	A0A3L6ES94	60S ribosomal protein L13a-4 OS=Zea mays OX=4577 GN=RPL13AD_0 PE=3 SV=1	70.574	50	13	29	3	1	994798814	1.24028e+08	8.02076
High	A0A3L6EZ34(Zm00001d053090)	14-3-3-like protein GF14-D OS=Zea mays OX=4577 GN=GF14D_0 PE=3 SV=1	68.613	46	13	28	1	1	111259921	1.75781e+07	6.32946
High	A0A3L6DPK4	40S ribosomal protein S5-1 OS=Zea mays OX=4577 GN=Zm00014a_001376 PE=3 SV=1	67.849	47	13	31	3	1	364376858	5.89642e+07	6.17963
High	B4FRG1(Zm00001d007446)	14-3-3-like protein OS=Zea mays OX=4577 GN=542285 PE=2 SV=1	65.653	50	13	28	1	1	5.55778e+06	2.11171e+06	2.63188
High	A0A3L6EIP1	40S ribosomal protein S5-2 OS=Zea mays OX=4577 GN=RPS5B PE=3 SV=1	64.79	41	13	25	3	1	7.89207e+08	1.25169e+08	6.30511
High	A0A1D6F342	Histone H2B OS=Zea mays OX=4577 GN=103647911 PE=3 SV=1	62.272	65	13	61	2	1	129803310	8.46347e+06	15.3369
High	A0A317YK30	50S ribosomal protein L15, chloroplastic OS=Zea mays OX=4577 GN=RPL15 PE=3 SV=1	61.381	40	13	26	13	1	589414233	140456948	4.1964
High	C0PH34	60S ribosomal protein L6 OS=Zea mays OX=4577 GN=103627361 PE=2 SV=1	61.031	47	13	37	3	1	62336528	3.07349e+07	2.0282
High	B6T1G5	Histone H2B OS=Zea mays OX=4577 GN=100501306 PE=2 SV=1	59.739	65	13	59	2	1	51086736	2.97883e+06	17.1499
High	A0A3L6F4J1	ADP,ATP carrier protein 2, mitochondrial OS=Zea mays OX=4577 GN=ANT2 PE=3 SV=1	59.423	20	13	36	6	1	1007836223	1.96883e+08	5.11895
High	A0A1D6ELH4	Polyadenylate-binding protein OS=Zea mays OX=4577 GN=ZEAMMB73_Zm00001d005276 PE=3 SV=1	59.381	21	13	18	13	1	1.92503e+08	5505494	34.9657
High	A0A5P8KLE9	NAD(P)H-quinone oxidoreductase subunit H, chloroplastic OS=Zea mays OX=4577 GN=ndhH PE=3 SV=1	58.711	39	13	26	13	1	587398678	1.18255e+08	4.96722
High	B4FAF0	Pre-mRNA-processing factor 19 OS=Zea mays OX=4577 GN=100191855 PE=2 SV=1	58.34	25	13	24	4	1	6.37884e+07		#VALUE!
High	A0A317Y6Y6	HMG-Y-related protein A OS=Zea mays OX=4577 GN=HMGIY2_0 PE=4 SV=1	58.188	54	13	29	13	1	326987519	5.08225e+07	6.43391	Phospho [S108; S110]
High	A0A3L6G5N8	Mg-protoporphyrin IX chelatase OS=Zea mays OX=4577 GN=Zm00014a_010237 PE=3 SV=1	57.914	33	13	23	13	1	493410154	1.01303e+08	4.87066
High	A0A3L6F3U0	60S ribosomal protein L6 OS=Zea mays OX=4577 GN=RPL6_6 PE=3 SV=1	56.221	45	13	34	3	1	5.05471e+08	8.89985e+07	5.67955
High	A0A3L6DBU8	Zinc finger CCCH domain-containing protein 49 OS=Zea mays OX=4577 GN=Os07g0281000 PE=4 SV=1	55.701	28	13	21	13	1	280669014	1.08441e+07	25.8822
High	A0A317YHH8	60S ribosomal protein L7a OS=Zea mays OX=4577 GN=RPL7A-2_2 PE=3 SV=1	54.069	39	13	26	2	1	17130668	4140039	4.1378
High	A0A3L6EC07	Malate dehydrogenase OS=Zea mays OX=4577 GN=Zm00014a_015931 PE=3 SV=1	52.765	39	13	17	11	1	170342522	1.88422e+07	9.04048
High	P33627	Tubulin alpha-6 chain OS=Zea mays OX=4577 GN=TUBA6 PE=2 SV=1	52.653	30	13	20	2	1	3.50779e+06		#VALUE!
High	P06586	30S ribosomal protein S3, chloroplastic OS=Zea mays OX=4577 GN=rps3 PE=3 SV=1	51.556	37	13	25	13	1	438933146	6.67802e+07	6.57281
High	A0A3L6DTE9	Heat shock protein 15 OS=Zea mays OX=4577 GN=HSP70-15_0 PE=4 SV=1	51.267	15	13	20	1	1	7103243		#VALUE!
High	A0A1D6N0R5	Protein RETICULATA-RELATED 4 chloroplastic OS=Zea mays OX=4577 GN=ZEAMMB73_Zm00001d042050 PE=3 SV=1	47.984	35	13	23	12	1	4.79468e+08	1.56241e+08	3.06876
High	A0A1D6F5T1	Alpha-mannosidase OS=Zea mays OX=4577 GN=542217 PE=3 SV=1	46.566	11	13	18	1	1	2.51803e+08	1.25184e+08	2.01146
High	A0A3L6FU97	Alpha-mannosidase OS=Zea mays OX=4577 GN=At3g26720 PE=3 SV=1	44.917	13	13	18	1	1			#VALUE!
High	A0A317YG83	Catalase OS=Zea mays OX=4577 GN=CAT2_2 PE=3 SV=1	43.174	11	13	20	1	1	23903898		#VALUE!
High	A0A1D6HN63	Leucine aminopeptidase 2 chloroplastic OS=Zea mays OX=4577 GN=ZEAMMB73_Zm00001d018370 PE=3 SV=1	42.978	22	13	20	13	1	3.10533e+08	6.69254e+07	4.63999
High	A0A3L6F3B3	Hsp70-Hsp90 organizing protein OS=Zea mays OX=4577 GN=Zm00014a_012373 PE=4 SV=1	42.88	21	13	16	13	1	1.37318e+08	1.7121e+07	8.02045
High	A0A3L6EWV0	Putative beta-D-xylosidase 7 OS=Zea mays OX=4577 GN=BXL7_2 PE=3 SV=1	36.877	17	13	16	12	1	1.16048e+08	3.36604e+07	3.44762
High	C0P441	Carbonic anhydrase OS=Zea mays OX=4577 GN=100382491 PE=2 SV=1	93.871	44	12	39	1	1	24144854	2.96141e+06	8.15316
High	B4FL55	Chlorophyll a-b binding protein, chloroplastic OS=Zea mays OX=4577 GN=542320 PE=2 SV=1	92.006	55	12	49	1	1	975681886	26397666	36.9609
High	A0A3L6FUR8	Chlorophyll a-b binding protein, chloroplastic OS=Zea mays OX=4577 GN=Zm00014a_010821 PE=3 SV=1	90.884	55	12	49	1	1	2.68641e+09	3.80046e+08	7.06864
High	B4FSE2	NADPH-protochlorophyllide oxidoreductase OS=Zea mays OX=4577 GN=100283531 PE=2 SV=1	77.663	34	12	37	1	1			#VALUE!
High	A0A317YIZ6	60S ribosomal protein L13a-4 OS=Zea mays OX=4577 GN=Zm00014a_021692 PE=3 SV=1	72.144	42	12	30	2	1	72402621	2.36175e+07	3.06564
High	A0A3L6DWP3	Triosephosphate isomerase, chloroplastic OS=Zea mays OX=4577 GN=TPIC_0 PE=3 SV=1	64.304	34	12	22	1	1	622068090	4.52738e+07	13.7401
High	B7ZYT6	Ribulose bisphosphate carboxylase small chain OS=Zea mays OX=4577 PE=2 SV=1	64.126	76	12	43	7	1	3104520718	875178218	3.5473
High	A0A3L6FWK0	Triosephosphate isomerase, chloroplastic OS=Zea mays OX=4577 GN=TPIC_4 PE=3 SV=1	63.376	35	12	22	1	1	4.1394e+06	3.0021e+06	1.37883
High	A0A3L6F452	Ribulose bisphosphate carboxylase small chain OS=Zea mays OX=4577 GN=RBCS_0 PE=3 SV=1	63.372	63	12	43	7	1	4.98933e+09	3.17435e+09	1.57177
High	Q41784	Tubulin beta-7 chain OS=Zea mays OX=4577 GN=TUBB7 PE=2 SV=1	63.256	33	12	23	1	1	21589394	4.83365e+06	4.46648
High	B4FUM2	Ferredoxin--NADP reductase, chloroplastic OS=Zea mays OX=4577 GN=100282643 PE=1 SV=1	61.812	26	12	30	2	1	11169374	540007	20.6838
High	C0PEC4	30S ribosomal protein S5 chloroplastic OS=Zea mays OX=4577 GN=103643355 PE=2 SV=1	61.469	32	12	31	12	1	6.97264e+08	1.18008e+08	5.9086
High	B4FUS2	40S ribosomal protein S18 OS=Zea mays OX=4577 GN=100273341 PE=2 SV=1	59.951	58	12	34	12	1	1047136004	2.79968e+08	3.74019
High	A0A3L6G345	Natterin-4 OS=Zea mays OX=4577 GN=NATT4_1 PE=4 SV=1	58.247	30	12	32	4	1	1343147696	7.97613e+07	16.8396
High	P30755	Histone H2B.1 OS=Zea mays OX=4577 PE=2 SV=3	57.257	58	12	57	2	1	18275766	3.26583e+06	5.59606
High	A0A1D6PBN3	30S ribosomal protein S1 OS=Zea mays OX=4577 GN=100283777 PE=4 SV=1	54.039	27	12	29	12	1	793946099	187433915	4.23587
High	B8A064	Phosphoribulokinase OS=Zea mays OX=4577 GN=100279820 PE=2 SV=1	53.019	25	12	24	1	1	10931893		#VALUE!
High	A0A5P8KLV9	Photosystem I P700 chlorophyll a apoprotein A2 OS=Zea mays OX=4577 GN=psaB PE=3 SV=1	52.526	16	12	27	12	1	9.74282e+08	6.79286e+08	1.43427
High	A0A3L6E5Y7	Plasma membrane ATPase OS=Zea mays OX=4577 GN=PMA1_0 PE=3 SV=1	51.597	13	12	18	3	1	1.51228e+07	1.40683e+06	10.7496
High	A0A317Y694	5-methyltetrahydropteroyltriglutamate--homocysteine S-methyltransferase OS=Zea mays OX=4577 GN=Os12g0623900 PE=3 SV=1	50.465	18	12	18	5	1	2.67854e+07	858706	31.1928
High	B4FE18	Histone H2B OS=Zea mays OX=4577 GN=ZEAMMB73_Zm00001d051591 PE=2 SV=1	49.437	59	12	56	1	1	3.04433e+06	12672533	0.24023
High	A0A1D6H482	Outer envelope protein 80 chloroplastic OS=Zea mays OX=4577 GN=103626853 PE=4 SV=1	47.037	20	12	16	12	1	162609287	1.60288e+07	10.1448
High	B4FYZ0	Histone H2B OS=Zea mays OX=4577 GN=100274083 PE=2 SV=1	46.876	59	12	56	1	1	73184640	10487085	6.97855
High	B4FX21	D-fructose-1,6-bisphosphate 1-phosphohydrolase OS=Zea mays OX=4577 PE=2 SV=1	46.726	36	12	16	6	1	2.70548e+08	2.68591e+07	10.0729	Acetyl [N-Term]
High	O24573	60S acidic ribosomal protein P0 OS=Zea mays OX=4577 GN=RP-P0 PE=1 SV=3	46.428	29	12	24	2	1	6.37638e+08	1.36854e+08	4.65925
High	A0A3L6DD33	tRNA(adenine(34)) deaminase OS=Zea mays OX=4577 GN=TADA PE=4 SV=1	46.07	10	12	14	12	1	2.20673e+07	798864	27.6233
High	A0A1D6KXM9	Protein pleiotropic regulatory locus 1 OS=Zea mays OX=4577 GN=ZEAMMB73_Zm00001d033309 PE=4 SV=1	46.01	28	12	15	12	1	2.07305e+08		#VALUE!
High	C0PCQ6	40S ribosomal protein S2-1 OS=Zea mays OX=4577 GN=100383062 PE=2 SV=1	45.393	39	12	23	1	1			#VALUE!
High	A0A3L6FGZ0	60S ribosomal protein L26-1 OS=Zea mays OX=4577 GN=RPL26A_3 PE=3 SV=1	44.459	50	12	21	11	1	6.3434e+08	1.55807e+08	4.07132
High	A0A3L6EXQ7	RuBisCO large subunit-binding protein subunit beta, chloroplastic OS=Zea mays OX=4577 GN=RUBB_1 PE=3 SV=1	44.39	10	12	20	2	1	21295700	975100	21.8395
High	A0A3L6DV30	H/ACA ribonucleoprotein complex subunit 4 OS=Zea mays OX=4577 GN=CBF5_1 PE=3 SV=1	43.827	23	12	17	12	1	195519879	2.98005e+07	6.56096
High	A0A1D6MIA3	Phospholipase A1-Igamma1 chloroplastic OS=Zea mays OX=4577 GN=107303346 PE=4 SV=1	43.559	23	12	24	12	1	369167594	1.21686e+08	3.03378
High	A0A1D6IAT3	UTP--glucose-1-phosphate uridylyltransferase OS=Zea mays OX=4577 GN=100191846 PE=3 SV=1	43.114	28	12	17	12	1	157088046	1.30222e+07	12.0631
High	A0A3L6DAY8	Glucan endo-1,3-beta-D-glucosidase OS=Zea mays OX=4577 GN=CAX2_2 PE=3 SV=1	43.011	7	12	14	12	1	6.43918e+07	198094	325.057
High	B4FEH8	Epimerase domain-containing protein OS=Zea mays OX=4577 PE=2 SV=1	42.42	37	12	15	12	1	1.99937e+08	1.67146e+07	11.9618
High	A0A5P8KL92	Photosystem II CP43 reaction center protein OS=Zea mays OX=4577 GN=psbC PE=3 SV=1	41.451	26	12	26	12	1	2.31054e+09	3.54978e+08	6.50897
High	A0A3L6EGK1	H(+)-exporting diphosphatase OS=Zea mays OX=4577 GN=Zm00014a_005890 PE=3 SV=1	40.869	15	12	20	4	1	711829931	1.05903e+08	6.72152
High	A0A1D6F4L0	T-complex protein 1 subunit zeta OS=Zea mays OX=4577 GN=100193477 PE=3 SV=1	39.631	19	12	13	12	1	1.23952e+08	31100924	3.98547
High	K7TZ51	Citrulline--aspartate ligase OS=Zea mays OX=4577 GN=100274106 PE=3 SV=1	38.693	24	12	18	12	1	1.38389e+08	2.92566e+07	4.73018
High	A0A1D6PUK8	Aconitate hydratase OS=Zea mays OX=4577 GN=100216599 PE=3 SV=1	37.82	12	12	18	5	1	64517173	1.442e+07	4.47414
High	A0A1D6IB46	60S ribosomal protein L14-1 OS=Zea mays OX=4577 GN=ZEAMMB73_Zm00001d021445 PE=3 SV=1	35.268	41	12	17	5	1	2.83433e+08	78835773	3.59523
High	A0A317YIK7	Putative mitochondrial-processing peptidase subunit beta, mitochondrial OS=Zea mays OX=4577 GN=At3g02090_2 PE=3 SV=1	34.923	20	12	17	2	1	13443795	5.29844e+06	2.53731
High	A0A3B6UA81	Ribosomal_L2_C domain-containing protein OS=Zea mays OX=4577 PE=3 SV=1	81.825	41	11	26	11	1	5.74294e+08	63700578	9.01552
High	A0A317YK77	Malate dehydrogenase OS=Zea mays OX=4577 GN=MDHC_0 PE=3 SV=1	74.231	41	11	24	7	1	7.43736e+08	6.9743e+07	10.664
High	B4FID1	40S ribosomal protein S17-1 OS=Zea mays OX=4577 GN=100194345 PE=2 SV=1	73.619	63	11	28	2	1	6.44758e+08	6.79332e+07	9.49106
High	A0A3L6G0Z3	60S ribosomal protein L23a OS=Zea mays OX=4577 GN=Zm00014a_044220 PE=3 SV=1	68.159	41	11	32	2	1	1.11024e+09	1.86706e+08	5.94645
High	K7VDJ2	40S ribosomal protein S17-4 OS=Zea mays OX=4577 GN=ZEAMMB73_Zm00001d045000 PE=3 SV=1	67.01	63	11	26	2	1	160620892	1.43466e+07	11.1957
High	B6T0F6	ATP synthase B chain OS=Zea mays OX=4577 PE=2 SV=1	65.881	36	11	24	11	1	1.62366e+09	198570858	8.17674
High	B4FUN6	Uncharacterized protein OS=Zea mays OX=4577 PE=2 SV=1	64.16	51	11	27	11	1	9.35284e+08	2.46231e+08	3.7984
High	B6SUC4	Chlorophyll a-b binding protein, chloroplastic OS=Zea mays OX=4577 GN=100282214 PE=1 SV=1	63.142	51	11	22	11	1	1.02428e+09	9.53625e+07	10.7409
High	A0A1D6JX93	Peroxisomal nicotinamide adenine dinucleotide carrier OS=Zea mays OX=4577 GN=100285700 PE=3 SV=1	60.02	31	11	22	11	1	6.09852e+08	6775569	90.0075
High	A0A3L6FI63	V-type proton ATPase subunit E OS=Zea mays OX=4577 GN=Zm00014a_026117 PE=3 SV=1	56.85	26	11	24	3	1	3.29525e+08	5.99055e+07	5.50074
High	A0A3L6DKR1	Vacuolar proton pump subunit B OS=Zea mays OX=4577 GN=Zm00014a_028919 PE=3 SV=1	54.971	25	11	20	11	1	312114371	4.83736e+07	6.45216
High	B7ZYV4	Arginine decarboxylase OS=Zea mays OX=4577 GN=100193626 PE=2 SV=1	54.887	17	11	21	11	1	5.81994e+08	65260527	8.918
High	A0A3L6F1Z7	GDSL esterase/lipase OS=Zea mays OX=4577 GN=At5g33370_0 PE=3 SV=1	54.485	42	11	24	11	1	1.82469e+08	124761768	1.46254
High	B8A270	Protease Do-like 2 chloroplastic OS=Zea mays OX=4577 GN=100280147 PE=2 SV=1	53.327	23	11	18	11	1	1.95941e+08	3.85368e+07	5.08453
High	B4FBR9	Uncharacterized protein OS=Zea mays OX=4577 PE=2 SV=1	52.977	45	11	26	6	1	5.78178e+08	91565273	6.31438
High	A0A3L6F1E2	Serine/arginine repetitive matrix protein 2 OS=Zea mays OX=4577 GN=Srrm2 PE=4 SV=1	52.558	13	11	18	11	1	1.14214e+08	997609	114.487
High	B4FU39	PKS_ER domain-containing protein OS=Zea mays OX=4577 PE=2 SV=1	51.698	34	11	19	11	1	158496437	3.65037e+07	4.34193
High	A0A3L6DZ34	60S ribosomal protein L27a-3 OS=Zea mays OX=4577 GN=RPL27AC_0 PE=3 SV=1	51.316	60	11	26	11	1	3.338e+08	6.83772e+07	4.88175
High	A0A1D6PWX7	40S ribosomal protein S13-1 OS=Zea mays OX=4577 GN=ZEAMMB73_Zm00001d049668 PE=3 SV=1	49.553	42	11	22	2	1	551436732	8.82263e+07	6.25025
High	A0A1D6MSE3	Dihydrolipoyl dehydrogenase OS=Zea mays OX=4577 GN=103650140 PE=3 SV=1	49.193	24	11	18	11	1	188363371	3.51748e+07	5.35507
High	B4FW90	ER luminal binding protein OS=Zea mays OX=4577 GN=BIP1 PE=2 SV=1	48.843	14	11	21	9	1	1.33631e+08	1.40631e+07	9.50225
High	A0A3L6DTR3	Urease accessory protein G OS=Zea mays OX=4577 GN=UREG PE=3 SV=1	46.214	17	11	22	1	1	4280184	406082	10.5402
High	A0A1D6MCX0	60S ribosomal protein L18a-2 OS=Zea mays OX=4577 GN=ZEAMMB73_Zm00001d039020 PE=3 SV=1	45.491	16	11	22	1	1	969630670	1.50318e+08	6.45052
High	A0A1D6FA18	Alanine amino transferase8 OS=Zea mays OX=4577 GN=100279700 PE=4 SV=1	45.255	19	11	17	2	1	90872112	1.70328e+07	5.33512
High	B6TDF7	Plastid-specific 30S ribosomal protein 2 OS=Zea mays OX=4577 GN=100282980 PE=2 SV=1	45.082	42	11	22	11	1	5.09444e+08	6.79853e+07	7.49344
High	B4FL09	Adenylate kinase OS=Zea mays OX=4577 GN=ZEAMMB73_Zm00001d035034 PE=2 SV=1	43.831	38	11	20	9	1	676794649	1.08223e+08	6.25373
High	A0A1D6FNB8	Heat shock 70 kDa protein 14 OS=Zea mays OX=4577 GN=ZEAMMB73_Zm00001d009950 PE=4 SV=1	43.758	12	11	18	1	1	6.15366e+06		#VALUE!
High	A0A3L6D9G3	BAG family molecular chaperone regulator 7 OS=Zea mays OX=4577 GN=BAG7_1 PE=4 SV=1	42.198	23	11	18	9	1	9.15279e+08	2.41737e+07	37.8626
High	A0A096Q2M8	RNA recognition water-stress protein1 OS=Zea mays OX=4577 GN=541976 PE=4 SV=1	41.603	15	11	15	11	1	1.13029e+08	3.37155e+07	3.35242
High	A0A3L6EUP8	60S ribosomal protein L21-2 OS=Zea mays OX=4577 GN=RPL21E_1 PE=3 SV=1	40.258	55	11	19	1	1	11046277	3.46108e+06	3.19157
High	B6T1F2	60S ribosomal protein L21 OS=Zea mays OX=4577 PE=2 SV=1	39.979	49	11	18	2	1	373532909	1.42487e+08	2.62152
High	A0A1D6KUQ7	50S ribosomal protein L28 OS=Zea mays OX=4577 GN=ZEAMMB73_Zm00001d032896 PE=3 SV=1	39.738	38	11	21	11	1	1.24357e+09	2.00723e+08	6.19543
High	B8A2Q4	Uncharacterized protein OS=Zea mays OX=4577 PE=2 SV=1	38.362	12	11	12	11	1	5.56631e+07	8.75866e+06	6.35521
High	A0A3L6DC20	50S ribosomal protein L10, chloroplastic OS=Zea mays OX=4577 GN=RPL10_2 PE=3 SV=1	37.317	47	11	16	11	1	2.42817e+08	9.29172e+07	2.61327
High	B4FWI0	60S acidic ribosomal protein P0 OS=Zea mays OX=4577 GN=100273601 PE=2 SV=1	36.705	28	11	20	1	1			#VALUE!
High	A0A3L6FGW1	Pre-mRNA-splicing factor SPF27 OS=Zea mays OX=4577 GN=MOS4 PE=4 SV=1	36.704	25	11	12	11	1	1.3507e+08	3763947	35.8852
High	A0A1D6HCF4	Glyceraldehyde-3-phosphate dehydrogenase4 OS=Zea mays OX=4577 GN=ZEAMMB73_Zm00001d017121 PE=3 SV=1	35.994	18	11	22	3	1	2.52526e+07		#VALUE!
High	A0A3L6DUB7	Carbamoyl-phosphate synthase (glutamine-hydrolyzing) OS=Zea mays OX=4577 GN=CARB_1 PE=3 SV=1	34.969	9	11	16	11	1	1.60376e+08	1.86228e+07	8.61178
High	B6TM00	60 ribosomal protein L14 OS=Zea mays OX=4577 PE=2 SV=1	34.809	43	11	17	3	1	1.85876e+08	33955698	5.47408
High	A0A3L6END7	Putative ATP synthase subunit, mitochondrial OS=Zea mays OX=4577 GN=At2g21870_2 PE=4 SV=1	34.791	34	11	14	11	1	8.42109e+07	25681952	3.27899
High	B6SJB0	60S ribosomal protein L31 OS=Zea mays OX=4577 GN=100276690 PE=2 SV=1	34.449	41	11	19	0	1	4.87765e+06	167213	29.1703
High	A0A3L6DEE6	60S ribosomal protein L31 OS=Zea mays OX=4577 GN=RPL31_3 PE=3 SV=1	34.33	40	11	19	1	1	8.61049e+08	166837071	5.16102
High	A0A3L6F0V0	Phosphoenolpyruvate carboxylase OS=Zea mays OX=4577 GN=PEPC_0 PE=3 SV=1	33.302	10	11	19	2	1	2.81132e+07	1.40228e+06	20.0482
High	A0A3L6DHT0	Phosphopyruvate hydratase OS=Zea mays OX=4577 GN=ENO1_5 PE=3 SV=1	31.674	21	11	14	8	1	1.60351e+08	3.05778e+07	5.24404
High	A0A3L6F1R4	60S ribosomal protein L17 OS=Zea mays OX=4577 GN=Zm00014a_018217 PE=3 SV=1	30.626	49	11	19	5	1	4.71267e+08	151781135	3.10491
High	A0A3L6G436	Ribosomal protein L15 OS=Zea mays OX=4577 GN=At5g61530_1 PE=3 SV=1	27.934	11	11	20	11	1	1.53451e+09	2.19595e+08	6.98794
High	A0A1D6ITB4	Signal recognition particle 54 kDa protein chloroplastic OS=Zea mays OX=4577 GN=100274153 PE=3 SV=1	27.584	18	11	12	8	1	1.07694e+08	33452504	3.2193
High	A0A5P8KLC0	50S ribosomal protein L20, chloroplastic OS=Zea mays OX=4577 GN=rpl20 PE=3 SV=1	25.196	38	11	20	11	1	1.09611e+09	1.27996e+08	8.56362
High	A0A3L6FN25	Carbonic anhydrase OS=Zea mays OX=4577 GN=CAHC_3 PE=3 SV=1	73.671	42	10	32	2	1			#VALUE!
High	A0A1D6JXJ7	D-fructose-1,6-bisphosphate 1-phosphohydrolase OS=Zea mays OX=4577 GN=ZEAMMB73_Zm00001d028562 PE=3 SV=1	73.385	33	10	25	10	1	4.60934e+08	9.44658e+07	4.87938
High	B6TE43	Glutamine synthetase OS=Zea mays OX=4577 PE=2 SV=1	71.383	34	10	29	1	1	1.23286e+07		#VALUE!
High	A0A1D6JGF2	Glutamine synthetase OS=Zea mays OX=4577 GN=103642147 PE=3 SV=1	67.232	30	10	28	1	1	551475328	1.67691e+08	3.28864
High	B4FN28	Ribosomal protein OS=Zea mays OX=4577 PE=2 SV=1	66.483	24	10	31	3	1	751033620	1.41127e+08	5.3217
High	B4FL64	Ribosomal protein L19 OS=Zea mays OX=4577 GN=100282430 PE=2 SV=1	58.522	41	10	25	3	1	6.99392e+08	1.7437e+08	4.01096
High	A0A3L6DYU8	Ribonucleoprotein, chloroplastic OS=Zea mays OX=4577 GN=ROC4_1 PE=4 SV=1	55.693	36	10	27	9	1	7.34497e+08	237205119	3.09646
High	C0PA67	Tubulin beta chain OS=Zea mays OX=4577 PE=2 SV=1	55.218	28	10	22	1	1	11362543	3084600	3.68364
High	B6SLQ7	60S ribosomal protein L23a OS=Zea mays OX=4577 GN=100280771 PE=2 SV=1	54.918	41	10	29	1	1	2.2976e+07	3.86543e+06	5.94396
High	B4FFU2	WD_REPEATS_REGION domain-containing protein OS=Zea mays OX=4577 PE=2 SV=1	54.796	29	10	17	10	1	545660861	2.86427e+06	190.506
High	B6SHJ5	60S ribosomal protein L44 OS=Zea mays OX=4577 PE=2 SV=1	52.758	39	10	23	2	1	399459599	5.56256e+07	7.18122
High	A0A3L6GB78	60S ribosomal protein L23a OS=Zea mays OX=4577 GN=Zm00014a_015732 PE=3 SV=1	52.563	35	10	26	1	1	13422449		#VALUE!
High	A0A3L6D7H8	Threonine synthase OS=Zea mays OX=4577 GN=THRC_0 PE=3 SV=1	52.348	15	10	22	6	1	2.91552e+08	3.73441e+07	7.80718
High	A0A5P8KLA2	ATP synthase subunit b, chloroplastic OS=Zea mays OX=4577 GN=atpF PE=3 SV=1	51.359	53	10	24	10	1	8.14132e+08	1.9064e+08	4.27053
High	A0A1D6EEX1	Natterin-4 OS=Zea mays OX=4577 GN=103646784 PE=4 SV=1	51.2	24	10	27	2	1	95174556		#VALUE!
High	Q43697	Tubulin beta-5 chain OS=Zea mays OX=4577 GN=TUBB5 PE=2 SV=1	50.477	28	10	19	2	1	57266204		#VALUE!
High	A0A3L6G249	40S ribosomal protein S16 OS=Zea mays OX=4577 GN=RPS16A_1 PE=3 SV=1	48.389	44	10	27	3	1	1297604338	154951078	8.37428
High	A0A1D6EBQ6	1,4-alpha-glucan branching enzyme OS=Zea mays OX=4577 GN=542342 PE=3 SV=1	48.337	11	10	16	10	1	1.24724e+08	1.46402e+07	8.51932
High	A0A1D6HYQ3	60S ribosomal protein L44 OS=Zea mays OX=4577 GN=100284825 PE=3 SV=1	48.18	28	10	21	2	1	6.39488e+08	9.77951e+07	6.53907
High	A0A3L6DZI4	Chlorophyll a-b binding protein, chloroplastic OS=Zea mays OX=4577 GN=LHCB4.1_1 PE=3 SV=1	47.303	30	10	23	4	1	1.7228e+09	4.41729e+08	3.90012
High	A0A3L6EWE2	Glutamine synthetase OS=Zea mays OX=4577 GN=Zm00014a_033720 PE=3 SV=1	46.83	26	10	18	4	1	2.40231e+08	5.46208e+07	4.39816
High	A0A317YJZ7	Biotin synthase OS=Zea mays OX=4577 GN=BIO2_0 PE=3 SV=1	46.06	11	10	21	3	1	8.89423e+06	505768	17.5856
High	A0A1D6E7P3	ATP/GTP binding protein OS=Zea mays OX=4577 GN=100283477 PE=4 SV=1	45.462	30	10	16	10	1	1.24063e+08	1.58259e+07	7.83925
High	A0A3L6DX89	60S ribosomal protein L18a OS=Zea mays OX=4577 GN=RPL18A_1 PE=3 SV=1	45.425	43	10	21	2	1	47118436	6.52995e+06	7.21574
High	K7V9P7	Beta-ketoacyl-[acyl-carrier-protein] synthase I OS=Zea mays OX=4577 GN=ZEAMMB73_Zm00001d045027 PE=3 SV=1	45.403	20	10	15	3	1	262086340	3.55275e+07	7.37699
High	A0A317YGV5	40S ribosomal protein S25-2 OS=Zea mays OX=4577 GN=RPS25B_2 PE=3 SV=1	45.191	41	10	20	2	1	2.568e+08	5.34612e+07	4.80349
High	A0A3L6E9S4	Peptidyl-prolyl cis-trans isomerase OS=Zea mays OX=4577 GN=PNSL5_1 PE=3 SV=1	44.909	38	10	20	5	1	5.38321e+08	1.22024e+08	4.41162
High	A0A3L6DNM3	V-type proton ATPase subunit E OS=Zea mays OX=4577 GN=Zm00014a_034105 PE=3 SV=1	44.909	36	10	19	2	1	9.85179e+07	6.42463e+06	15.3344
High	A0A3L6F6B3	40S ribosomal protein S8 OS=Zea mays OX=4577 GN=RPS8_0 PE=3 SV=1	44.48	53	10	15	5	1	4.78438e+08	3.07052e+07	15.5817
High	Q8LK07	Histone H1 OS=Zea mays OX=4577 GN=hon101 PE=2 SV=1	44.418	46	10	17	10	1	6.39542e+08	6.07065e+07	10.535
High	B6SIK8	Elongation factor 1-beta OS=Zea mays OX=4577 PE=2 SV=1	44.404	40	10	21	7	1	5.63399e+08	1.13058e+08	4.98329
High	A0A3L6ETV0	ABC transporter G family member 39 OS=Zea mays OX=4577 GN=ABCG39_12 PE=4 SV=1	43.753	15	10	15	5	1	8.69864e+07	3.94015e+06	22.0769	Phospho [S179]
High	A0A3L6FQV5	Coproporphyrinogen oxidase OS=Zea mays OX=4577 GN=CPX_1 PE=3 SV=1	43.326	20	10	20	10	1	172273788	4.95024e+07	3.48011
High	A0A1D6GRS0	Acetyl-CoA carboxylase OS=Zea mays OX=4577 GN=ZEAMMB73_Zm00001d014294 PE=4 SV=1	42.018	5	10	16	5	1	2.5192e+07	1.69964e+07	1.4822
High	A0A1D6FLZ4	Dihydrolipoyl dehydrogenase OS=Zea mays OX=4577 GN=100383599 PE=3 SV=1	41.662	17	10	15	6	1	41160155	9.84301e+06	4.18166
High	A0A1D6LKG8	Magnesium protoporphyrin IX methyltransferase chloroplastic OS=Zea mays OX=4577 GN=ZEAMMB73_Zm00001d036046 PE=4 SV=1	41.586	22	10	15	10	1	3.72204e+08	5.25862e+07	7.07798
High	A0A3L6EBD3	40S ribosomal protein S13 OS=Zea mays OX=4577 GN=Zm00014a_019695 PE=3 SV=1	41.563	42	10	18	1	1	3.63525e+06	3472260	1.04694
High	A0A317YIY6	Glucose-1-phosphate adenylyltransferase OS=Zea mays OX=4577 GN=Zm00014a_039318 PE=3 SV=1	41.082	21	10	17	10	1	182000762	2.56034e+07	7.10846
High	B4FBF6	Mitochondrial dicarboxylate/tricarboxylate transporter DTC OS=Zea mays OX=4577 GN=100274318 PE=2 SV=1	40.494	32	10	22	3	1	3.19591e+07	6.38677e+06	5.00396
High	A0A1D6HR58	Pentatricopeptide repeat-containing protein ELI1 chloroplastic OS=Zea mays OX=4577 GN=100284842 PE=4 SV=1	38.462	6	10	14	1	1			#VALUE!
High	A0A1D6QK06(Zm00001d052796)	14-3-3-like protein A OS=Zea mays OX=4577 GN=100283215 PE=3 SV=1	38.419	34	10	20	4	1	4.54714e+07	9.66994e+06	4.70234
High	B6T4G7	Fibrillarin-2 OS=Zea mays OX=4577 PE=2 SV=1	38.061	22	10	14	10	1	1.37515e+08	2.97723e+07	4.6189
High	A0A3L6F7J8	Ribulose bisphosphate carboxylase/oxygenase activase, chloroplastic OS=Zea mays OX=4577 GN=RCA_0 PE=4 SV=1	37.533	18	10	18	3	1	2.97281e+07	2161153	13.7556
High	A0A3L6DP23	60S ribosomal protein L13 OS=Zea mays OX=4577 GN=Zm00014a_017106 PE=3 SV=1	37.406	38	10	14	2	1	655241938	8.25148e+07	7.9409
High	A0A1D6QRV4	H(+)-exporting diphosphatase OS=Zea mays OX=4577 GN=103654862 PE=3 SV=1	37.135	10	10	16	2	1	215374888	1.73316e+07	12.4267
High	A0A3L6EEC4	Mitochondrial dicarboxylate/tricarboxylate transporter DTC OS=Zea mays OX=4577 GN=DTC_0 PE=3 SV=1	35.482	32	10	17	3	1	2.45454e+08	3.08599e+07	7.95382
High	A0A317YE96	50S ribosomal protein L5, chloroplastic OS=Zea mays OX=4577 GN=RPL5_1 PE=3 SV=1	35.363	37	10	15	10	1	248935328	52483881	4.74308
High	A0A317YJR2	Crooked neck-like protein 1 OS=Zea mays OX=4577 GN=Crnkl1_0 PE=4 SV=1	35.259	11	10	11	10	1	68497644	524614	130.568
High	B6U4D6	Phenylalanine ammonia-lyase OS=Zea mays OX=4577 PE=2 SV=1	34.51	14	10	17	2	1	1.81905e+08	3.34267e+07	5.44191
High	B4FWR7	60S ribosomal protein L13 OS=Zea mays OX=4577 GN=100273645 PE=2 SV=2	33.93	38	10	16	2	1	7.84936e+07	8638396	9.0866
High	B6U3A0	Glycine-rich RNA-binding protein 7 OS=Zea mays OX=4577 GN=100285313 PE=2 SV=1	33.356	33	10	16	10	1	1.44212e+08	1.77982e+08	0.810264
High	A0A3L6F2H8	Calcium sensing receptor, chloroplastic OS=Zea mays OX=4577 GN=Zm00014a_035048 PE=4 SV=1	33.347	21	10	15	10	1	334590590	63568134	5.2635
High	A0A317Y2S3	60S ribosomal protein L21-2 OS=Zea mays OX=4577 GN=RPL21E_2 PE=3 SV=1	33.236	35	10	16	1	1	6375704	1.29798e+06	4.91203
High	A0A3L6FHE9	Chloroplast protein-transporting ATPase OS=Zea mays OX=4577 GN=SECA1 PE=3 SV=1	33.17	9	10	11	2	1	8.36451e+07	9.44492e+06	8.85609
High	A0A1D6JSN1	T-complex protein 1 subunit gamma OS=Zea mays OX=4577 GN=100285961 PE=3 SV=1	31.873	19	10	12	2	1	59233766	14524203	4.07828
High	K7V9A1	Kinesin-like protein KCA2 OS=Zea mays OX=4577 GN=100384406 PE=3 SV=1	31.04	9	10	12	10	1	5.58918e+07	6.29704e+06	8.87589	Phospho [S844; S848]
High	A0A1D6QEW9	Nuclear-pore anchor OS=Zea mays OX=4577 GN=100193455 PE=4 SV=1	29.044	5	10	10	10	1	5.69451e+06	1.20468e+07	0.472698
High	B6TI78	Peptidylprolyl isomerase OS=Zea mays OX=4577 PE=2 SV=1	28.691	20	10	11	10	1	9.33628e+07	1.29802e+07	7.19272
High	A0A1D6F6Y9	CCT-theta OS=Zea mays OX=4577 GN=100382493 PE=3 SV=1	28.323	18	10	12	2	1	4.9225e+08	8.91957e+07	5.51876
High	A0A1D6GET3	DNA topoisomerase (ATP-hydrolyzing) OS=Zea mays OX=4577 GN=103625778 PE=3 SV=1	27.957	10	10	11	10	1	4.93439e+07	4.21195e+06	11.7152
High	A0A3L6FK55	VAMP-like protein YKT61 OS=Zea mays OX=4577 GN=Zm00014a_006084 PE=3 SV=1	27.345	21	10	27	5	1	6.28179e+09	1.90064e+09	3.3051
High	A0A1D6EN37	Calreticulin OS=Zea mays OX=4577 GN=103647314 PE=3 SV=1	24.753	14	10	13	10	1	1.10478e+08	1.62622e+07	6.79356
High	A0A5P8KLH3	Photosystem I iron-sulfur center OS=Zea mays OX=4577 GN=psaC PE=3 SV=1	55.228	85	9	31	9	1	2.27873e+09	7.85605e+08	2.9006
High	A0A3L6DFQ8	30S ribosomal protein S10 alpha, chloroplastic OS=Zea mays OX=4577 GN=RPS10_2 PE=3 SV=1	54.993	12	9	19	9	1	451787750	2.02658e+07	22.2931
High	A0A1D6G0W4	Polynucleotidyl transferase ribonuclease H-like superfamily protein OS=Zea mays OX=4577 GN=ZEAMMB73_Zm00001d011513 PE=3 SV=1	54.794	24	9	22	4	1	5.65543e+08	1.01123e+08	5.59263
High	A0A3L6FEG0	50S ribosomal protein L12, chloroplastic OS=Zea mays OX=4577 GN=RPL12-2_1 PE=3 SV=1	53.007	54	9	26	4	1	1.16015e+09	3.36099e+08	3.45181
High	A0A3L6GBC8	Photosynthetic NDH subunit of subcomplex B 1, chloroplastic OS=Zea mays OX=4577 GN=PNSB1_0 PE=4 SV=1	51.493	26	9	21	9	1	2.37554e+08	4.17515e+07	5.68972
High	A0A3L6EGB8	Chlorophyll a-b binding protein, chloroplastic OS=Zea mays OX=4577 GN=LHC_0 PE=3 SV=1	45.449	14	9	23	7	1	2602849828	486970788	5.34498
High	A0A3L6E4A0	60S ribosomal protein L34 OS=Zea mays OX=4577 GN=RPL34_3 PE=3 SV=1	44.725	44	9	25	2	1	110545373		#VALUE!
High	B6TYZ1	NAD(P)H dehydrogenase subunit M OS=Zea mays OX=4577 PE=2 SV=1	44.535	48	9	19	9	1	1.91247e+08	2.26534e+07	8.44228
High	A0A1D6FUX8	S-adenosylmethionine synthase OS=Zea mays OX=4577 GN=100191838 PE=3 SV=1	43.202	27	9	14	9	1	1.80374e+08	4.85129e+07	3.71807
High	A0A3L6G6I8	Chaperone protein dnaJ A6, chloroplastic OS=Zea mays OX=4577 GN=DJA6_0 PE=3 SV=1	42.183	21	9	15	9	1	1.47394e+08	3.03913e+07	4.84987
High	A0A317YD55	30S ribosomal protein S9, chloroplastic OS=Zea mays OX=4577 GN=RPS9 PE=3 SV=1	41.978	33	9	16	9	1	596543908	1.0144e+08	5.88078
High	A0A3L6DWE3	Intracellular ribonuclease LX OS=Zea mays OX=4577 GN=RNALX PE=3 SV=1	41.673	24	9	19	9	1	5.28251e+08	9.04631e+07	5.8394
High	A0A1D6H6Y0	Putative elongation factor 1-gamma 2 OS=Zea mays OX=4577 GN=100381466 PE=4 SV=1	41.374	26	9	21	3	1	47611791	2.19968e+06	21.6448
High	C0P9R5	Outer envelope pore protein 24A chloroplastic OS=Zea mays OX=4577 GN=100382679 PE=2 SV=1	40.616	45	9	16	6	1	1.18332e+08	2.81936e+07	4.19711
High	A0A3L6FHM0	Pectinesterase OS=Zea mays OX=4577 GN=PECS-1.1 PE=3 SV=1	40.164	15	9	16	9	1	174766190	59586402	2.93299
High	A0A3L6FZ97	Chlorophyll a-b binding protein, chloroplastic OS=Zea mays OX=4577 GN=LHCB4.1_0 PE=3 SV=1	39.478	30	9	20	3	1	39413178	17197167	2.29184
High	A0A317Y8F8	GDP-mannose 3,5-epimerase 1 OS=Zea mays OX=4577 GN=GME-1 PE=4 SV=1	39.447	25	9	20	5	1	1.61208e+08	3.0981e+07	5.20345
High	B6TGG2	Phosphoglycerate mutase (2,3-diphosphoglycerate-independent) OS=Zea mays OX=4577 PE=2 SV=1	39.298	17	9	14	3	1	131913542	1.95085e+07	6.76186
High	A0A1D6FI70	Dihydrolipoyl dehydrogenase OS=Zea mays OX=4577 GN=100381818 PE=3 SV=1	39.218	15	9	14	5	1	6.6156e+07	9.95446e+06	6.64586
High	A0A1D6LZA7	60S ribosomal protein L18-3 OS=Zea mays OX=4577 GN=100194344 PE=3 SV=1	39.047	41	9	27	5	1	5.17941e+08	7.0428e+07	7.35419
High	B6UH15	60S ribosomal protein L34 OS=Zea mays OX=4577 PE=2 SV=1	39.011	28	9	22	2	1	4.79823e+08	3.96377e+07	12.1052
High	A0A317YLY6	ADP,ATP carrier protein, mitochondrial OS=Zea mays OX=4577 GN=Os02g0718900_0 PE=3 SV=1	38.739	15	9	29	2	1	38505464	5.49226e+06	7.01086
High	Q8L8G5	Nucleosome assembly protein 1 OS=Zea mays OX=4577 GN=nfa102 PE=2 SV=1	37.656	23	9	11	9	1	6.42682e+07	6.22846e+06	10.3185
High	B6SGV8	60S ribosomal protein L32 OS=Zea mays OX=4577 PE=2 SV=1	37.581	50	9	18	4	1	466288318	8.80048e+07	5.29844
High	B4FWG2	Photosynthetic NDH subunit of subcomplex B 2 chloroplastic OS=Zea mays OX=4577 GN=ZEAMMB73_Zm00001d048422 PE=2 SV=1	35.822	24	9	14	5	1	5.84728e+08	83711247	6.98506
High	A0A1D6MBF3	60S ribosomal protein L28-1 OS=Zea mays OX=4577 GN=100284901 PE=3 SV=1	35.647	38	9	14	5	1	5.32462e+08	1.19985e+08	4.43774
High	A0A096RAV0	PSI-F OS=Zea mays OX=4577 GN=103625835 PE=3 SV=1	34.987	31	9	14	9	1	1669143340	2.53462e+08	6.58538
High	B6U4S7	Thiamine biosynthesis protein thiC OS=Zea mays OX=4577 PE=2 SV=1	34.499	14	9	11	9	1	5.21239e+07	1.117e+07	4.66642
High	A0A1D6JW69	V-type proton ATPase subunit a OS=Zea mays OX=4577 GN=100381766 PE=3 SV=1	34.283	12	9	12	2	1	79328706	4.41276e+06	17.9771
High	A0A3L6DC53	40S ribosomal protein SA OS=Zea mays OX=4577 GN=Zm00014a_017910 PE=3 SV=1	34.275	39	9	14	9	1	324660257	4.76454e+07	6.8141
High	B6SQA2	60S ribosomal protein L28 OS=Zea mays OX=4577 PE=2 SV=1	33.769	42	9	15	5	1	125047355	4.26356e+07	2.93293
High	A0A1D6FSJ2	60S ribosomal protein L24 OS=Zea mays OX=4577 GN=100283730 PE=3 SV=1	33.689	20	9	16	9	1	1.85365e+08	5.97885e+07	3.10035
High	A0A3L6E374	60S ribosomal protein L32-1 OS=Zea mays OX=4577 GN=RPL32A_0 PE=3 SV=1	33.28	52	9	15	4	1	74176774	4519564	16.4124
High	A0A1D6F2G7	Tetratricopeptide repeat (TPR)-like superfamily protein OS=Zea mays OX=4577 GN=ZEAMMB73_Zm00001d007043 PE=4 SV=1	32.707	12	9	10	2	1	6.61685e+07		#VALUE!
High	A0A3L6EQ82	Glycerate dehydrogenase OS=Zea mays OX=4577 GN=HPR-A PE=3 SV=1	32.609	22	9	12	9	1	1.0609e+08	10714901	9.90115
High	A0A1D6IL23	Proteasome subunit alpha type OS=Zea mays OX=4577 GN=ZEAMMB73_Zm00001d022316 PE=3 SV=1	32.473	33	9	10	2	1	30794320	5416849	5.68491
High	A0A3L6E900	Putative alpha-glucosidase OS=Zea mays OX=4577 GN=Os06g0675700 PE=3 SV=1	32.225	10	9	12	9	1	1.0729e+08	9.14483e+06	11.7323
High	A0A3L6E9S8	Peptidase_M24 domain-containing protein OS=Zea mays OX=4577 GN=Zm00014a_033112 PE=3 SV=1	32.011	22	9	13	4	1	1.30266e+08	1.24868e+07	10.4323
High	A0A1D6F2F7	Proteasome endopeptidase complex OS=Zea mays OX=4577 GN=100383475 PE=3 SV=1	31.739	23	9	11	2	1	76038049	1.31862e+07	5.7665
High	B6SYW9	60S ribosomal protein L21 OS=Zea mays OX=4577 PE=2 SV=1	31.525	37	9	13	2	1	16373096		#VALUE!
High	A0A5P8KLC4	50S ribosomal protein L14, chloroplastic OS=Zea mays OX=4577 GN=rpl14 PE=3 SV=1	31.273	70	9	15	9	1	2.45548e+08	6.69663e+07	3.66675
High	B4FK49	Nucleoside diphosphate kinase 1 OS=Zea mays OX=4577 GN=ndpk1 PE=1 SV=1	31.03	56	9	16	8	1	3.05873e+08	8.25681e+07	3.7045	Acetyl [N-Term]
High	A0A1D6Q5B1	Phenylalanine ammonia-lyase OS=Zea mays OX=4577 GN=ZEAMMB73_Zm00001d051161 PE=3 SV=1	30.972	13	9	15	1	1	10681844		#VALUE!
High	A0A3L6DD69	Allene oxide synthase 2 OS=Zea mays OX=4577 GN=CYP74A2_0 PE=4 SV=1	30.566	20	9	10	4	1	1.9109e+08	3.11927e+07	6.12612
High	A0A1D6MS70	Chloroplast protein-transporting ATPase OS=Zea mays OX=4577 GN=ZEAMMB73_Zm00001d040686 PE=3 SV=1	30.399	9	9	10	1	1			#VALUE!
High	B6T7Q7	Serine hydroxymethyltransferase OS=Zea mays OX=4577 PE=2 SV=1	30.379	14	9	15	9	1	147211829	2.35975e+07	6.23845
High	B4FBP0	T-complex protein 1 subunit eta OS=Zea mays OX=4577 GN=100272855 PE=2 SV=1	29.722	16	9	11	8	1	6.95294e+07	7.86236e+06	8.84332
High	A0A1D6QQ13	T-complex protein 1 subunit gamma OS=Zea mays OX=4577 GN=103654781 PE=3 SV=1	29.214	13	9	11	1	1			#VALUE!
High	A0A3L6F088	CCT-theta OS=Zea mays OX=4577 GN=Zm00014a_006412 PE=3 SV=1	28.006	17	9	10	1	1	7.85242e+06		#VALUE!
High	A0A3L6DRS6	ATP citrate synthase OS=Zea mays OX=4577 GN=Zm00014a_014266 PE=4 SV=1	27.676	15	9	13	9	1	9.43324e+07	1.56462e+07	6.02911
High	A0A1D6Q567	Succinate--CoA ligase [ADP-forming] subunit beta, mitochondrial OS=Zea mays OX=4577 GN=100284286 PE=3 SV=1	27.597	18	9	11	9	1	1.28461e+08	1.61129e+07	7.97255
High	A0A3L6G453	2-oxoglutarate dehydrogenase, mitochondrial OS=Zea mays OX=4577 GN=Zm00014a_004305 PE=3 SV=1	27.489	9	9	9	4	1	1.19925e+08	731678	163.904
High	A0A1D6IHP1	ARM repeat superfamily protein OS=Zea mays OX=4577 GN=103633334 PE=4 SV=1	27.48	8	9	10	9	1	91580021	5.99678e+06	15.2715
High	A0A3L6FD59	CCT-beta OS=Zea mays OX=4577 GN=CCT2_3 PE=3 SV=1	27.276	18	9	11	9	1	5.6526e+07	7.54184e+06	7.49498
High	A0A1D6IJP9	Alanine aminotransferase9 OS=Zea mays OX=4577 GN=100384793 PE=4 SV=1	26.818	18	9	10	4	1	2.2333e+07	4439457	5.03058
High	A0A3L6DDT9	Putative inactive purple acid phosphatase 1 OS=Zea mays OX=4577 GN=PAP1_1 PE=3 SV=1	26.2	11	9	12	9	1	1.31076e+08	1.83354e+07	7.1488
High	A0A3L6D9Q6	30S ribosomal protein S4, chloroplastic OS=Zea mays OX=4577 GN=RPS9C_3 PE=4 SV=1	25.7	14	9	10	1	1	388422114	81857116	4.74512
High	B6SGX0	60S ribosomal protein L36 OS=Zea mays OX=4577 GN=100283331 PE=2 SV=1	25.288	46	9	16	4	1	98941551	1.53218e+07	6.45759
High	A0A3L6FVU7	Alanine aminotransferase 2, mitochondrial OS=Zea mays OX=4577 GN=Zm00014a_035559 PE=4 SV=1	25.148	12	9	11	4	1	1.04725e+08	1.32617e+07	7.8968
High	A0A3L6FTZ4	60S ribosomal protein L35-4 OS=Zea mays OX=4577 GN=RPL35D_2 PE=3 SV=1	24.96	54	9	15	3	1	6.57944e+08	1.17729e+08	5.58864
High	B6T7B2	30S ribosomal protein S4, chloroplastic OS=Zea mays OX=4577 GN=100282862 PE=2 SV=1	22.12	31	9	9	3	1	231030139	39463866	5.85422
High	A0A1D6M5V2	60S ribosomal protein L36 OS=Zea mays OX=4577 GN=103504721 PE=3 SV=1	21.778	32	9	12	4	1	4.16227e+08	46747727	8.90368
High	B6TH64	30S ribosomal protein S4, chloroplastic OS=Zea mays OX=4577 GN=100283332 PE=2 SV=1	21.502	40	9	9	1	1	4295623		#VALUE!
High	A0A1D6I1V4	Phosphoenolpyruvate carboxylase OS=Zea mays OX=4577 GN=ZEAMMB73_Zm00001d020057 PE=3 SV=1	20.412	7	9	16	1	1	6.4605e+06		#VALUE!
High	B4G143	Chlorophyll a-b binding protein, chloroplastic OS=Zea mays OX=4577 GN=100274453 PE=2 SV=1	77.036	45	8	32	3	1	4.71377e+09	1.14059e+09	4.13276	Phospho [T35]
High	B6SKP5	Osmotin-like protein OS=Zea mays OX=4577 PE=2 SV=1	52.16	37	8	15	8	1	4.92303e+08	1.48164e+07	33.2269
High	C4J929	Ribosomal protein OS=Zea mays OX=4577 GN=100502186 PE=2 SV=1	49.182	34	8	23	2	1	1.07294e+08	3.86888e+07	2.77326
High	A0A317YCI3	Chlorophyll a-b binding protein, chloroplastic OS=Zea mays OX=4577 GN=RCABP89_1 PE=3 SV=1	47.354	47	8	37	5	1	1.01254e+10	2.37392e+09	4.26526
High	A0A3L6EV59	Malate dehydrogenase OS=Zea mays OX=4577 GN=Zm00014a_013980 PE=3 SV=1	46.871	33	8	14	4	1	64721153	10144499	6.37993
High	B6T1F1	Ribosomal protein L19 OS=Zea mays OX=4577 GN=542284 PE=2 SV=1	45.999	37	8	18	2	1	17471072	2761108	6.32756
High	A0A5P8KLC1	50S ribosomal protein L33, chloroplastic OS=Zea mays OX=4577 GN=rpl33 PE=3 SV=1	44.339	68	8	15	8	1	3.27392e+08	3.55501e+07	9.20929
High	A0A1D6FKV6	Ketol-acid reductoisomerase OS=Zea mays OX=4577 GN=ZEAMMB73_Zm00001d009638 PE=3 SV=1	44.125	15	8	14	5	1	1.34549e+08	1.41191e+07	9.5296
High	A0A3L6F298(Zm00001d052698)	14-3-3-like protein GF14-C OS=Zea mays OX=4577 GN=GF14C_2 PE=3 SV=1	43.558	21	8	23	2	1	81098022	1.23352e+07	6.57454
High	A0A3L6DS53	Thiamine thiazole synthase, chloroplastic OS=Zea mays OX=4577 GN=THI1-1 PE=3 SV=1	42.272	30	8	14	3	1	1.10996e+08	9679424	11.4672
High	Q947B9	Glucose-1-phosphate adenylyltransferase OS=Zea mays OX=4577 GN=542295 PE=3 SV=1	41.755	15	8	16	8	1	3.60674e+08	5.80239e+07	6.21596
High	B6TG65	30S ribosomal protein S13 OS=Zea mays OX=4577 PE=2 SV=1	41.347	38	8	17	8	1	2.35963e+08	4.47483e+07	5.27312
High	A0A1D6EFN9	Pyruvate dehydrogenase E1 component subunit alpha OS=Zea mays OX=4577 GN=100272834 PE=4 SV=1	40.518	19	8	14	8	1	110484224	4.08037e+07	2.7077
High	A0A3L6E100	Succinate--CoA ligase [ADP-forming] subunit alpha, mitochondrial OS=Zea mays OX=4577 GN=Zm00014a_010627 PE=3 SV=1	40.18	27	8	11	8	1	1.8694e+08	1.82772e+07	10.2281
High	B6T8U7	Chaperonin OS=Zea mays OX=4577 GN=103647460 PE=2 SV=1	39.454	38	8	20	5	1	610792927	1.5699e+08	3.89065
High	A0A3L6DUP5	60S ribosomal protein L22-2 OS=Zea mays OX=4577 GN=RPL22B_0 PE=3 SV=1	39.375	49	8	15	5	1	307039670	9.51787e+07	3.22593
High	A0A191XVG1	Ribulose bisphosphate carboxylase large chain (Fragment) OS=Zea mays OX=4577 GN=rcbL-A PE=3 SV=1	38.335	63	8	47	1	1		12337382	#VALUE!
High	A0A3L6G502	40S ribosomal protein S16 OS=Zea mays OX=4577 GN=RPS16A_2 PE=3 SV=1	38.296	38	8	22	1	1	6.79256e+06		#VALUE!
High	B6TJM7	Translocon Tic40 OS=Zea mays OX=4577 PE=2 SV=1	36.573	19	8	12	2	1	6.57541e+07	1.75479e+07	3.74713
High	A0A1D6LUH4	3-oxoacyl-[acyl-carrier-protein] synthase OS=Zea mays OX=4577 GN=100279917 PE=3 SV=1	36.257	18	8	14	1	1	4.10236e+07		#VALUE!
High	A0A1D6L1Y9	Phosphoglucomutase (alpha-D-glucose-1,6-bisphosphate-dependent) OS=Zea mays OX=4577 GN=ZEAMMB73_Zm00001d033746 PE=3 SV=1	35.518	13	8	12	2	1	228894812	3.23019e+06	70.8611
High	B6TI93	40S ribosomal protein S23 OS=Zea mays OX=4577 PE=2 SV=1	34.929	49	8	20	7	1	1.25413e+09	1.49428e+08	8.39287
High	A0A3L6EKW9	Phosphoglucomutase (alpha-D-glucose-1,6-bisphosphate-dependent) OS=Zea mays OX=4577 GN=PGMC1 PE=3 SV=1	34.503	14	8	12	2	1	8449084		#VALUE!
High	A0A3L6DLN3	40S ribosomal protein S25 OS=Zea mays OX=4577 GN=RPS25B_0 PE=3 SV=1	34.403	62	8	17	3	1	5.86937e+07	1.03749e+07	5.6573
High	A0A3L6FSZ6	Aminomethyltransferase OS=Zea mays OX=4577 GN=GDCST PE=3 SV=1	34.281	16	8	14	8	1	190270059	3.11857e+07	6.10119
High	A0A3L6DV56	Elongation factor 1-delta 1 OS=Zea mays OX=4577 GN=Os07g0614500_1 PE=3 SV=1	34.245	27	8	13	5	1	402549914	63871580	6.30249
High	A0A1D6H1H5	Hydroxymethylbilane synthase OS=Zea mays OX=4577 GN=ZEAMMB73_Zm00001d015366 PE=3 SV=1	32.725	18	8	11	8	1	1.31226e+08	34323550	3.82321
High	A0A3L6DUI8	Guanine nucleotide-binding protein subunit beta-like protein A OS=Zea mays OX=4577 GN=RACK1A_1 PE=4 SV=1	32.354	28	8	11	8	1	188601958	1.58394e+07	11.9071
High	A0A317Y8P4	Adenylosuccinate synthetase, chloroplastic OS=Zea mays OX=4577 GN=PURA2 PE=3 SV=1	32.202	16	8	12	6	1	30948984	1.04836e+07	2.95214
High	A0A3L6F107	Glutamine synthetase OS=Zea mays OX=4577 GN=Zm00014a_014220 PE=3 SV=1	32.016	18	8	12	0	1	4.89182e+07	4.02282e+06	12.1602
High	A0A3L6EIP2	Pre-mRNA-splicing factor ISY1 OS=Zea mays OX=4577 GN=Isy1 PE=3 SV=1	31.477	24	8	10	8	1	1.40979e+08		#VALUE!
High	A0A3L6FK60	40S ribosomal protein S25 OS=Zea mays OX=4577 GN=Zm00014a_020065 PE=3 SV=1	31.46	60	8	15	2	1	4880196	1.09601e+07	0.445268
High	A0A3L6EYN3	Ribonucleoprotein, chloroplastic OS=Zea mays OX=4577 GN=ROC3_0 PE=4 SV=1	31.245	25	8	16	7	1	445442710	199039044	2.23797
High	A0A3L6G8C4	Dihydrolipoyllysine-residue succinyltransferase OS=Zea mays OX=4577 GN=Zm00014a_032533 PE=3 SV=1	30.916	17	8	13	8	1	9.24096e+07	1.7727e+07	5.21292
High	A0A1D6LAB8	RNA helicase OS=Zea mays OX=4577 GN=100191761 PE=3 SV=1	30.846	12	8	11	4	1	49208617	1.04301e+07	4.71796
High	A0A3L6G025	Prohibitin-2, mitochondrial OS=Zea mays OX=4577 GN=PHB2 PE=3 SV=1	30.818	23	8	12	3	1	1.77866e+08	2.15911e+07	8.23793
High	A0A1D6PER2	V-type proton ATPase subunit a OS=Zea mays OX=4577 GN=ZEAMMB73_Zm00001d047910 PE=3 SV=1	30.298	11	8	11	1	1			#VALUE!
High	A0A3L6DKW4	D-fructose-1,6-bisphosphate 1-phosphohydrolase OS=Zea mays OX=4577 GN=CFBP_1 PE=3 SV=1	30.091	17	8	11	2	1	17394245	3.81577e+06	4.55851	Acetyl [N-Term]
High	A0A3L6EWT5	30S ribosomal protein S8, chloroplastic OS=Zea mays OX=4577 GN=RPS15AA_1 PE=3 SV=1	29.497	48	8	17	8	1	2.85564e+08	62380727	4.57775
High	B4G1E1	Uncharacterized protein OS=Zea mays OX=4577 PE=2 SV=1	29.439	16	8	14	5	1	1.05617e+08	7.14637e+06	14.7792
High	A0A1D6DSS4	K(+) efflux antiporter 2 chloroplastic OS=Zea mays OX=4577 GN=103645748 PE=4 SV=1	29.29	7	8	12	8	1	1.04112e+08	16325673	6.37717
High	P19124	NAD(P)H-quinone oxidoreductase subunit J, chloroplastic OS=Zea mays OX=4577 GN=ndhJ PE=2 SV=1	29.262	61	8	11	8	1	2.892e+07	2.9476e+07	0.981135
High	B4FZV7	Ribosomal protein L19 OS=Zea mays OX=4577 GN=100274270 PE=2 SV=1	29.184	28	8	14	8	1	3.22479e+08	3.16563e+07	10.1869
High	A0A3B6UA96	30S ribosomal protein S19, chloroplastic OS=Zea mays OX=4577 PE=3 SV=1	29.069	38	8	16	8	1	6.94817e+08	8.89735e+07	7.80926
High	A0A1D6IL59	Tetratricopeptide repeat (TPR)-like superfamily protein OS=Zea mays OX=4577 GN=ZEAMMB73_Zm00001d022335 PE=4 SV=1	28.884	10	8	9	1	1	2.87059e+06		#VALUE!
High	A0A3L6GA69	Chlorophyll a-b binding protein, chloroplastic OS=Zea mays OX=4577 GN=CAP10B_0 PE=3 SV=1	28.844	23	8	14	6	1	6.50382e+08	8.55025e+07	7.60658
High	A0A1D6PF59	Translocase of chloroplast OS=Zea mays OX=4577 GN=542502 PE=3 SV=1	28.822	23	8	11	5	1	2.15243e+08	23801267	9.04333
High	A0A1D6JHX0	Magnesium chelatase OS=Zea mays OX=4577 GN=ZEAMMB73_Zm00001d026603 PE=3 SV=1	28.625	7	8	8	8	1	3.64103e+07		#VALUE!
High	B6SHM7	40S ribosomal protein S7 OS=Zea mays OX=4577 GN=100193269 PE=2 SV=1	28.578	36	8	12	5	1	980536062	33508701	29.2621
High	A0A1D6HCJ3	Hydroxymethylbutenyl diphosphate synthase1 OS=Zea mays OX=4577 GN=ZEAMMB73_Zm00001d017139 PE=3 SV=1	28.494	9	8	12	8	1	26647610	1.07622e+07	2.47604
High	A0A1D6LJP0	6-phosphogluconate dehydrogenase, decarboxylating OS=Zea mays OX=4577 GN=541700 PE=3 SV=1	27.972	17	8	12	7	1	1.25257e+08	1.45994e+07	8.57956
High	A0A3L6E855	60S ribosomal protein L9 OS=Zea mays OX=4577 GN=RPL9_1 PE=3 SV=1	27.742	36	8	18	8	1	3.90424e+08	1.05007e+08	3.71808
High	P12339	30S ribosomal protein S7, chloroplastic OS=Zea mays OX=4577 GN=rps7-A PE=3 SV=2	27.287	39	8	17	8	1	718496552	1.72094e+08	4.17503
High	A0A317Y2C9	Uncharacterized protein ycf39 OS=Zea mays OX=4577 GN=ycf39 PE=4 SV=1	26.974	19	8	10	8	1	96342317	2.20042e+07	4.37836
High	A0A317YLK7	Photosynthetic NDH subunit of subcomplex B 2, chloroplastic OS=Zea mays OX=4577 GN=Zm00014a_030671 PE=4 SV=1	26.863	24	8	11	4	1	74687481	48421368	1.54245
High	B6SVU1	Asparagine--tRNA ligase OS=Zea mays OX=4577 PE=2 SV=1	26.771	12	8	10	7	1	8.04399e+07	1.72685e+07	4.65818
High	A0A1D6H687	Uncharacterized protein OS=Zea mays OX=4577 GN=100283310 PE=3 SV=1	26.721	26	8	12	1	1	11334025	7038171	1.61037
High	A0A3L6FNK2	Protein-serine/threonine phosphatase OS=Zea mays OX=4577 GN=RPL11_11 PE=3 SV=1	26.685	7	8	13	1	1	4.02746e+08	6.76248e+07	5.9556
High	A0A1D6PJW1	Proteasome subunit alpha type OS=Zea mays OX=4577 GN=ZEAMMB73_Zm00001d048403 PE=3 SV=1	26.246	29	8	8	8	1	9.29528e+07	10170877	9.13911
High	A0A1D6QCY8	26S protease regulatory subunit 7 homolog A OS=Zea mays OX=4577 GN=100274064 PE=3 SV=1	25.807	18	8	9	8	1	59343718	1.34949e+07	4.3975
High	A0A3L6EZA4	CCT-alpha OS=Zea mays OX=4577 GN=CCT1_1 PE=3 SV=1	25.623	13	8	10	8	1	66465180	1.23678e+07	5.37403
High	A0A5P8KLF3	DNA-directed RNA polymerase subunit alpha OS=Zea mays OX=4577 GN=rpoA PE=3 SV=1	25.431	20	8	9	8	1	4.36153e+07	6.13606e+06	7.10802
High	A0A1D6GEW7	Mg-protoporphyrin IX chelatase OS=Zea mays OX=4577 GN=103625782 PE=3 SV=1	24.695	12	8	10	8	1	4.36569e+07	12252457	3.56312
High	A0A1D6PSC0	Protein disulfide-isomerase OS=Zea mays OX=4577 GN=606409 PE=3 SV=1	24.576	13	8	12	4	1	1.47858e+08	1.55232e+07	9.52495
High	A0A1D6GRJ8	RNA-binding (RRM/RBD/RNP motifs) family protein OS=Zea mays OX=4577 GN=ZEAMMB73_Zm00001d014280 PE=4 SV=1	24.475	11	8	8	8	1	17751611	1.82114e+06	9.74753
High	B6SZ50	Retrotransposon protein OS=Zea mays OX=4577 PE=2 SV=1	24.204	34	8	9	8	1	7.20602e+07		#VALUE!
High	A0A1D6JPH3	Glutathione reductase OS=Zea mays OX=4577 GN=541986 PE=3 SV=1	23.345	12	8	13	8	1	1.17404e+08	1.94312e+07	6.04206
High	A0A3L6EQV7	60S ribosomal protein L35-4 OS=Zea mays OX=4577 GN=RPL35D_0 PE=3 SV=1	22.482	54	8	14	2	1	90815565	11121161	8.16601
High	B4FWK0	Eukaryotic translation initiation factor 3 subunit D OS=Zea mays OX=4577 GN=100273610 PE=2 SV=1	21.171	11	8	10	6	1	3.48595e+07	7.56776e+06	4.60632
High	A0A1D6QGN0	Cysteine desulfurase OS=Zea mays OX=4577 GN=100191757 PE=4 SV=1	21.026	13	8	9	8	1	1.49716e+08	9.00738e+06	16.6214
High	B6SIM9	60S ribosomal protein L17 OS=Zea mays OX=4577 PE=2 SV=1	19.852	39	8	10	2	1	22301238	7.32184e+06	3.04585
High	B6T2Y9	Chlorophyll a-b binding protein, chloroplastic OS=Zea mays OX=4577 GN=100282054 PE=2 SV=1	67.16	45	7	30	1	1	2053450483		#VALUE!	Phospho [T35]
High	B4FQ80	Chlorophyll a-b binding protein, chloroplastic OS=Zea mays OX=4577 GN=100193833 PE=2 SV=1	63.131	43	7	41	1	1	1.58171e+09	187849608	8.42008
High	A0A3L6DN77	Chlorophyll a-b binding protein, chloroplastic OS=Zea mays OX=4577 GN=CAB-M9_0 PE=3 SV=1	57.758	43	7	36	1	1	1234253832	310701576	3.97247
High	B6SYW0	40S ribosomal protein S26 OS=Zea mays OX=4577 PE=2 SV=1	51.799	58	7	17	3	1	5.00768e+08	9.19651e+07	5.4452
High	K7UBP7	Tyrosine-sulfated glycopeptide receptor 1 OS=Zea mays OX=4577 GN=100284115 PE=3 SV=1	43.442	6	7	18	1	1	10953535	4275595	2.56187
High	B4FDA7	Ribosomal protein OS=Zea mays OX=4577 GN=100192963 PE=2 SV=1	41.381	28	7	21	1	1			#VALUE!
High	A0A3L6FIW2	RGG repeats nuclear RNA binding protein A OS=Zea mays OX=4577 GN=RggA_0 PE=4 SV=1	39.781	19	7	18	3	1	2.45763e+08	4.63783e+07	5.2991
High	A0A1D6F918	40S ribosomal protein S15-4 OS=Zea mays OX=4577 GN=100281004 PE=3 SV=1	38.781	21	7	15	3	1	1.54762e+09	7.31279e+07	21.1632
High	A0A3L6DJH0	UDP-sulfoquinovose synthase, chloroplastic OS=Zea mays OX=4577 GN=SQD1 PE=4 SV=1	37.645	17	7	11	7	1	3.06863e+08	1.31235e+08	2.33826
High	A0A1D6P3R8	40S ribosomal protein S14 OS=Zea mays OX=4577 GN=ZEAMMB73_Zm00001d046583 PE=3 SV=1	37.521	28	7	16	7	1	8.19231e+08	1.91558e+08	4.27668
High	A0A1D6ECX8	60S ribosomal protein L37a-2 OS=Zea mays OX=4577 GN=100280675 PE=3 SV=1	36.492	35	7	26	7	1	4.63058e+08	8.69818e+07	5.32362
High	P17703	30S ribosomal protein S15, chloroplastic OS=Zea mays OX=4577 GN=rps15-A PE=3 SV=1	36.216	30	7	17	7	1	554888900	3.98878e+07	13.9112
High	B4F848	20 kDa chaperonin chloroplastic OS=Zea mays OX=4577 GN=100191248 PE=2 SV=1	34.63	41	7	18	4	1	96668439	1.67613e+07	5.76737
High	B4FNW1	Triose phosphate isomerase4 OS=Zea mays OX=4577 GN=ZEAMMB73_Zm00001d039865 PE=2 SV=1	33.982	30	7	16	6	1	1.38673e+08	3.76673e+07	3.68152
High	A0A317YIN8	Ankyrin repeat domain-containing protein 2A OS=Zea mays OX=4577 GN=AKR2A_0 PE=4 SV=1	33.703	24	7	11	6	1	1.6973e+08	34093328	4.9784
High	B8A1S6	Protein TIC 40 chloroplastic OS=Zea mays OX=4577 GN=100285102 PE=2 SV=1	33.013	17	7	11	1	1	7977716	4948230	1.61224
High	A0A3L6FTV1	Calnexin OS=Zea mays OX=4577 GN=CALX_1 PE=3 SV=1	32.259	15	7	11	7	1	5.08735e+07	1.33461e+07	3.81186
High	B6SU82	Cwf15 / Cwc15 cell cycle control family protein OS=Zea mays OX=4577 GN=100282711 PE=2 SV=1	32.242	24	7	9	7	1	1.57907e+08	1.71267e+06	92.1993
High	A0A3L6EFL6	Plastoquinol--plastocyanin reductase OS=Zea mays OX=4577 GN=Zm00014a_013218 PE=3 SV=1	31.625	32	7	16	7	1	522411972	7.67176e+07	6.80954
High	A0A3L6DVV6	Magnesium-protoporphyrin IX monomethyl ester (oxidative) cyclase OS=Zea mays OX=4577 GN=CRD1_0 PE=3 SV=1	31.284	18	7	11	7	1	94120020	3.79882e+07	2.47761
High	A0A3L6F7Y0	ATP synthase delta chain, chloroplastic OS=Zea mays OX=4577 GN=ATPD_3 PE=3 SV=1	31.204	37	7	13	4	1	139118145	23954874	5.80751
High	A0A1D6LMW9	Endoplasmin-like protein OS=Zea mays OX=4577 GN=ZEAMMB73_Zm00001d036401 PE=3 SV=1	30.828	10	7	9	6	1	7.35517e+07	9.00183e+06	8.17075
High	B6TQG0	ATP synthase delta chain OS=Zea mays OX=4577 PE=2 SV=1	30.582	28	7	13	4	1	116859723	3.28006e+06	35.6273
High	A0A3L6GCX5	Glycine cleavage system P protein OS=Zea mays OX=4577 GN=GDCSP PE=3 SV=1	29.126	8	7	9	7	1	5.57859e+07	6.86285e+06	8.12868
High	A0A1D6DXB0	Eukaryotic translation initiation factor 3 subunit C OS=Zea mays OX=4577 GN=100272475 PE=3 SV=1	28.97	8	7	9	7	1	4.60281e+07	1.89321e+07	2.43122
High	B6UDX1	Subtilisin-like protease OS=Zea mays OX=4577 PE=2 SV=1	28.531	11	7	8	7	1	4.79737e+07	1.2614e+07	3.80322
High	A0A1D6HM00	Isoleucyl-tRNA synthetase OS=Zea mays OX=4577 GN=ZEAMMB73_Zm00001d018274 PE=3 SV=1	28.469	6	7	9	7	1	4.97717e+07	5.3825e+06	9.24694
High	A0A3L6DV06	60S ribosomal protein L18-3 OS=Zea mays OX=4577 GN=RPL18C_2 PE=3 SV=1	28.44	36	7	13	3	1	121885890		#VALUE!
High	A0A3L6GCE2	Peptidylprolyl isomerase OS=Zea mays OX=4577 GN=Zm00014a_033969 PE=3 SV=1	27.833	14	7	8	7	1	7.03162e+07	9443253	7.44618
High	A0A3L6DUH5	Ubiquitin (Fragment) OS=Zea mays OX=4577 GN=UBF9_0 PE=3 SV=1	27.808	39	7	12	3	1	1.52917e+08	1.31433e+07	11.6346
High	B4FN97	Isocitrate dehydrogenase [NADP] OS=Zea mays OX=4577 PE=2 SV=1	27.772	16	7	12	5	1	163972885	3.22796e+07	5.07977
High	B6T1H5	60S ribosomal protein L12 OS=Zea mays OX=4577 GN=100281960 PE=2 SV=1	27.483	51	7	15	7	1	2.88002e+08	49806566	5.78242
High	A0A3L6DIF3	UDP-glucose-fructose-phosphate glucosyltransferase OS=Zea mays OX=4577 GN=Zm00014a_007647 PE=3 SV=1	27.455	6	7	10	6	1	6.49979e+07	1.91577e+06	33.9278
High	B6UIM2	40S ribosomal protein S10 OS=Zea mays OX=4577 PE=2 SV=1	26.642	36	7	13	5	1	111126141	2.06926e+07	5.37034
High	A0A3L6DS93	Peptidyl-prolyl cis-trans isomerase OS=Zea mays OX=4577 GN=PNSL5_0 PE=3 SV=1	26.545	38	7	11	2	1		2.48656e+06	#VALUE!
High	A0A3L6DQY0	Peptidase_M24 domain-containing protein OS=Zea mays OX=4577 GN=Zm00014a_023349 PE=3 SV=1	26.486	16	7	11	2	1	24611354	4.60612e+06	5.34319
High	B4FPE4	V-type proton ATPase subunit G OS=Zea mays OX=4577 PE=2 SV=1	25.926	41	7	14	1	1			#VALUE!
High	B4FMV3	V-type proton ATPase subunit G OS=Zea mays OX=4577 GN=100282544 PE=2 SV=1	25.92	41	7	14	1	1	6.84139e+07	2.43811e+07	2.80602
High	A0A317Y919	40S ribosomal protein S19 OS=Zea mays OX=4577 GN=RPS19A_1 PE=3 SV=1	25.709	37	7	13	7	1	608036190	103411084	5.8798
High	A0A1D6N672	Photosystem II subunit PsbS1 OS=Zea mays OX=4577 GN=542126 PE=4 SV=1	25.607	25	7	18	7	1	2.88187e+08	7.70452e+07	3.74049
High	A0A317YHN9	Uncharacterized protein ycf54 OS=Zea mays OX=4577 GN=ycf54 PE=4 SV=1	25.438	29	7	10	7	1	2.81501e+07	1.60943e+07	1.74907
High	A0A1D6JS28	Outer mitochondrial membrane protein porin OS=Zea mays OX=4577 GN=ZEAMMB73_Zm00001d028102 PE=3 SV=1	25.287	23	7	10	7	1	144676811	27836420	5.19739
High	A0A3L6EWV5	Citrate synthase OS=Zea mays OX=4577 GN=Zm00014a_041159 PE=3 SV=1	25.17	15	7	13	2	1	19714236	11165144	1.76569
High	A0A3L6EWE7	Citrate synthase OS=Zea mays OX=4577 GN=Zm00014a_041159 PE=3 SV=1	25.11	14	7	13	2	1	177181826	6.39672e+07	2.76988
High	C0HHU2	Phosphoglycerate mutase (2,3-diphosphoglycerate-independent) OS=Zea mays OX=4577 GN=100381658 PE=2 SV=1	25.046	15	7	8	1	1			#VALUE!
High	A0A3L6GCJ5	Uncharacterized protein OS=Zea mays OX=4577 GN=Zm00014a_032625 PE=4 SV=1	25.02	11	7	9	7	1	67520553	40102277	1.68371
High	A0A3L6DY27	Histone H2A OS=Zea mays OX=4577 GN=H2A_0 PE=3 SV=1	24.652	38	7	14	2	1	2.98713e+09	773979632	3.85944	Acetyl [N-Term]
High	A0A1D6NT56	Sucrose synthase OS=Zea mays OX=4577 GN=542365 PE=3 SV=1	24.42	9	7	10	4	1	3.75685e+07	7.66939e+06	4.8985
High	A0A3L6DNR1	Nucleoside diphosphate kinase OS=Zea mays OX=4577 GN=NDK4_0 PE=3 SV=1	24.398	30	7	14	7	1	2.31512e+08	3.73812e+07	6.19328
High	B4FSW0	40S ribosomal protein S10-1 OS=Zea mays OX=4577 GN=ZEAMMB73_Zm00001d025413 PE=2 SV=1	24.191	38	7	10	3	1	278376486	1.49613e+07	18.6064
High	A0A1D6QEM6	Starch synthase, chloroplastic/amyloplastic OS=Zea mays OX=4577 GN=ZEAMMB73_Zm00001d052263 PE=3 SV=1	24.111	10	7	10	7	1	5.38462e+07	1.10094e+07	4.89093
High	B4FU53	50S ribosomal protein L9, chloroplastic OS=Zea mays OX=4577 PE=2 SV=1	23.859	35	7	11	6	1	238711802	44932879	5.31263
High	A0A3L6FY28	V-type proton ATPase subunit D OS=Zea mays OX=4577 GN=VHA-D_1 PE=3 SV=1	23.756	22	7	10	7	1	66734707	6.13356e+06	10.8803
High	A0A1D6N718	Alpha-1,4 glucan phosphorylase OS=Zea mays OX=4577 GN=100285259 PE=3 SV=1	23.738	6	7	12	6	1	1.05013e+08	1.95522e+07	5.37091
High	A0A317YIC3	Temperature-induced lipocalin-1 OS=Zea mays OX=4577 GN=TIL_1 PE=3 SV=1	23.257	31	7	8	6	1	2.99889e+07	1.54889e+06	19.3615
High	A0A1D6HNL9	26S protease regulatory subunit 6A homolog A OS=Zea mays OX=4577 GN=ZEAMMB73_Zm00001d018409 PE=3 SV=1	23.067	13	7	12	6	1	85540116	2.58506e+07	3.30902
High	A0A317Y710	T-complex protein 1 subunit delta OS=Zea mays OX=4577 GN=CCT4_0 PE=3 SV=1	22.991	12	7	7	7	1	4.71589e+07	4.43524e+06	10.6328
High	A0A3L6EN73	Histone H3.3 OS=Zea mays OX=4577 GN=H33_3 PE=3 SV=1	22.667	8	7	19	2	1	1753445992	170544151	10.2815
High	A0A1D6N317	Stearoyl-acyl-carrier-protein desaturase1 OS=Zea mays OX=4577 GN=100191672 PE=3 SV=1	22.658	13	7	10	7	1	9.05137e+07	1.29535e+07	6.98758
High	A0A3L6F054	Linolenate hydroperoxide lyase, chloroplastic OS=Zea mays OX=4577 GN=CYP74B2 PE=4 SV=1	22.445	17	7	7	7	1	62293990	2.10909e+07	2.9536
High	A0A1D6IW63	Nucleoside diphosphate kinase OS=Zea mays OX=4577 GN=100283790 PE=3 SV=1	22.153	27	7	11	7	1	79655235	13979986	5.69781
High	A0A3L6EE27	Translation initiation factor IF-2, chloroplastic OS=Zea mays OX=4577 GN=At1g17220_0 PE=3 SV=1	22.133	9	7	9	7	1	4.58709e+07	1.11255e+07	4.12303
High	A0A317YJ73	Uncharacterized protein OS=Zea mays OX=4577 GN=Zm00014a_038079 PE=3 SV=1	21.876	29	7	12	1	1			#VALUE!
High	A0A3L6EQ08	Mitochondrial phosphate carrier protein 3, mitochondrial OS=Zea mays OX=4577 GN=MPT3_11 PE=3 SV=1	21.827	19	7	10	7	1	1.42799e+08	3.45129e+07	4.13756
High	A0A1D6Q1L8	Glyceraldehyde-3-phosphate deHaseN1 OS=Zea mays OX=4577 GN=542583 PE=3 SV=1	21.766	14	7	8	7	1	7.7533e+07	18827315	4.11811
High	A0A317Y6D5	Beta-galactosidase OS=Zea mays OX=4577 GN=Os04g0620700 PE=3 SV=1	21.764	5	7	9	7	1	68978081	6.46264e+06	10.6734
High	A0A3L6EUB1	COBW domain-containing protein 1 OS=Zea mays OX=4577 GN=Cbwd1 PE=3 SV=1	21.152	18	7	8	7	1	6.06576e+07	3.59729e+06	16.862
High	C0P790	Eukaryotic translation initiation factor 3 subunit B OS=Zea mays OX=4577 GN=100216593 PE=2 SV=1	20.982	9	7	8	7	1	23563718		#VALUE!
High	A0A3L6FNE2	Proteasome subunit alpha type OS=Zea mays OX=4577 GN=Zm00014a_021310 PE=3 SV=1	20.918	27	7	7	1	1	3.87863e+06	1.5639e+06	2.4801
High	A0A1D6LLW6	Photosystem II1 OS=Zea mays OX=4577 GN=103629543 PE=4 SV=1	20.801	17	7	8	7	1	1.08351e+08	4.21026e+06	25.7349
High	A0A3L6F390	Cullin-associated NEDD8-dissociated protein 1 OS=Zea mays OX=4577 GN=CAND1_0 PE=3 SV=1	20.629	6	7	7	7	1	2.59567e+07		#VALUE!
High	A0A1D6KCZ2	Alanine aminotransferase 2 mitochondrial OS=Zea mays OX=4577 GN=100193705 PE=4 SV=1	20.101	16	7	8	5	1	32847046	997731	32.9217
High	A0A3L6DQN0	Starch synthase, chloroplastic/amyloplastic OS=Zea mays OX=4577 GN=SS4_0 PE=3 SV=1	18.731	7	7	8	6	1	6.61455e+07	1.17145e+06	56.4644
High	A0A5P8KLF2	NAD(P)H-quinone oxidoreductase subunit 5, chloroplastic OS=Zea mays OX=4577 GN=ndhF PE=3 SV=1	18.379	9	7	10	7	1	4.84594e+07	7256066	6.67847
High	A0A1D6INP8	Amylomaltase OS=Zea mays OX=4577 GN=ZEAMMB73_Zm00001d022510 PE=3 SV=1	18.305	7	7	8	7	1	4.0778e+07	5.36322e+06	7.60326
High	A0A1D6F4V9	26S proteasome regulatory subunit 4 homolog A OS=Zea mays OX=4577 GN=ZEAMMB73_Zm00001d007215 PE=3 SV=1	17.625	16	7	8	7	1	5.51905e+07	7.2765e+06	7.58475
High	K7UMB3	Signal recognition particle 54 kDa protein chloroplastic OS=Zea mays OX=4577 GN=103654352 PE=3 SV=1	17.432	14	7	9	4	1	5.53186e+07	7.64766e+06	7.2334
High	A0A1D6Q869	ATP synthase subunit O mitochondrial OS=Zea mays OX=4577 GN=100282837 PE=3 SV=1	16.87	28	7	8	7	1	5.24086e+07	9.14457e+06	5.73112
High	B6SUP5	Cytochrome P450 CYP74A19 OS=Zea mays OX=4577 PE=2 SV=1	15.671	14	7	7	2	1	9344818	2.77373e+06	3.36905
High	B6TP06	SnRK1-interacting protein 1 OS=Zea mays OX=4577 PE=2 SV=1（Zm00001d034859）	15.422	46	7	7	7	1	141651340	821223	172.488
High	P25459	30S ribosomal protein S18, chloroplastic OS=Zea mays OX=4577 GN=rps18 PE=3 SV=1	14.089	43	7	13	7	1	6.05941e+08	167167802	3.62474
High	A0A3L6DET6	Photosystem II protein D1 OS=Zea mays OX=4577 GN=psbA_1 PE=3 SV=1	47.663	18	6	39	6	1	2.0027e+09	3.13056e+08	6.39726
High	A0A1X7YHF7	Photosystem II D2 protein OS=Zea mays OX=4577 GN=psbD PE=3 SV=1	46.344	24	6	18	6	1	272247869	9.34593e+07	2.91301
High	A0A1D6L9A0	40S ribosomal protein S26 OS=Zea mays OX=4577 GN=100193263 PE=3 SV=1	43.706	58	6	14	2	1	7.60564e+07		#VALUE!
High	B6TYV2	Inner envelope membrane protein OS=Zea mays OX=4577 PE=2 SV=1	42.109	28	6	12	6	1	149921827	3.49401e+07	4.29082
High	B4FEE7	40S ribosomal protein S26 OS=Zea mays OX=4577 GN=100193262 PE=2 SV=1	39.578	57	6	13	2	1		7.26284e+06	#VALUE!
High	B4FT85	Isochorismate synthase 1 OS=Zea mays OX=4577 PE=2 SV=1	39.175	24	6	15	3	1	4.10373e+08	1.99417e+07	20.5787
High	B6STN4	Chlorophyll a-b binding protein, chloroplastic OS=Zea mays OX=4577 PE=2 SV=1	38.605	36	6	31	2	1	1127543936	370038208	3.0471
High	A0A3L6DE51	Ribosomal protein L19 OS=Zea mays OX=4577 GN=RPL19B_0 PE=3 SV=1	34.526	17	6	15	1	1	18822124	4609999	4.08289
High	Q9ZQY0	Pyruvate dehydrogenase E1 component subunit alpha OS=Zea mays OX=4577 PE=4 SV=1	34.314	13	6	11	6	1	112978959	1.67824e+07	6.73198	Phospho [S295]
High	C0P8P8	Adenylate kinase OS=Zea mays OX=4577 PE=2 SV=1	32.468	10	6	12	4	1	9.18263e+07	3.05944e+06	30.0141
High	A0A3L6FCU6	Protein BUD31 1 OS=Zea mays OX=4577 GN=Zm00014a_039074 PE=3 SV=1	32.33	33	6	9	6	1	1.5562e+08		#VALUE!
High	B6T4Q5	Pro-resilin OS=Zea mays OX=4577 PE=2 SV=1	31.02	26	6	9	6	1	2.54776e+07	5.78084e+06	4.40724
High	A0A317Y5V3	Prohibitin OS=Zea mays OX=4577 GN=PHB1 PE=3 SV=1	30.686	22	6	13	1	1	2.40489e+07	4.2456e+06	5.66442
High	B4FXR6	Uncharacterized protein OS=Zea mays OX=4577 PE=2 SV=1	29.68	31	6	13	6	1	1.27987e+08	4.8551e+07	2.63614
High	A0A5P8KLE3	50S ribosomal protein L16, chloroplastic OS=Zea mays OX=4577 GN=rpl16 PE=3 SV=1	29.434	54	6	13	6	1	4.94719e+08	120222635	4.11503
High	A0A3L6G1V0	Domain E OS=Zea mays OX=4577 GN=Zm00014a_006773 PE=3 SV=1	28.946	14	6	14	1	1	3.13339e+06	523506	5.98539
High	B4FA06	L-ascorbate peroxidase OS=Zea mays OX=4577 PE=2 SV=1	28.765	26	6	13	6	1	66795152	12909123	5.17426
High	B4FQH0	Dihydrolipoamide acetyltransferase component of pyruvate dehydrogenase complex OS=Zea mays OX=4577 PE=2 SV=1	27.94	13	6	10	6	1	21911234	1.21312e+06	18.0619
High	B4G015	Thiamine thiazole synthase, chloroplastic OS=Zea mays OX=4577 GN=542715 PE=2 SV=1	27.704	18	6	11	1	1	5194507		#VALUE!
High	B4FV87	Dirigent protein OS=Zea mays OX=4577 GN=100274518 PE=2 SV=1	27.701	20	6	10	5	1	2.18797e+08	2.841e+07	7.7014	Acetyl [N-Term]
High	A0A3L6FEU8	Glutathione transferase OS=Zea mays OX=4577 GN=GST3 PE=3 SV=1	27.075	30	6	10	6	1	316381640	2.3175e+07	13.6519
High	A0A3L6GE39	Clathrin light chain OS=Zea mays OX=4577 GN=Os04g0679100_0 PE=3 SV=1	26.381	14	6	9	5	1	3.52203e+07	4.03382e+06	8.73123
High	A0A1D6H070	Leucine-rich repeat/extensin 2 OS=Zea mays OX=4577 GN=ZEAMMB73_Zm00001d015213 PE=4 SV=1	26.095	12	6	7	5	1	7.453e+07	1.62325e+06	45.914
High	C4J5P0	Aspartyl protease AED1 OS=Zea mays OX=4577 GN=100272818 PE=2 SV=1	26.02	16	6	10	6	1	96409658	3.91898e+07	2.46007
High	A0A1D6M723	60S ribosomal protein L30-2 OS=Zea mays OX=4577 GN=100285769 PE=3 SV=1	25.748	32	6	11	4	1	2.09209e+08	8.7257e+07	2.39762
High	A0A3L6E7E6	Photosynthetic NDH subunit of lumenal location 3, chloroplastic OS=Zea mays OX=4577 GN=PNSL3 PE=3 SV=1	25.345	27	6	11	6	1	589559361	1.76021e+07	33.4936
High	A0A1D6HT49	Polynucleotide phosphorylase 1 OS=Zea mays OX=4577 GN=103631988 PE=3 SV=1	25.313	7	6	7	6	1	7.68729e+07	1.07054e+07	7.18075
High	P08527	30S ribosomal protein S14, chloroplastic OS=Zea mays OX=4577 GN=rps14 PE=3 SV=2	25.155	45	6	9	6	1	405863032	3.97927e+07	10.1994
High	A0A1D6GM15	Lysine--tRNA ligase OS=Zea mays OX=4577 GN=ZEAMMB73_Zm00001d013778 PE=3 SV=1	25.106	9	6	10	6	1	43309953	6.22009e+06	6.96291
High	A0A1D6JZR5	LL-diaminopimelate aminotransferase chloroplastic OS=Zea mays OX=4577 GN=100283445 PE=3 SV=1	25.052	17	6	9	6	1	6.98999e+07	2.92535e+06	23.8945
High	A0A3L6EDB2	Heat shock protein 90-6, mitochondrial OS=Zea mays OX=4577 GN=HSP90-6_1 PE=3 SV=1	24.729	8	6	8	1	1			#VALUE!
High	A0A3L6EBU5	B2 protein OS=Zea mays OX=4577 GN=Zm00014a_040928 PE=4 SV=1	24.689	12	6	7	5	1	42264693	6.65574e+06	6.35012
High	A0A3L6G1P7	Sulfate adenylyltransferase OS=Zea mays OX=4577 GN=APS2 PE=4 SV=1	24.544	11	6	10	6	1	7.13982e+07	1.1996e+07	5.95182
High	A0A1D6H6Z1	Acetyltransferase component of pyruvate dehydrogenase complex OS=Zea mays OX=4577 GN=541781 PE=3 SV=1	24.138	12	6	8	3	1	5.97185e+07	1.5182e+06	39.3351
High	B4FSF1	26S protease regulatory subunit 8 homolog B OS=Zea mays OX=4577 GN=100273032 PE=2 SV=1	24.081	16	6	8	5	1	3.45042e+07	7.88205e+06	4.37756
High	B6SH97	2-isopropylmalate synthase OS=Zea mays OX=4577 PE=2 SV=1	23.862	11	6	7	3	1	7.18546e+07	1.4541e+07	4.94151
High	A0A3L6DJF5	60S ribosomal protein L35a-3 OS=Zea mays OX=4577 GN=RPL35AC_2 PE=3 SV=1	23.676	38	6	17	3	1	3.48543e+08	86261508	4.04054
High	A0A1D6QQX6	RNA-binding (RRM/RBD/RNP motifs) family protein OS=Zea mays OX=4577 GN=ZEAMMB73_Zm00001d053613 PE=4 SV=1	23.576	15	6	9	1	1	2.35392e+06	127348	18.4842
High	B4FT32	Diaminopimelate decarboxylase 2 chloroplastic OS=Zea mays OX=4577 GN=100273126 PE=2 SV=1	23.503	13	6	7	6	1	5.64207e+07	5.42022e+06	10.4093
High	A0A1D6JTN6	Glutamine synthetase OS=Zea mays OX=4577 GN=ZEAMMB73_Zm00001d028260 PE=3 SV=1	23.398	17	6	8	2	1	2.18154e+07		#VALUE!
High	A0A1D6MVE6	Methyl binding domain105 OS=Zea mays OX=4577 GN=542068 PE=4 SV=1	23.202	28	6	9	5	1	71628468	2.21338e+07	3.23616
High	A0A3L6F8D6	Ribonuclease J OS=Zea mays OX=4577 GN=rnj_6 PE=4 SV=1	23.202	9	6	9	6	1	3.69428e+07	7033070	5.25272
High	B4FMT4	CCHC-type domain-containing protein OS=Zea mays OX=4577 PE=2 SV=1	23.163	20	6	8	6	1	6.11471e+07	2.19247e+06	27.8897
High	A0A3L6EY90	Splicing factor 3B subunit 1 OS=Zea mays OX=4577 GN=sf3b1_1 PE=3 SV=1	22.804	3	6	8	5	1	7.81069e+07	8.80071e+06	8.87507
High	A0A3L6EQE4	Protein HHL1, chloroplastic OS=Zea mays OX=4577 GN=HHL1 PE=4 SV=1	22.636	26	6	7	3	1	6.11476e+07	8.19044e+06	7.46572
High	A0A317YAE0	40S ribosomal protein S8 OS=Zea mays OX=4577 GN=FAD6C PE=3 SV=1	22.447	11	6	7	1	1	7.37804e+06		#VALUE!
High	A0A3L6EMJ8	Arogenate dehydrogenase 2, chloroplastic OS=Zea mays OX=4577 GN=TYRAAT2_2 PE=4 SV=1	22.387	15	6	9	6	1	1.20849e+07	1.56984e+07	0.769816
High	A0A3L6DR03	GDSL esterase/lipase APG OS=Zea mays OX=4577 GN=APG_5 PE=3 SV=1	22.372	13	6	9	6	1	140502903	5.0405e+07	2.78748
High	B6T3P9	Phosphopyruvate hydratase OS=Zea mays OX=4577 PE=2 SV=1	22.338	12	6	8	3	1	36759048	8.1383e+06	4.5168
High	A0A3L6FA53	Prolyl-tRNA synthetase OS=Zea mays OX=4577 GN=At3g62120_0 PE=3 SV=1	22.304	14	6	7	6	1	59351420		#VALUE!
High	B4FGL4	60S ribosomal protein L23 OS=Zea mays OX=4577 GN=100303995 PE=2 SV=1	22.289	39	6	13	6	1	511432900	1.11261e+08	4.59669
High	A0A3L6FL29	Transaldolase OS=Zea mays OX=4577 GN=tal_0 PE=3 SV=1	21.948	18	6	7	6	1	50073287	7.22359e+06	6.93191
High	B6SI29	Histone H2A OS=Zea mays OX=4577 GN=100501869 PE=2 SV=1	21.733	31	6	12	2	1	1.63571e+07		#VALUE!
High	B4G259	Oxygen evolving complex2 OS=Zea mays OX=4577 GN=ZEAMMB73_Zm00001d021703 PE=2 SV=1	21.653	16	6	9	4	1	3.23556e+07		#VALUE!
High	A0A1D6P4G2	Stromal processing peptidase chloroplastic OS=Zea mays OX=4577 GN=103638768 PE=4 SV=1	21.6	6	6	8	6	1	7.88866e+07	5.70611e+06	13.8249
High	C0PNT2	40S ribosomal protein S24 OS=Zea mays OX=4577 GN=100284180 PE=2 SV=1	21.597	42	6	13	1	1	5.14841e+06		#VALUE!
High	K7TSD2	Serine hydroxymethyltransferase OS=Zea mays OX=4577 GN=ZEAMMB73_Zm00001d049234 PE=3 SV=1	21.563	14	6	6	4	1	152619882	27738923	5.50201
High	B4FJ27	40S ribosomal protein S24 OS=Zea mays OX=4577 GN=542641 PE=2 SV=1	21.371	42	6	13	1	1	213495490	3.46877e+07	6.15479
High	A0A1D6K2B5	Uroporphyrinogen decarboxylase OS=Zea mays OX=4577 GN=542606 PE=3 SV=1	21.363	16	6	9	6	1	9.25321e+07	1.7709e+07	5.22515
High	A0A3L6F6N2	Cytokinin dehydrogenase OS=Zea mays OX=4577 GN=CKX7_1 PE=3 SV=1	21.086	6	6	14	1	1	3.69329e+06		#VALUE!
High	A0A3L6EQV2	Ribonuclease OS=Zea mays OX=4577 GN=Zm00014a_044712 PE=4 SV=1	20.846	5	6	9	3	1	54132894	6.28441e+06	8.61384
High	A0A1D6DW07	D-3-phosphoglycerate dehydrogenase OS=Zea mays OX=4577 GN=103645840 PE=3 SV=1	20.843	11	6	7	5	1	31378325		#VALUE!
High	B4F874	Acclimation of photosynthesis to environment OS=Zea mays OX=4577 GN=100191267 PE=2 SV=1	20.381	24	6	7	6	1	1.01676e+08	17243495	5.89651
High	B4G0R0	60S ribosomal protein L33-B OS=Zea mays OX=4577 GN=ZEAMMB73_Zm00001d052075 PE=2 SV=1	20.072	55	6	13	3	1	1.54962e+07	5643652	2.74577
High	A0A1D6HP90	S-(hydroxymethyl)glutathione dehydrogenase OS=Zea mays OX=4577 GN=ZEAMMB73_Zm00001d018468 PE=3 SV=1	20.041	12	6	10	4	1	5.95502e+07	1.08204e+07	5.50353
High	A0A1D6H5B5	50S ribosomal protein L21 chloroplastic OS=Zea mays OX=4577 GN=ZEAMMB73_Zm00001d016072 PE=3 SV=1	19.692	19	6	15	6	1	497389758	5.53682e+07	8.98331
High	B6T670	Uncharacterized protein OS=Zea mays OX=4577 PE=2 SV=1	19.598	19	6	11	6	1	903730760	9.04845e+07	9.98768
High	A0A1D6F8K4	DEAD-box ATP-dependent RNA helicase 52 OS=Zea mays OX=4577 GN=ZEAMMB73_Zm00001d007757 PE=4 SV=1	19.348	9	6	8	5	1	5.46668e+07	6.07467e+06	8.99913
High	A0A3L6FBH4	DLH domain-containing protein OS=Zea mays OX=4577 GN=Zm00014a_015623 PE=4 SV=1	19.071	20	6	7	6	1	7.45545e+07	8.08723e+06	9.2188
High	A0A3L6F4Q6	Putative voltage-gated potassium channel subunit beta OS=Zea mays OX=4577 GN=KOB1_1 PE=3 SV=1	19.011	16	6	8	6	1	1.28868e+08	1.53738e+07	8.38234
High	A0A1D6JH30	Protein RCC2 OS=Zea mays OX=4577 GN=100193728 PE=4 SV=1	19.005	10	6	7	6	1	4.23909e+07	3.39445e+06	12.4883
High	A0A3L6EIS6	Uncharacterized protein OS=Zea mays OX=4577 GN=Zm00014a_010521 PE=4 SV=1	18.88	41	6	10	6	1	76812834	16411820	4.68034
High	B4G004	Beta-glucosidase 44 OS=Zea mays OX=4577 GN=100274288 PE=2 SV=1	18.769	10	6	9	5	1	5.07638e+07	9.39546e+06	5.40301
High	B4FEK7	Chloroplast-localized Ptr ToxA-binding protein1 OS=Zea mays OX=4577 GN=100193314 PE=2 SV=1	18.667	19	6	7	6	1	84967439	1.66713e+07	5.09661
High	A0A3L6EZ72	Caffeic acid 3-O-methyltransferase OS=Zea mays OX=4577 GN=COMT1 PE=3 SV=1	18.618	18	6	6	6	1	5.80166e+07	1.65071e+07	3.51464
High	B6SZ05	Histone H2A OS=Zea mays OX=4577 PE=2 SV=1	18.46	31	6	13	2	1	46807427	20530116	2.27994	Acetyl [N-Term]
High	A0A1D6E703	Eukaryotic translation initiation factor isoform 4G-2 OS=Zea mays OX=4577 GN=103646262 PE=4 SV=1	18.427	10	6	6	4	1	1.9718e+07	650264	30.323
High	A6YSM3	PL3K2 OS=Zea mays OX=4577 PE=2 SV=1	18.111	35	6	10	6	1	2.81046e+08	8.70513e+07	3.22851
High	A0A317Y3S5	Mitochondrial carnitine/acylcarnitine carrier-like protein OS=Zea mays OX=4577 GN=Zm00014a_037067 PE=3 SV=1	18.077	21	6	8	6	1	75194159	1.99436e+07	3.77034
High	A0A1D6LLS4	2-oxoglutarate dehydrogenase E1 component OS=Zea mays OX=4577 GN=ZEAMMB73_Zm00001d036328 PE=3 SV=1	17.993	6	6	6	1	1			#VALUE!
High	P08530	30S ribosomal protein S8, chloroplastic OS=Zea mays OX=4577 GN=rps8 PE=3 SV=1	17.973	39	6	7	6	1	361119129	28295532	12.7624
High	P06589	50S ribosomal protein L22, chloroplastic OS=Zea mays OX=4577 GN=rpl22 PE=3 SV=3	17.679	27	6	11	6	1	121613590	3.07379e+07	3.95648
High	A0A317Y8X3	Asparagine synthetase [glutamine-hydrolyzing] OS=Zea mays OX=4577 GN=Zm00014a_029558 PE=4 SV=1	17.451	10	6	6	6	1	70655675	1429268	49.4349
High	A0A1X7YHB5	DNA-directed RNA polymerase subunit beta'' OS=Zea mays OX=4577 GN=100280996 PE=3 SV=1	17.398	4	6	6	4	1	1.02684e+07	5.80928e+06	1.76759
High	A0A3L6E6I0	Histone H2A OS=Zea mays OX=4577 GN=Os05g0461400 PE=3 SV=1	17.229	36	6	11	2	1	5.72482e+07	432063	132.5
High	A0A3L6FT41	Chlorophyll a-b binding protein, chloroplastic OS=Zea mays OX=4577 GN=Zm00014a_014670 PE=3 SV=1	17.031	22	6	7	4	1	7.66169e+07	17677315	4.33419
High	Q5GA18	Cystathionine beta synthase domain protein1 OS=Zea mays OX=4577 GN=adh1F PE=4 SV=1	16.77	22	6	6	6	1	2.75957e+07	2.73866e+06	10.0763
High	A0A1D6EXF1	PDK regulatory protein1 OS=Zea mays OX=4577 GN=732785 PE=3 SV=1	16.561	18	6	8	5	1	21996199		#VALUE!
High	A0A1D6HR41	Pyridoxal 5'-phosphate synthase-like subunit PDX1.2 OS=Zea mays OX=4577 GN=ZEAMMB73_Zm00001d018632 PE=3 SV=1	16.439	11	6	9	6	1	281566544	1.42199e+07	19.8008
High	A0A1D6NFV3	Potassium/sodium hyperpolarization-activated cyclic nucleotide-gated channel 1 OS=Zea mays OX=4577 GN=103651360 PE=4 SV=1	16.412	24	6	8	6	1	97914737	1.48792e+07	6.58064
High	A0A1D6FNZ7	Delta-1-pyrroline-5-carboxylate synthase OS=Zea mays OX=4577 GN=778431 PE=3 SV=1	16.281	7	6	6	6	1	2.51592e+07	613842	40.9865
High	B4FTV9	26S protease regulatory subunit S10B OS=Zea mays OX=4577 GN=100282100 PE=2 SV=1	16.229	14	6	7	5	1	16693237	10105958	1.65182
High	B6U0P4	RHM1 OS=Zea mays OX=4577 GN=100285088 PE=2 SV=1	16.074	8	6	6	6	1	2.44796e+07	3.33052e+07	0.73501
High	A0A1D6KE00	Thaumatin-like protein OS=Zea mays OX=4577 GN=100383778 PE=4 SV=1	15.623	5	6	8	5	1	4.87537e+07	1.72165e+07	2.8318
High	A0A1D6HTG4	Ribose-5-phosphate isomerase OS=Zea mays OX=4577 GN=ZEAMMB73_Zm00001d018936 PE=3 SV=1	15.261	12	6	9	6	1	220262047	58612664	3.75793
High	A0A3L6DJC6	Fructokinase-1 OS=Zea mays OX=4577 GN=FRK1_2 PE=3 SV=1	14.671	17	6	7	6	1	7.28739e+07	6408146	11.3721
High	A0A3L6FPX3（Zm00001d003673）	Putative serine/threonine-protein kinase OS=Zea mays OX=4577 GN=At1g01540_3 PE=4 SV=1	14.65	11	6	7	1	1	24698558		#VALUE!
High	P12340	30S ribosomal protein S12, chloroplastic OS=Zea mays OX=4577 GN=rps12-A PE=3 SV=2	13.591	48	6	11	6	1	4.45488e+08	9.2518e+07	4.81515
High	P27723	30S ribosomal protein S16, chloroplastic OS=Zea mays OX=4577 GN=rps16 PE=3 SV=1	13.353	45	6	9	6	1	225764357	49187866	4.58984
High	A0A1D6HYA4	Maternally expressed gene4 OS=Zea mays OX=4577 GN=103633841 PE=4 SV=1	54.812	41	5	27	5	1	2.32099e+08	6.96705e+07	3.33139
High	A0A1D6NJK9	Phosphoglucomutase (alpha-D-glucose-1,6-bisphosphate-dependent) OS=Zea mays OX=4577 GN=ZEAMMB73_Zm00001d044211 PE=3 SV=1	37.968	11	5	14	5	1	1.6225e+08	2.64522e+07	6.1337
High	A0A3L6FJB7	Germin-like protein OS=Zea mays OX=4577 GN=Zm00014a_034581 PE=3 SV=1	37.374	31	5	15	2	1	103296488	2.04666e+07	5.04707
High	A0A3L6G144	Photosystem I reaction center subunit IV, chloroplastic OS=Zea mays OX=4577 GN=PSAE_0 PE=3 SV=1	36.782	61	5	26	3	1	2528524066	1.16317e+09	2.17382
High	A0A1D6FSD1	40S ribosomal protein S26 OS=Zea mays OX=4577 GN=100284808 PE=3 SV=1	35.923	48	5	10	4	1	186914690	28912678	6.4648
High	A0A5P8KLE0	50S ribosomal protein L23, chloroplastic OS=Zea mays OX=4577 GN=rpl23 PE=3 SV=1	35.462	47	5	11	5	1	146687922	3.62164e+07	4.05032
High	A0A3L6DMD7	Germin-like protein OS=Zea mays OX=4577 GN=GER4_1 PE=3 SV=1	32.691	28	5	13	2	1	370818697	50064572	7.40681
High	B4G0N0	Glucose-6-phosphate isomerase OS=Zea mays OX=4577 GN=ZEAMMB73_Zm00001d034256 PE=2 SV=1	32.33	11	5	9	5	1	137155302	7.31746e+06	18.7436
High	A0A1D6MDL1	40S ribosomal protein S12 OS=Zea mays OX=4577 GN=100281932 PE=3 SV=1	31.255	35	5	14	1	1	5.74557e+07	5.69607e+06	10.0869
High	A0A3L6FDN3	RGG repeats nuclear RNA binding protein A OS=Zea mays OX=4577 GN=Zm00014a_038230 PE=4 SV=1	29.738	15	5	13	1	1	7789845		#VALUE!
High	A0A317YBL8	Dicarboxylate transporter 2.1, chloroplastic OS=Zea mays OX=4577 GN=DIT2-1_1 PE=3 SV=1	28.895	8	5	10	5	1	4.16291e+08	4.62393e+07	9.00296
High	A0A1D6JMY2	Glutathione transferase OS=Zea mays OX=4577 GN=541828 PE=3 SV=1	27.591	18	5	10	5	1	1.41766e+08	8.86887e+06	15.9847
High	B4FSP6	Uncharacterized protein OS=Zea mays OX=4577 PE=2 SV=1	26.599	7	5	13	1	1			#VALUE!
High	A0A3L6E3Y0	40S ribosomal protein S12 OS=Zea mays OX=4577 GN=RPS12_1 PE=3 SV=1	26.144	29	5	11	3	1	3.88098e+08	40925724	9.48299
High	A0A3L6DKV9	Putative membrane-associated protein, chloroplastic OS=Zea mays OX=4577 GN=Os01g0895100_1 PE=3 SV=1	26.113	9	5	9	5	1	129069449	4.18927e+07	3.08095
High	A0A3L6DS82	Uncharacterized protein OS=Zea mays OX=4577 GN=Zm00014a_020766 PE=4 SV=1	25.947	32	5	8	5	1	71665115	324421056	0.220902
High	A0A317YJ19	Phytochrome OS=Zea mays OX=4577 GN=PHYB_2 PE=3 SV=1	25.327	6	5	8	5	1	6.03788e+07	658481	91.694	Phospho [T10]
High	A0A3L6DIU5	Eukaryotic translation initiation factor 3 subunit M OS=Zea mays OX=4577 GN=Zm00014a_036372 PE=3 SV=1	25.082	13	5	9	5	1	6.40805e+07	9116358	7.02918
High	A0A317Y4C0	Ran-binding protein 1 c OS=Zea mays OX=4577 GN=RANBP1C_1 PE=4 SV=1	25.063	26	5	7	3	1	47729580	6.14348e+06	7.76914
High	A0A1D6GSL8	60S ribosomal protein L27 OS=Zea mays OX=4577 GN=ZEAMMB73_Zm00001d014355 PE=3 SV=1	24.905	19	5	10	2	1	9.84391e+07	1.38393e+07	7.11301
High	A0A3L6DX29	Proteasome endopeptidase complex OS=Zea mays OX=4577 GN=PBF1_0 PE=4 SV=1	24.871	11	5	11	5	1	8.45171e+07	1.17853e+07	7.17142
High	A0A1D6LKF6	Serine/threonine-protein phosphatase 2A 65 kDa regulatory subunit A beta isoform OS=Zea mays OX=4577 GN=732740 PE=4 SV=1	24.635	10	5	10	2	1	51585800	7.23173e+06	7.13326
High	A0A3L6DX44	40S ribosomal protein S15 OS=Zea mays OX=4577 GN=RPS15_3 PE=3 SV=1	24.555	35	5	8	1	1	21434610	2.2332e+06	9.59818
High	B7ZZ04	Dirigent protein OS=Zea mays OX=4577 GN=100282063 PE=2 SV=1	24.302	27	5	11	4	1	1.47987e+08	3.31646e+07	4.46218
High	C0P6C5	Threonine synthase OS=Zea mays OX=4577 GN=103630689 PE=2 SV=1	24.069	10	5	11	1	1	8986705	2.3179e+06	3.8771
High	A0A3L6EGZ2	ATP-dependent Clp protease proteolytic subunit OS=Zea mays OX=4577 GN=CLPP2_1 PE=3 SV=1	23.968	18	5	12	3	1	1.45173e+08	2.08529e+07	6.96178
High	A0A3L6D949	Proteasome subunit beta OS=Zea mays OX=4577 GN=PBA1_1 PE=3 SV=1	23.834	20	5	7	5	1	39164516	6.97545e+06	5.61462
High	A0A317Y8Z2	Sorbitol dehydrogenase OS=Zea mays OX=4577 GN=SDH PE=3 SV=1	23.743	16	5	9	5	1	101670430	1.24816e+07	8.1456
High	A0A3L6F840	Chlorophyll a-b binding protein, chloroplastic OS=Zea mays OX=4577 GN=lhcA-P4 PE=3 SV=1	23.646	28	5	7	5	1	1.47231e+08	25797476	5.70717
High	A0A1D6HCE4	Protein HHL1 chloroplastic OS=Zea mays OX=4577 GN=ZEAMMB73_Zm00001d017118 PE=4 SV=1	23.556	21	5	8	2	1	7.37874e+06	5.8044e+06	1.27123
High	B6SHW9	Ubiquitin OS=Zea mays OX=4577 GN=103647262 PE=2 SV=1	23.409	35	5	13	1	1	39521785	5.55331e+06	7.11679
High	A0A1D6HSW9	Prolyl-tRNA synthetase OS=Zea mays OX=4577 GN=100283555 PE=3 SV=1	23.351	12	5	8	5	1	4.14881e+07	1.0369e+07	4.00116
High	A0A3L6DMV2	Protein ABCI7, chloroplastic OS=Zea mays OX=4577 GN=ABCI7 PE=4 SV=1	23.32	11	5	8	5	1	2.11618e+07	7.55024e+06	2.8028
High	A0A3L6FDJ3	Photosystem I reaction center subunit N, chloroplastic OS=Zea mays OX=4577 GN=PSAN_0 PE=3 SV=1	22.856	17	5	8	5	1	1051810891	516654464	2.03581
High	K7VLV6	Putative nucleolar protein 5-1 OS=Zea mays OX=4577 GN=103639139 PE=3 SV=1	22.763	11	5	9	1	1	1.42504e+07		#VALUE!
High	A0A3L6FW13	Succinate dehydrogenase [ubiquinone] flavoprotein subunit, mitochondrial OS=Zea mays OX=4577 GN=SDH1_0 PE=3 SV=1	22.682	10	5	8	5	1	3.93649e+07	2.31837e+06	16.9795
High	A0A1D6L978	Methylenetetrahydrofolate reductase OS=Zea mays OX=4577 GN=541794 PE=3 SV=1	22.6	9	5	8	5	1	5.74439e+07	3.19329e+06	17.9889
High	A0A1D6JVK1	Translocase of chloroplast OS=Zea mays OX=4577 GN=542012 PE=3 SV=1	22.503	14	5	8	2	1	46108101		#VALUE!
High	Q9ST25	Cortical cell-delineating protein OS=Zea mays OX=4577 GN=ZmGR1b PE=2 SV=1	22.489	34	5	23	1	1	1084544363	2.23832e+08	4.84535
High	A0A1D6FPV2	40S ribosomal protein S12 OS=Zea mays OX=4577 GN=103635636 PE=3 SV=1	22.344	36	5	11	1	1			#VALUE!
High	B7ZX91	RNA-binding (RRM/RBD/RNP motifs) family protein OS=Zea mays OX=4577 GN=100279268 PE=2 SV=1	22.319	18	5	7	5	1	5.05404e+07	4.19334e+06	12.0525
High	P46722	NAD(P)H-quinone oxidoreductase subunit I, chloroplastic OS=Zea mays OX=4577 GN=ndhI PE=3 SV=1	22.217	31	5	9	5	1	149371737	15050802	9.9245
High	A0A1D6GDY8	DEAD-box ATP-dependent RNA helicase 3A, chloroplastic OS=Zea mays OX=4577 GN=RH3A PE=3 SV=1	22.14	9	5	7	1	1			#VALUE!
High	B4FXB2	Histone H2A OS=Zea mays OX=4577 GN=100273753 PE=2 SV=1	22.119	50	5	17	4	1	284012504	47633031	5.96251
High	A0A317YDG1	DIMBOA UDP-glucosyltransferase BX9 OS=Zea mays OX=4577 GN=BX9_3 PE=4 SV=1	22.112	12	5	11	5	1	1.21661e+08	8100762	15.0185
High	A0A317YFA8	Nuclear pore complex protein NUP93A OS=Zea mays OX=4577 GN=NUP93A PE=3 SV=1	22.091	3	5	8	1	1	3.62882e+07	8.83441e+06	4.1076
High	A0A1D6JRI0	Methionyl-tRNA synthetase OS=Zea mays OX=4577 GN=ZEAMMB73_Zm00001d028038 PE=3 SV=1	21.36	9	5	6	5	1	4.23965e+07	5.24423e+06	8.0844
High	A0A3L6G419	Small nuclear ribonucleoprotein Sm D2 OS=Zea mays OX=4577 GN=SmD2 PE=3 SV=1	20.841	35	5	9	5	1	2.38932e+08	1.01728e+07	23.4872
High	A0A3L6EWF0	Dihydropyrimidine dehydrogenase (NADP(+)), chloroplastic OS=Zea mays OX=4577 GN=Zm00014a_033724 PE=4 SV=1	20.688	13	5	9	5	1	80718440	1.40918e+07	5.72803
High	C0PKD9	Chaperonin10 OS=Zea mays OX=4577 GN=100383971 PE=2 SV=1	20.671	28	5	10	3	1	2.23864e+07	13657497	1.63913
High	A0A1D6E9M8	Glutamate decarboxylase OS=Zea mays OX=4577 GN=100273302 PE=3 SV=1	20.33	9	5	8	5	1	4.38734e+07	4.32893e+06	10.1349
High	A0A1D6LGD2	Zinc finger (C3HC4-type RING finger) family protein OS=Zea mays OX=4577 GN=ZEAMMB73_Zm00001d035434 PE=4 SV=1	20.3	14	5	5	3	1	6667231		#VALUE!
High	A0A3L6DFT6	40S ribosomal protein S7 OS=Zea mays OX=4577 GN=Zm00014a_006692 PE=3 SV=1	20.111	21	5	7	2	1	8.86277e+07	6.92692e+06	12.7947
High	A0A1D6LGC2	Zinc finger (C3HC4-type RING finger) family protein OS=Zea mays OX=4577 GN=ZEAMMB73_Zm00001d035428 PE=4 SV=1	20.069	11	5	6	3	1	2.97927e+07	2.86366e+06	10.4037
High	A0A1D6DWL6	Glutamyl-tRNA(Gln) amidotransferase subunit A, chloroplastic/mitochondrial OS=Zea mays OX=4577 GN=100280064 PE=3 SV=1	20.05	13	5	6	5	1	25722883	3104103	8.28674
High	K7V5G0	NAD(P)H-quinone oxidoreductase subunit O chloroplastic OS=Zea mays OX=4577 GN=ZEAMMB73_Zm00001d011826 PE=4 SV=1	19.999	22	5	9	5	1	4.68238e+08	1.48652e+07	31.499
High	A0A1D6HNM7	Molecular chaperone Hsp40/DnaJ family protein OS=Zea mays OX=4577 GN=100272787 PE=3 SV=1	19.922	11	5	6	5	1	43320060	6.60334e+06	6.56033
High	B6TYG2	Enoyl-[acyl-carrier-protein] reductase [NADH] OS=Zea mays OX=4577 GN=100192829 PE=2 SV=1	19.735	15	5	8	2	1	21899194	1.62158e+06	13.5049
High	B6SXF5	Pathogenesis-related protein 1 OS=Zea mays OX=4577 PE=2 SV=1	19.654	40	5	7	5	1	24360682	6.73377e+06	3.61769
High	A0A1D6JWL3	Chorismate synthase OS=Zea mays OX=4577 GN=ZEAMMB73_Zm00001d028477 PE=3 SV=1	19.617	12	5	7	4	1	131727988	10892839	12.0931
High	A0A1D6IYG6	Obg-like ATPase 1 OS=Zea mays OX=4577 GN=100283841 PE=3 SV=1	19.463	13	5	6	5	1	4.93915e+07	4.87128e+06	10.1393
High	A0A3L6E7G1	V-type proton ATPase subunit C OS=Zea mays OX=4577 GN=Zm00014a_006354 PE=3 SV=1	19.431	15	5	6	5	1	8.11742e+07	4504174	18.022
High	B4FZB4	50S ribosomal protein L17 OS=Zea mays OX=4577 GN=100274150 PE=2 SV=1	19.394	22	5	12	5	1	2.83853e+08	4.87201e+07	5.8262
High	A0A3L6G2M2	Isocitrate dehydrogenase [NADP] OS=Zea mays OX=4577 GN=At5g14590 PE=3 SV=1	19.363	10	5	9	3	1	2.0881e+07	2.05218e+06	10.175
High	A0A1D6H2K7	Nucleoid-associated protein chloroplastic OS=Zea mays OX=4577 GN=ZEAMMB73_Zm00001d015505 PE=4 SV=1	19.32	18	5	6	5	1	149745477	22517562	6.65016
High	A0A3L6FU43	Leucyl-tRNA synthetase OS=Zea mays OX=4577 GN=At1g09620_1 PE=3 SV=1	19.302	5	5	8	5	1	5.039e+07	4.77374e+06	10.5557
High	A0A1D6LBZ6	FRIGIDA-like protein OS=Zea mays OX=4577 GN=100273115 PE=3 SV=1	19.095	9	5	5	5	1	1.53759e+07		#VALUE!
High	A0A3L6E0V3	Putative V-type proton ATPase subunit H OS=Zea mays OX=4577 GN=Zm00014a_021074 PE=3 SV=1	19.082	9	5	6	5	1	4.84775e+07	7.167e+06	6.76398
High	A0A1D6NQF0	Non-reducing end alpha-L-arabinofuranosidase OS=Zea mays OX=4577 GN=ZEAMMB73_Zm00001d044648 PE=3 SV=1	19.05	10	5	7	5	1	1.60914e+07	4.55861e+06	3.52989
High	A0A3L6G1K4	Monodehydroascorbate reductase OS=Zea mays OX=4577 GN=AFRR_1 PE=4 SV=1	18.97	11	5	8	5	1	6.98654e+07	4.58079e+06	15.2518
High	B4F9T3	Uncharacterized protein OS=Zea mays OX=4577 PE=2 SV=1	18.95	18	5	7	5	1	2.96336e+07	6.21816e+06	4.76565
High	A0A1D6QQD8	Acetyltransferase component of pyruvate dehydrogenase complex OS=Zea mays OX=4577 GN=ZEAMMB73_Zm00001d053580 PE=3 SV=1	18.874	15	5	6	2	1	2.2354e+07	3016106	7.41155
High	A0A1D6KEP0	Serine hydroxymethyltransferase OS=Zea mays OX=4577 GN=ZEAMMB73_Zm00001d030859 PE=3 SV=1	18.861	11	5	6	3	1	29332501	2.66365e+06	11.0122
High	B6U1M5	Calcium ion binding protein OS=Zea mays OX=4577 PE=2 SV=1	18.782	9	5	7	5	1	1.28052e+08	1.31363e+07	9.74797
High	A0A096Q886	Eukaryotic translation initiation factor 3 subunit I OS=Zea mays OX=4577 GN=103648258 PE=3 SV=1	18.512	17	5	6	5	1	4.82341e+07	1.26764e+07	3.80504
High	B6SHF6	Mitochondrial-processing peptidase alpha subunit OS=Zea mays OX=4577 PE=2 SV=1	18.474	13	5	8	5	1	124287470	8.36856e+06	14.8517
High	A0A0A1P1P0	Cysteine proteinase inhibitor OS=Zea mays OX=4577 GN=Cystatin PE=2 SV=1	18.448	21	5	9	1	1	5754049		#VALUE!
High	A0A3L6F655	FT-interacting protein 1 OS=Zea mays OX=4577 GN=FTIP1_3 PE=3 SV=1	18.302	6	5	6	4	1	1.79627e+07	1.08596e+07	1.65409
High	Q9ATM7	Aquaporin PIP2-3 OS=Zea mays OX=4577 GN=PIP2-3 PE=2 SV=1	18.286	18	5	7	5	1	257205706	66913232	3.84387
High	A0A3L6G5Z8	Phosphoglycolate phosphatase 1B, chloroplastic OS=Zea mays OX=4577 GN=Zm00014a_016691 PE=4 SV=1	18.267	13	5	5	5	1	21639740	6.89088e+06	3.14035
High	A0A3L6FHY9	BURP domain-containing protein 3 OS=Zea mays OX=4577 GN=BURP3_0 PE=4 SV=1	18.234	18	5	6	5	1	3.46635e+07	5.82133e+06	5.95456
High	B6TDE0	NADP-dependent oxidoreductase P1 OS=Zea mays OX=4577 PE=2 SV=1	18.196	19	5	6	5	1	4.34596e+07	1.68227e+06	25.834
High	K7UVD7	Ribonuclease OS=Zea mays OX=4577 GN=100280237 PE=4 SV=1	18.18	5	5	7	2	1			#VALUE!
High	Q41825	Cysteine proteinase inhibitor OS=Zea mays OX=4577 PE=2 SV=1	18.083	19	5	10	1	1	1.41005e+08	1.88947e+07	7.46271
High	B6SZZ1	Cortical cell-delineating protein OS=Zea mays OX=4577 PE=2 SV=1	17.938	40	5	14	1	1	20216602	19071676	1.06003
High	A0A1D6N8X4	Cytochrome b5 reductase OS=Zea mays OX=4577 GN=ZEAMMB73_Zm00001d043098 PE=4 SV=1	17.902	12	5	6	5	1	5.57314e+07	2.25942e+06	24.6663
High	A0A3L6F8A1	GDP-mannose 3,5-epimerase 2 OS=Zea mays OX=4577 GN=GME-2 PE=4 SV=1	17.814	10	5	9	1	1	4.01474e+06		#VALUE!
High	C0PBZ6	Non-specific lipid-transfer protein OS=Zea mays OX=4577 PE=2 SV=1	17.768	15	5	8	5	1	3.03142e+08	4.40084e+07	6.88826
High	A0A1D6EFP8	Fe-S cluster assembly factor HCF101 chloroplastic OS=Zea mays OX=4577 GN=103646865 PE=3 SV=1	17.622	11	5	7	5	1	4.24095e+07	10910617	3.887
High	A0A3L6ENH5	NAD(P)H-quinone oxidoreductase subunit S, chloroplastic OS=Zea mays OX=4577 GN=ndhS PE=4 SV=1	17.593	19	5	8	5	1	5.39661e+07	1.55495e+07	3.47061
High	A0A1D6KLF7	ATP synthase subunit d, mitochondrial OS=Zea mays OX=4577 GN=ZEAMMB73_Zm00001d031825 PE=3 SV=1	17.326	22	5	9	5	1	8.06274e+07	1.55681e+07	5.17903
High	A0A3L6D5Z1	Proteasome subunit alpha type OS=Zea mays OX=4577 GN=PAD1_0 PE=3 SV=1	17.193	24	5	7	5	1	34116841	2.60668e+06	13.0882
High	B6T0D0	Beta-galactosidase OS=Zea mays OX=4577 PE=2 SV=1	17.186	8	5	6	5	1	22279074	5.17365e+06	4.30626
High	A0A3L6DFL2	40S ribosomal protein S20 OS=Zea mays OX=4577 GN=RPS20_2 PE=3 SV=1	17.049	35	5	7	2	1	95716738	1.09345e+07	8.75361
High	A0A5P8KLC5	NAD(P)H-quinone oxidoreductase subunit K, chloroplastic OS=Zea mays OX=4577 GN=ndhK PE=3 SV=1	17.034	21	5	10	5	1	9.39165e+07	16089282	5.83721
High	B4FB55	Ras-related protein ARA-3 OS=Zea mays OX=4577 GN=103635765 PE=2 SV=1	17.029	22	5	8	3	1	6.89028e+07	1.77274e+07	3.88679
High	A0A1D6F5B9	Protein disulfide-isomerase OS=Zea mays OX=4577 GN=606410 PE=3 SV=1	16.777	10	5	7	1	1			#VALUE!
High	B6TLP0	AT-hook motif nuclear-localized protein OS=Zea mays OX=4577 GN=100283776 PE=2 SV=1	16.666	11	5	6	5	1	3.65343e+07	9970409	3.66428
High	A0A317YFV6	L-ascorbate peroxidase OS=Zea mays OX=4577 GN=APX1_7 PE=3 SV=1	16.611	21	5	7	4	1	4.96058e+07	7.01534e+06	7.07105
High	K7WCC7	UDP-N-acetylmuramoyl-L-alanyl-D-glutamate--2,6-diaminopimelate ligase MurE homolog, chloroplastic OS=Zea mays OX=4577 GN=MURE PE=1 SV=1	16.533	5	5	5	5	1	86882949	5.10601e+07	1.70158
High	A0A3L6DSR0	Protoporphyrinogen oxidase OS=Zea mays OX=4577 GN=PPOX1_0 PE=3 SV=1	16.524	13	5	5	5	1	46226190	9.57453e+06	4.82804
High	A0A317Y1E3	Non-specific lipid-transfer protein OS=Zea mays OX=4577 GN=LTP1_0 PE=3 SV=1	16.347	40	5	8	3	1	6.78301e+07	26190019	2.58992
High	A0A3L6FP20	Gamma-glutamyltranspeptidase 1 OS=Zea mays OX=4577 GN=GGT1 PE=4 SV=1	16.168	10	5	5	5	1	2.00308e+07	1.84052e+06	10.8832
High	A0A1D6LKY3	Whirly1 OS=Zea mays OX=4577 GN=100170235 PE=3 SV=1	16.134	20	5	5	5	1	1.43317e+07	1.29263e+07	1.10872
High	A0A3L6FFV8	Diaminopimelate epimerase OS=Zea mays OX=4577 GN=DAPF_3 PE=3 SV=1	16.124	13	5	8	3	1	7.61757e+07	9741745	7.81951
High	B4FBK8	3-ketoacyl-CoA thiolase 2 peroxisomal OS=Zea mays OX=4577 GN=100192501 PE=2 SV=1	16.077	11	5	6	5	1	2.64126e+07		#VALUE!
High	A0A317YCM1	UDP-arabinopyranose mutase OS=Zea mays OX=4577 GN=UPTG_0 PE=3 SV=1	15.961	14	5	5	5	1	3.45049e+07	6256917	5.51468
High	A0A3L6F9K9	HECT-type E3 ubiquitin transferase OS=Zea mays OX=4577 GN=UPL2_0 PE=4 SV=1	15.91	2	5	5	5	1	1.51411e+07	3.19931e+06	4.73261
High	A0A3L6G569	Pentatricopeptide repeat-containing protein OS=Zea mays OX=4577 GN=At1g02150 PE=4 SV=1	15.902	8	5	8	5	1	9.75012e+07	6.80692e+06	14.3238
High	B4FMU0	Phospho-2-dehydro-3-deoxyheptonate aldolase OS=Zea mays OX=4577 PE=2 SV=1	15.724	9	5	6	2	1	2.61799e+09	2.97759e+09	0.879232
High	A0A317YFB4	ATP-dependent Clp protease proteolytic subunit OS=Zea mays OX=4577 GN=CLPR3 PE=3 SV=1	15.632	14	5	6	5	1	1.84663e+07	762405	24.2211
High	A0A1D6KRE0	Membrane steroid-binding protein 1 OS=Zea mays OX=4577 GN=107275240 PE=4 SV=1	15.48	15	5	7	5	1	6.29434e+07	1.19065e+07	5.28647
High	A0A1D6Q4Q1	GrpE protein homolog OS=Zea mays OX=4577 GN=ZEAMMB73_Zm00001d051062 PE=3 SV=1	15.207	11	5	7	2	1	1.07451e+08	13345921	8.05119
High	B4FTT2	Regulator of chromosome condensation2 OS=Zea mays OX=4577 GN=100273233 PE=2 SV=1	15.142	11	5	7	5	1	3.77007e+07	2.49757e+06	15.095
High	B6UGG5	Heat shock 70 kDa protein OS=Zea mays OX=4577 PE=2 SV=1	15.11	6	5	9	1	1	5115409	457473	11.1819
High	A0A3L6FCK0	Acyl transferase 9 OS=Zea mays OX=4577 GN=AT9_0 PE=3 SV=1	15.055	13	5	7	5	1	4.63612e+07	4.33776e+06	10.6878
High	A0A3L6EQ52	Aspartyl-tRNA synthetase OS=Zea mays OX=4577 GN=IBI1_0 PE=3 SV=1	14.996	9	5	6	5	1	31597918	1.1837e+06	26.6941
High	A0A317Y5I0	Uncharacterized protein OS=Zea mays OX=4577 GN=Zm00014a_020610 PE=4 SV=1	14.955	21	5	6	5	1	85510372	3.42093e+06	24.9962
High	K7U6M0	NAD(P)-binding Rossmann-fold superfamily protein OS=Zea mays OX=4577 GN=103654777 PE=3 SV=1	14.896	11	5	5	5	1	19090630		#VALUE!
High	B8A1R0	Putative beta-D-xylosidase 5 OS=Zea mays OX=4577 GN=100280070 PE=2 SV=1	14.873	6	5	5	5	1	32619864	1.60827e+06	20.2826
High	B4FNQ0	BSD domain-containing protein OS=Zea mays OX=4577 PE=2 SV=1	14.623	11	5	10	1	1	13954779		#VALUE!	Acetyl [N-Term]
High	B6TFF6	Enoyl-[acyl-carrier-protein] reductase [NADH] OS=Zea mays OX=4577 PE=2 SV=1	14.557	13	5	8	2	1	137635595	3.10238e+07	4.43645
High	A0A3L6E8D1	Uncharacterized protein OS=Zea mays OX=4577 GN=NAP1_2 PE=3 SV=1	14.469	12	5	8	5	1	119042618	1.02867e+07	11.5725
High	A0A3L6F9D5	Methenyltetrahydrofolate cyclohydrolase OS=Zea mays OX=4577 GN=Zm00014a_020203 PE=3 SV=1	14.449	13	5	8	5	1	6.34854e+06	531088	11.9538
High	A0A3L6DN42	Leucine-rich repeat extensin-like protein 3 OS=Zea mays OX=4577 GN=LRX3_4 PE=4 SV=1	14.372	10	5	6	5	1	147114805	4.30288e+07	3.41898
High	A0A3L6D913	Lipase OS=Zea mays OX=4577 GN=LIP_6 PE=4 SV=1	14.096	10	5	5	5	1	43522154		#VALUE!
High	A0A1D6FQ35	Guanosine nucleotide diphosphate dissociation inhibitor OS=Zea mays OX=4577 GN=100501867 PE=3 SV=1	13.946	12	5	6	5	1	2.54231e+07	2.96351e+06	8.57874
High	A0A3L6FVX7	CBS domain-containing protein CBSX2, chloroplastic OS=Zea mays OX=4577 GN=CBSX2 PE=4 SV=1	13.909	21	5	5	5	1	40099657	3723015	10.7707
High	A0A1D6MDK3	Protein CHUP1 chloroplastic OS=Zea mays OX=4577 GN=ZEAMMB73_Zm00001d039104 PE=4 SV=1	13.852	6	5	5	5	1	1.26616e+07	306733	41.279
High	B4FR87	Uncharacterized protein OS=Zea mays OX=4577 PE=2 SV=1	13.814	18	5	11	5	1	3.24388e+08	7.38417e+07	4.39302
High	A0A317Y874	Ribosome-binding factor PSRP1, chloroplastic OS=Zea mays OX=4577 GN=PSRP1 PE=3 SV=1	13.804	10	5	12	5	1	1.96847e+08	11151677	17.6517
High	A0A1D6M250	Malic enzyme OS=Zea mays OX=4577 GN=ZEAMMB73_Zm00001d037961 PE=3 SV=1	13.605	7	5	12	1	1	40617236	10120257	4.01346
High	A0A1D6KNM8	Phosphoglycerate dehydrogenase OS=Zea mays OX=4577 GN=ZEAMMB73_Zm00001d032114 PE=4 SV=1	13.549	8	5	6	4	1	2.46188e+07	7.65913e+06	3.21431
High	A0A3L6ELD5	Ribonuclease P protein subunit p25-like protein OS=Zea mays OX=4577 GN=RPP25L_1 PE=4 SV=1	13.534	12	5	6	3	1	5.91502e+07	9420311	6.27901
High	B6U4G5	Beta-propeller domain of methanol dehydrogenase type OS=Zea mays OX=4577 GN=100285398 PE=2 SV=1	13.527	18	5	5	5	1	144431609	15647225	9.23049
High	A0A317Y426	Uncharacterized protein OS=Zea mays OX=4577 GN=Zm00014a_025191 PE=4 SV=1	13.497	19	5	5	1	1	3.66149e+06		#VALUE!
High	A0A1D6G576	DEK domain-containing chromatin associated protein OS=Zea mays OX=4577 GN=ZEAMMB73_Zm00001d011979 PE=3 SV=1	12.939	6	5	6	5	1	1.87752e+07	219599	85.4977
High	A0A1D6H1J5	Glyceraldehyde-3-phosphate dehydrogenase OS=Zea mays OX=4577 GN=100282981 PE=3 SV=1	12.887	12	5	8	2	1	7944576	705060	11.2679
High	A0A3L6FLW7	Phosphoglycerate kinase OS=Zea mays OX=4577 GN=PGKH_0 PE=3 SV=1	12.708	6	5	9	1	1	1.59206e+07	1.97395e+06	8.06536
High	A0A1D6IWY3	Coatomer subunit delta OS=Zea mays OX=4577 GN=ZEAMMB73_Zm00001d023943 PE=3 SV=1	12.433	9	5	5	5	1	3.56963e+07	1.71906e+06	20.765
High	C0HHM6	Thioredoxin family protein OS=Zea mays OX=4577 GN=103643192 PE=2 SV=1	11.879	15	5	5	1	1	7.72954e+07	1.30181e+06	59.3754
High	A0A3L6DKC2	Sucrose-phosphate phosphatase (Fragment) OS=Zea mays OX=4577 GN=Zm00014a_003997 PE=3 SV=1	11.804	10	5	5	5	1	5.05585e+07	3.20031e+06	15.798
High	K7TXW7	Thioredoxin M-type, chloroplastic OS=Zea mays OX=4577 GN=103640889 PE=4 SV=1	11.799	25	5	8	5	1	6.15395e+07	4195968	14.6663
High	A0A3L6EKY6	Amylomaltase OS=Zea mays OX=4577 GN=RPN5A_1 PE=3 SV=1	10.703	6	5	5	5	1	3.79285e+07	1.16127e+07	3.26611
High	A0A3L6DZ69	Mitochondrial outer membrane protein porin 1 OS=Zea mays OX=4577 GN=VDAC1_1 PE=3 SV=1	29.966	17	4	12	1	1	18041529	17670197	1.02101
High	B4F925	Superoxide dismutase OS=Zea mays OX=4577 GN=542764 PE=2 SV=1	28.087	23	4	11	2	1	1.56739e+08	1.28355e+07	12.2114
High	A0A3L6E4J8	Photosystem I reaction center subunit IV, chloroplastic OS=Zea mays OX=4577 GN=PSAE_1 PE=3 SV=1	27.415	59	4	17	2	1		1.97216e+08	#VALUE!
High	A0A1D6HK95	Photosynthetic NDH subunit of subcomplex B 4 chloroplastic OS=Zea mays OX=4577 GN=ZEAMMB73_Zm00001d018030 PE=4 SV=1	26.879	15	4	10	4	1	83125054	1.1932e+07	6.96658
High	A0A3L6DU35	30S ribosomal protein S17, chloroplastic OS=Zea mays OX=4577 GN=RPS17_1 PE=3 SV=1	26.513	27	4	9	4	1	3.16942e+08	3.02618e+07	10.4733
High	A0A3L6F6T3	Chlorophyll a-b binding protein, chloroplastic OS=Zea mays OX=4577 GN=LHC_1 PE=3 SV=1	26.153	10	4	14	2	1	32495032		#VALUE!
High	A0A3L6FLN6	Ricin B-like lectin R40G3 OS=Zea mays OX=4577 GN=R40G3_1 PE=4 SV=1	25.971	16	4	9	4	1	1.97792e+08	2.81203e+07	7.03376	Acetyl [N-Term]
High	Q6TM44	Germin-like protein OS=Zea mays OX=4577 GN=glp1 PE=2 SV=1	25.582	34	4	12	4	1	7.43477e+08	229870486	3.23433
High	A0A1D6PF56	Small nuclear ribonucleoprotein Sm D3 OS=Zea mays OX=4577 GN=100284316 PE=3 SV=1	25.118	29	4	8	4	1	204094594	2800194	72.8859
High	C0PPC4	Uncharacterized protein OS=Zea mays OX=4577 PE=2 SV=1	24.45	23	4	9	4	1	126972417	2.48383e+07	5.11196
High	B6SU89	Nascent polypeptide-associated complex alpha subunit-like protein OS=Zea mays OX=4577 GN=100281315 PE=2 SV=1	23.381	28	4	7	4	1	110438397	3.19812e+06	34.5323
High	A0A1D6NLS2	Putative inactive receptor kinase OS=Zea mays OX=4577 GN=ZEAMMB73_Zm00001d044434 PE=4 SV=1	23.332	8	4	7	4	1	3.67572e+07	899938	40.8441
High	B4FR08	Cysteine synthase OS=Zea mays OX=4577 GN=100272829 PE=2 SV=1	22.836	16	4	7	4	1	46564085	6.10377e+06	7.62875
High	A0A3L6FDB0	Ketol-acid reductoisomerase OS=Zea mays OX=4577 GN=Os05g0573700_2 PE=3 SV=1	22.749	9	4	7	1	1			#VALUE!
High	A0A3L6GCK8	NAD(P)H-quinone oxidoreductase subunit U, chloroplastic OS=Zea mays OX=4577 GN=ndhU PE=4 SV=1	22.203	19	4	10	4	1	2.90062e+08	5.07602e+07	5.71436
High	B4G243	Ribosomal protein L29 OS=Zea mays OX=4577 GN=ZEAMMB73_Zm00001d052216 PE=2 SV=1	22.17	19	4	11	4	1	259284176	6.34654e+07	4.08544
High	C0PFA1	Adenylosuccinate synthetase, chloroplastic OS=Zea mays OX=4577 GN=PURA PE=2 SV=1	21.97	7	4	7	2	1	1.33623e+07		#VALUE!
High	A0A3L6GDM2	Stomatin-like protein 2, mitochondrial OS=Zea mays OX=4577 GN=STOML2 PE=3 SV=1	21.459	13	4	7	4	1	3.02102e+07	1.80218e+07	1.67631
High	Q5NKN3	DNA-binding protein MNB1B OS=Zea mays OX=4577 GN=nfd103 PE=2 SV=1	21.012	31	4	14	4	1	142741214	1.88931e+07	7.55521
High	A0A317Y206	Alanine--glyoxylate aminotransferase OS=Zea mays OX=4577 GN=Zm00014a_021664 PE=3 SV=1	20.573	18	4	7	4	1	54645402	9.62796e+06	5.6757
High	A0A3L6E525	Type I inositol polyphosphate 5-phosphatase 1 OS=Zea mays OX=4577 GN=IP5P1 PE=3 SV=1	20.445	5	4	7	3	1	4.70524e+07	291986	161.146	Acetyl [N-Term]
High	B6T168	ATP synthase epsilon chain, chloroplastic OS=Zea mays OX=4577 GN=atpE PE=2 SV=1	20.401	35	4	8	4	1	371900551	3.12837e+06	118.88
High	A0A317YLG9	Obg-like ATPase 1 OS=Zea mays OX=4577 GN=ychF_1 PE=3 SV=1	20.202	5	4	6	4	1	5.04466e+07	2.33218e+06	21.6307
High	A0A3L6DUL3	NADH dehydrogenase [ubiquinone] flavoprotein 1, mitochondrial OS=Zea mays OX=4577 GN=At5g08530_0 PE=3 SV=1	20.182	6	4	8	4	1	7.40663e+07	1.01641e+07	7.28706
High	A0A3L6DTP7	Ran-binding protein 1 c OS=Zea mays OX=4577 GN=RANBP1C_3 PE=4 SV=1	20.013	14	4	7	2	1	2.41013e+07	3.49929e+06	6.88748
High	A0A1D6EIB6	2-isopropylmalate synthase OS=Zea mays OX=4577 GN=ZEAMMB73_Zm00001d004960 PE=3 SV=1	19.95	6	4	6	1	1	45067708	3.50684e+06	12.8514
High	A0A3L6EME2	Uncharacterized protein OS=Zea mays OX=4577 GN=Zm00014a_008220 PE=4 SV=1	19.854	11	4	5	2	1	12584080		#VALUE!
High	P69388	Cytochrome b559 subunit alpha OS=Zea mays OX=4577 GN=psbE PE=3 SV=2	19.731	37	4	10	4	1	336540657	4.42736e+07	7.60139
High	A0A1D6LCQ1	SLH domain-containing protein OS=Zea mays OX=4577 GN=103644346 PE=4 SV=1	19.712	5	4	6	4	1	7.17359e+07	1.05542e+07	6.79693
High	A0A3L6FKD2	Protein PLASTID TRANSCRIPTIONALLY ACTIVE 12 OS=Zea mays OX=4577 GN=PTAC12 PE=4 SV=1	19.658	7	4	9	4	1	51744531	5.63569e+06	9.18158
High	B6TTW1	Cyanate hydratase OS=Zea mays OX=4577 GN=CYN PE=2 SV=1	19.528	24	4	9	4	1	120603357	5.08664e+06	23.7098
High	B6TZ81	Protein binding protein OS=Zea mays OX=4577 PE=2 SV=1	19.446	9	4	5	4	1	3.99197e+07	663950	60.1245
High	A0A1D6K0D4	ATP-dependent Clp protease proteolytic subunit OS=Zea mays OX=4577 GN=ZEAMMB73_Zm00001d028895 PE=3 SV=1	19.263	21	4	6	4	1	3.85652e+07	7.87803e+06	4.89528
High	B6T4U8	Calmodulin OS=Zea mays OX=4577 GN=ZEAMMB73_Zm00001d035095 PE=2 SV=1	19.251	35	4	6	1	1	2.99002e+07		#VALUE!
High	A0A3L6G673	Dihydrolipoamide acetyltransferase component of pyruvate dehydrogenase complex OS=Zea mays OX=4577 GN=Zm00014a_037642 PE=3 SV=1	18.697	11	4	7	4	1	25354594		#VALUE!
High	A0A1D6LHR0	Putative amino acid selective channel family protein OS=Zea mays OX=4577 GN=100278827 PE=4 SV=1	18.418	12	4	8	4	1	152396391	7.23145e+06	21.0741
High	A0A3L6EWE8	HMG-Y-related protein A OS=Zea mays OX=4577 GN=HMGIY2_2 PE=4 SV=1	18.052	16	4	7	4	1	8.76353e+06	1.08239e+07	0.809645
High	A0A3L6DC57	Protein EARLY-RESPONSIVE TO DEHYDRATION 7, chloroplastic OS=Zea mays OX=4577 GN=ERD7_0 PE=4 SV=1	18.033	10	4	7	4	1	3.88472e+07	434223	89.4638
High	A0A1D6P323	Serine/threonine-protein phosphatase 2A 65 kDa regulatory subunit A beta isoform OS=Zea mays OX=4577 GN=100283785 PE=4 SV=1	17.994	8	4	6	1	1			#VALUE!
High	A0A1D6JZL9	Eukaryotic translation initiation factor 2 subunit alpha OS=Zea mays OX=4577 GN=100279728 PE=3 SV=1	17.954	8	4	6	4	1	3.04289e+07		#VALUE!
High	A0A317Y972	Pyruvate dehydrogenase E1 component subunit beta OS=Zea mays OX=4577 GN=Os12g0616900_1 PE=4 SV=1	17.876	9	4	7	4	1	43571906	9.73679e+06	4.47497
High	A0A3L6E1G3	Reticulon-like protein OS=Zea mays OX=4577 GN=Zm00014a_001805 PE=4 SV=1	17.566	14	4	8	4	1	6.80478e+07	1.0546e+07	6.45246
High	A0A1D6NCX2	Phosphotransferase OS=Zea mays OX=4577 GN=103651223 PE=3 SV=1	17.562	9	4	5	4	1	3.46609e+07		#VALUE!
High	A0A3L6FYD1	3-isopropylmalate dehydrogenase OS=Zea mays OX=4577 GN=IMDH2 PE=3 SV=1	17.299	10	4	5	4	1	7.94886e+07	14482789	5.48849
High	A0A1D6HFC5	Tripeptidyl-peptidase II OS=Zea mays OX=4577 GN=103627523 PE=3 SV=1	17.134	3	4	5	4	1	3.12542e+07	1.70405e+06	18.3411
High	A0A1D6H7J2	ADP,ATP carrier protein OS=Zea mays OX=4577 GN=ZEAMMB73_Zm00001d016411 PE=3 SV=1	17.105	7	4	9	4	1	1.1512e+09	5.51439e+08	2.08762
High	B6STT2	PSI subunit V OS=Zea mays OX=4577 PE=1 SV=1	17.002	21	4	7	2	1	6.78981e+08	77010270	8.81676
High	A0A1D6H703	Aminopeptidase OS=Zea mays OX=4577 GN=ZEAMMB73_Zm00001d016373 PE=3 SV=1	16.828	5	4	6	4	1	2.02422e+07	3.28115e+06	6.16924
High	A0A1D6GBN6	Trehalose-phosphatase OS=Zea mays OX=4577 GN=103636651 PE=3 SV=1	16.385	5	4	5	4	1	2.15373e+07		#VALUE!
High	A0A3L6FXE9	60S ribosomal protein L27 OS=Zea mays OX=4577 GN=RPL27C_2 PE=3 SV=1	15.918	34	4	8	1	1	15423690	7978863	1.93307
High	A0A3L6G3B5	Rubredoxin-like domain-containing protein OS=Zea mays OX=4577 GN=Zm00014a_029411 PE=4 SV=1	15.816	27	4	8	4	1	160356751	34349775	4.66835
High	A0A1D6Q7M9	p-loop containing nucleoside triphosphate hydrolase superfamily protein OS=Zea mays OX=4577 GN=100194134 PE=4 SV=1	15.785	7	4	4	4	1	5.76768e+06	869833	6.63079
High	B6SL10	Fasciclin-like arabinogalactan protein 2 OS=Zea mays OX=4577 GN=100280729 PE=2 SV=1	15.683	10	4	5	4	1	56459206	9520041	5.93056
High	A0A3L6EV91	Peptidylprolyl isomerase OS=Zea mays OX=4577 GN=PNSL4 PE=4 SV=1	15.586	16	4	8	4	1	183939000	2.96782e+07	6.19779
High	B6TD54	ATP citrate synthase OS=Zea mays OX=4577 GN=100282948 PE=2 SV=1	15.528	11	4	6	3	1	3.64892e+07	4.79541e+06	7.6092
High	A0A3L6DZ88	Beta-amylase OS=Zea mays OX=4577 GN=BMY1_0 PE=3 SV=1	15.412	10	4	6	4	1	7.11718e+07	1.18693e+06	59.963
High	A0A3L6EL31	Temperature-induced lipocalin-1 OS=Zea mays OX=4577 GN=TIL_0 PE=3 SV=1	15.376	19	4	5	3	1	5631895	8.99065e+06	0.626417
High	A0A3L6F6W0	Ankyrin repeat domain-containing protein 2A OS=Zea mays OX=4577 GN=AKR2A_3 PE=4 SV=1	15.31	13	4	5	3	1	30700458	3.39176e+06	9.05149
High	C0P6Q6	DNA gyrase subunit B OS=Zea mays OX=4577 GN=100382343 PE=2 SV=1	15.304	6	4	4	4	1	2.11153e+07	5.34343e+06	3.95165
High	B6SIN6	Cortical cell-delineating protein OS=Zea mays OX=4577 PE=2 SV=1	15.176	25	4	6	3	1	1.216e+07		#VALUE!
High	A0A1D6LRY4	Microtubule-associated protein MAP65-1a OS=Zea mays OX=4577 GN=ZEAMMB73_Zm00001d036827 PE=3 SV=1	15.071	4	4	5	4	1	2.47736e+07	2.29995e+06	10.7714
High	B4FWV7	NAD(P)-binding Rossmann-fold superfamily protein OS=Zea mays OX=4577 GN=ZEAMMB73_Zm00001d053067 PE=2 SV=1	14.963	13	4	4	4	1	20474922	961138	21.3028
High	B4F8P4	Anthranilate synthase OS=Zea mays OX=4577 GN=606722 PE=2 SV=1	14.771	7	4	5	4	1	4.0484e+07	1.0275e+07	3.94004
High	A0A1D6FAH0	T-complex protein 1 subunit epsilon OS=Zea mays OX=4577 GN=100282671 PE=3 SV=1	14.764	8	4	5	4	1	3.74283e+07	3.05196e+06	12.2637
High	B6U7D8	Cinnamyl alcohol dehydrogenase OS=Zea mays OX=4577 GN=CAD2 PE=2 SV=1	14.757	11	4	6	4	1	5.48537e+07	4914882	11.1607
High	A0A1D6H9K4	Mitochondrial import inner membrane translocase subunit Tim17/Tim22/Tim23 family protein OS=Zea mays OX=4577 GN=ZEAMMB73_Zm00001d016665 PE=4 SV=1	14.747	18	4	4	2	1	14409238	4.45803e+06	3.2322
High	B6TKL2	Ubiquitin receptor RAD23 OS=Zea mays OX=4577 PE=2 SV=1	14.707	13	4	4	3	1	13361966	2288102	5.83976
High	B6TAJ3	Proteasome subunit alpha type OS=Zea mays OX=4577 GN=100282706 PE=2 SV=1	14.619	22	4	5	4	1	59791799	5.76779e+06	10.3665
High	B4FTA7	PGR5-like protein 1B chloroplastic OS=Zea mays OX=4577 GN=100273908 PE=2 SV=1	14.497	14	4	7	4	1	1.05839e+08	8.69707e+06	12.1695
High	C0PKS1	Peroxidase OS=Zea mays OX=4577 GN=100283382 PE=2 SV=1	14.395	14	4	4	4	1	6.27935e+07	1.53887e+07	4.08048
High	B6TWW1	Aspartate-semialdehyde dehydrogenase OS=Zea mays OX=4577 PE=2 SV=1	14.364	10	4	6	4	1	6.36446e+07	3.20522e+07	1.98565
High	A0A3L6F4G5	Putative calcium-binding protein CML7 OS=Zea mays OX=4577 GN=CML7_0 PE=4 SV=1	14.176	35	4	5	1	1	51567459	6.60431e+06	7.80815
High	A0A1D6LYR0	Arginyl-tRNA synthetase OS=Zea mays OX=4577 GN=100273441 PE=3 SV=1	14.092	5	4	6	4	1	3.65582e+07	5.07154e+06	7.20849
High	A0A3L6DHK6	B2 protein OS=Zea mays OX=4577 GN=B2_7 PE=4 SV=1	14.027	9	4	4	3	1	8.73367e+06		#VALUE!
High	B6TTP1	Non-specific lipid-transfer protein OS=Zea mays OX=4577 PE=2 SV=1	13.955	36	4	6	2	1	69236802	21798920	3.17616
High	A0A3L6G0L4	E1 ubiquitin-activating enzyme OS=Zea mays OX=4577 GN=Zm00014a_013237 PE=3 SV=1	13.92	3	4	5	4	1	3.21517e+07	6.74732e+06	4.7651
High	A0A3L6EZC3	Diadenosine tetraphosphate synthetase OS=Zea mays OX=4577 GN=At1g29880_0 PE=3 SV=1	13.919	4	4	4	4	1	1.55949e+07	14256349	1.09389
High	A0A3L6FT05	Soluble starch synthase 3, chloroplastic/amyloplastic OS=Zea mays OX=4577 GN=SS3_1 PE=3 SV=1	13.871	3	4	5	4	1	3.29705e+07	2.54857e+06	12.9369
High	A0A3L6E9N5	Annexin OS=Zea mays OX=4577 GN=ANNAT7 PE=3 SV=1	13.83	13	4	4	4	1	1.83774e+07	1.00356e+06	18.3122
High	B6SKB7	Methylcrotonoyl-CoA carboxylase subunit alpha OS=Zea mays OX=4577 GN=100280665 PE=2 SV=1	13.799	6	4	4	4	1	1.98492e+07	2.07001e+06	9.58896
High	A0A3L6EQR1	GrpE protein homolog OS=Zea mays OX=4577 GN=grpE_5 PE=3 SV=1	13.721	9	4	6	1	1	4.17461e+06	6050849	0.689921
High	A0A1D6LSU2	ATP/GTP-binding protein family OS=Zea mays OX=4577 GN=103629816 PE=4 SV=1	13.661	4	4	4	3	1			#VALUE!
High	A0A3L6D8K0	Peroxidase OS=Zea mays OX=4577 GN=PER72_4 PE=3 SV=1	13.654	12	4	7	3	1	4.88368e+07	1418362	34.4318
High	A0A1D6NUU8	Starch synthase, chloroplastic/amyloplastic OS=Zea mays OX=4577 GN=ZEAMMB73_Zm00001d045261 PE=3 SV=1	13.487	12	4	4	4	1	14955037	3.92315e+06	3.81199
High	A0A1D6JW41	40S ribosomal protein S20-1 OS=Zea mays OX=4577 GN=103633583 PE=3 SV=1	13.375	26	4	7	1	1	5.68463e+06		#VALUE!
High	A0A096PY84	Octicosapeptide/Phox/Bem1p (PB1) domain-containing protein / tetratricopeptide repeat (TPR)-containing protein OS=Zea mays OX=4577 GN=ZEAMMB73_Zm00001d039966 PE=4 SV=1	13.372	6	4	5	4	1	2.68525e+07	3.49638e+06	7.68008
High	A0A1D6E9U0	26S proteasome non-ATPase regulatory subunit 11-like protein OS=Zea mays OX=4577 GN=ZEAMMB73_Zm00001d003566 PE=3 SV=1	13.369	9	4	5	2	1	9359592	2.71938e+06	3.44181
High	A0A3L6EHU9	Adenosine kinase OS=Zea mays OX=4577 GN=ADK2_2 PE=3 SV=1	13.331	13	4	4	4	1	50073792	6432529	7.78446
High	A0A1D6GXQ4	GDSL esterase/lipase EXL3 OS=Zea mays OX=4577 GN=ZEAMMB73_Zm00001d014918 PE=3 SV=1	13.323	9	4	5	4	1	29339098	1.7302e+06	16.957
High	A0A3L6G995	GDSL esterase/lipase OS=Zea mays OX=4577 GN=Zm00014a_036899 PE=3 SV=1	13.141	11	4	5	4	1	15186873	4990942	3.04289
High	A0A1D6NE84	WD-repeat protein RBAP2 OS=Zea mays OX=4577 GN=542087 PE=3 SV=1	13.098	9	4	5	4	1	5.42843e+07	8.88559e+06	6.10925
High	A0A1D6QTB4	Glutamyl-tRNA synthetase OS=Zea mays OX=4577 GN=ZEAMMB73_Zm00001d053901 PE=3 SV=1	13.07	9	4	5	4	1	11367063	2.92773e+06	3.88255
High	B6T3J3	Histone H2A OS=Zea mays OX=4577 PE=2 SV=1	12.977	26	4	6	1	1		5683109	#VALUE!
High	A0A1D6GTP1	50S ribosomal protein L24 chloroplastic OS=Zea mays OX=4577 GN=100273201 PE=3 SV=1	12.97	19	4	9	4	1	243412765	4.82088e+07	5.04914
High	A0A3L6D9J9	Apoptotic chromatin condensation inducer in the nucleus OS=Zea mays OX=4577 GN=Zm00014a_030512 PE=4 SV=1	12.884	6	4	4	4	1	2.1216e+07	5.61767e+06	3.77666
High	B6T5L0	KH domain containing protein OS=Zea mays OX=4577 PE=2 SV=1	12.867	9	4	4	4	1	1.2877e+07		#VALUE!
High	B6TL91	FAM10 family protein OS=Zea mays OX=4577 GN=100283738 PE=2 SV=1	12.866	12	4	4	4	1	1.56804e+07	93685.8	167.373
High	B6TPC8	PSRP4 OS=Zea mays OX=4577 PE=2 SV=1	12.863	17	4	6	4	1	200670566	1.60022e+07	12.5402
High	A0A3L6DGR0	60S ribosomal protein L22-2 OS=Zea mays OX=4577 GN=RPL22B_1 PE=3 SV=1	12.824	23	4	6	2	1	64640834	10521780	6.14353
High	K7VMK7	Protein PLASTID TRANSCRIPTIONALLY ACTIVE 10 OS=Zea mays OX=4577 GN=100382312 PE=4 SV=1	12.781	7	4	4	4	1	1.35213e+07	1.48394e+06	9.11172
High	A0A317Y1M5	Actin-7 OS=Zea mays OX=4577 GN=ACT7_7 PE=3 SV=1	12.756	12	4	6	1	1			#VALUE!
High	A0A1D6E8G8	Bowman-Birk type bran trypsin inhibitor OS=Zea mays OX=4577 GN=ZEAMMB73_Zm00001d003304 PE=3 SV=1	12.74	19	4	5	4	1	57070510	2.06588e+07	2.76253
High	A0A1D6NFK0	Glutamate synthase 1 [NADH] chloroplastic OS=Zea mays OX=4577 GN=103651348 PE=3 SV=1	12.687	2	4	5	4	1	1.93285e+07		#VALUE!
High	A0A1D6NYE7	Restorer of fertility2 OS=Zea mays OX=4577 GN=732806 PE=3 SV=1	12.652	6	4	4	4	1	1.72904e+07	3077791	5.61778
High	K7V1U2	Eukaryotic translation initiation factor 5B OS=Zea mays OX=4577 GN=100384185 PE=4 SV=1	12.644	3	4	5	4	1	2.77902e+07	2.90168e+06	9.57726
High	B6TEF3	SelT/selW/selH selenoprotein domain containing protein OS=Zea mays OX=4577 PE=2 SV=1	12.569	23	4	4	4	1	17191388	6.58812e+06	2.60945
High	A0A3L6F814	Glycosyltransferase OS=Zea mays OX=4577 GN=Bx8_8 PE=3 SV=1	12.569	8	4	5	4	1	22613407	252821	89.4443
High	A0A1D6K4P0	p-loop containing nucleoside triphosphate hydrolase superfamily protein OS=Zea mays OX=4577 GN=ZEAMMB73_Zm00001d029375 PE=4 SV=1	12.517	3	4	4	1	1	3.11399e+06		#VALUE!
High	A0A3L6F001	Far upstream element-binding protein 1 OS=Zea mays OX=4577 GN=FUBP1_0 PE=4 SV=1	12.382	6	4	4	4	1	2.0212e+07		#VALUE!
High	B4FQW8	Aquaporin PIP1-2 OS=Zea mays OX=4577 GN=ZEAMMB73_Zm00001d017526 PE=2 SV=1	12.348	16	4	6	2	1	70488213	146855934	0.479982
High	A0A1D6E511	Inorganic diphosphatase OS=Zea mays OX=4577 GN=541666 PE=3 SV=1	12.234	11	4	8	2	1	31442003	7.50255e+06	4.19084
High	A0A1D6JQR0	15-cis-phytoene desaturase, chloroplastic/chromoplastic OS=Zea mays OX=4577 GN=100274071 PE=3 SV=1	12.232	8	4	4	4	1	1.47347e+07	756928	19.4665
High	A0A1D6JFQ5	Tetratricopeptide repeat (TPR)-like superfamily protein OS=Zea mays OX=4577 GN=103642120 PE=4 SV=1	12.04	2	4	4	2	1	20312758	3.04786e+06	6.6646
High	B6STZ5	Peroxidase OS=Zea mays OX=4577 PE=2 SV=1	12.007	13	4	5	3	1	5.18788e+07	5608753	9.24961
High	A0A1D6L8E8	Dihydrolipoamide acetyltransferase component of pyruvate dehydrogenase complex OS=Zea mays OX=4577 GN=103644210 PE=3 SV=1	12	7	4	4	4	1	1.89682e+07	3.28436e+06	5.77529
High	A0A1D6HTM3	ABC transporter F family member 4 OS=Zea mays OX=4577 GN=103632020 PE=4 SV=1	11.991	6	4	4	1	1	8956907		#VALUE!
High	A0A1D6KWW2	Subtilisin-like protease OS=Zea mays OX=4577 GN=100285183 PE=3 SV=1	11.978	6	4	5	4	1	1.47068e+07	565690	25.9981
High	A0A3L6ER60	Glucose-6-phosphate 1-dehydrogenase OS=Zea mays OX=4577 GN=G6PDH_0 PE=3 SV=1	11.895	7	4	4	4	1	12519815		#VALUE!
High	A0A317YEB5	Glutamine synthetase OS=Zea mays OX=4577 GN=GLN2 PE=3 SV=1	11.829	8	4	7	3	1	1.24832e+07	4.68746e+06	2.66311
High	A0A1D6NHH6	GTP-binding nuclear protein OS=Zea mays OX=4577 GN=ZEAMMB73_Zm00001d044054 PE=3 SV=1	11.791	14	4	5	4	1	517071224	2.0169e+09	0.256369
High	A0A1R3QF47	Chloroplast stem-loop binding protein of 41 kDa a chloroplastic OS=Zea mays OX=4577 GN=103632122 PE=4 SV=1	11.751	7	4	6	4	1	115407027	4.72932e+07	2.44025
High	A0A1D6MK45	Retrovirus-related Pol polyprotein LINE-1 OS=Zea mays OX=4577 GN=100284257 PE=4 SV=1	11.692	8	4	4	2	1	31553364	8414899	3.7497
High	A0A3L6FNH4	Osmotin-like protein OS=Zea mays OX=4577 GN=OLP1_4 PE=4 SV=1	11.673	17	4	5	4	1	59609785	40604786	1.46805
High	A0A1D6JQ63	Alanine--glyoxylate aminotransferase 2 homolog 1 mitochondrial OS=Zea mays OX=4577 GN=103631778 PE=3 SV=1	11.67	8	4	4	3	1	4.06882e+06	2.70075e+06	1.50655
High	A0A317YI36	Putative plastid-lipid-associated protein 4, chloroplastic OS=Zea mays OX=4577 GN=PAP4_2 PE=4 SV=1	11.57	13	4	5	4	1	22249533	4432335	5.01982
High	B6SS66	Phenylalanine--tRNA ligase OS=Zea mays OX=4577 PE=2 SV=1	11.55	6	4	4	4	1	1.88193e+07	4.39315e+06	4.2838
High	B4FYA8	Tyrosine specific protein phosphatase-like OS=Zea mays OX=4577 GN=100273955 PE=2 SV=1	11.504	11	4	5	4	1	3.56798e+07	1.47183e+06	24.2419
High	A0A3L6DV99	RNA-binding protein CP33, chloroplastic OS=Zea mays OX=4577 GN=Zm00014a_001756 PE=4 SV=1	11.492	11	4	7	4	1	4.70477e+07	8.54937e+06	5.50306
High	A0A1D6LQQ9	Isoleucyl-tRNA synthetase OS=Zea mays OX=4577 GN=100384866 PE=3 SV=1	11.423	3	4	4	4	1	1.43191e+07	903428	15.8497
High	A0A3L6EM81	Glutathione reductase, cytosolic OS=Zea mays OX=4577 GN=Zm00014a_008227 PE=3 SV=1	11.422	8	4	5	4	1	5.86401e+07	3.2167e+06	18.2299
High	A0A1D6QTH3	Histone deacetylase complex subunit SAP18 OS=Zea mays OX=4577 GN=100381502 PE=3 SV=1	11.381	23	4	4	2	1	16989938	3.00737e+06	5.64944
High	K7U6Y4	Microfibrillar-associated protein-related OS=Zea mays OX=4577 GN=103654338 PE=4 SV=1	11.359	9	4	4	4	1	4.62991e+07		#VALUE!
High	A0A1D6HBD7	Photosynthetic NDH subunit of lumenal location 2 chloroplastic OS=Zea mays OX=4577 GN=ZEAMMB73_Zm00001d016943 PE=3 SV=1	11.346	20	4	5	4	1	92938506		#VALUE!
High	A0A3L6G3C8	Protein-synthesizing GTPase OS=Zea mays OX=4577 GN=eIF-2gamma_0 PE=4 SV=1	11.337	9	4	4	4	1	30431019	9.16372e+06	3.32081
High	A0A3L6DFY3	Calcium-transporting ATPase 4, endoplasmic reticulum-type OS=Zea mays OX=4577 GN=ECA4_4 PE=4 SV=1	11.238	2	4	4	4	1	1.93298e+07	1809151	10.6845
High	A0A1D6INR0	Stress responsive protein OS=Zea mays OX=4577 GN=ZEAMMB73_Zm00001d022516 PE=4 SV=1	11.118	14	4	6	2	1	1.80996e+06		#VALUE!
High	Q5QJA2	Harpin binding protein 1 OS=Zea mays OX=4577 GN=HrBP1 PE=2 SV=1	10.964	16	4	4	4	1	62696299	1.9763e+06	31.7241
High	A0A1D6L2Q1	Adenylyl cyclase-associated protein OS=Zea mays OX=4577 GN=ZEAMMB73_Zm00001d033830 PE=3 SV=1	10.954	9	4	5	2	1	13672121	1.33446e+06	10.2454
High	A0A1D6KXU0	NAD(P)-linked oxidoreductase superfamily protein OS=Zea mays OX=4577 GN=100274225 PE=4 SV=1	10.892	8	4	6	4	1	7.34028e+07	11091947	6.61767
High	A0A3L6ELC7	Alkaline/neutral invertase OS=Zea mays OX=4577 GN=CINV1_3 PE=3 SV=1	10.88	8	4	4	4	1	113196776	275516	410.853
High	A0A1D6HHJ7	Inorganic diphosphatase OS=Zea mays OX=4577 GN=100383920 PE=3 SV=1	10.816	9	4	5	2	1	65855248	2.22637e+06	29.5796
High	A0A317YH71	Intron-binding protein aquarius OS=Zea mays OX=4577 GN=AQR_1 PE=4 SV=1	10.814	3	4	4	1	1	3.46501e+07		#VALUE!
High	A0A1D6HKA8	Arsenical pump-driving ATPase OS=Zea mays OX=4577 GN=ZEAMMB73_Zm00001d018036 PE=4 SV=1	10.737	9	4	4	3	1	73065223		#VALUE!
High	B6U0L0	Zeaxanthin epoxidase, chloroplastic OS=Zea mays OX=4577 PE=2 SV=1	10.621	5	4	6	2	1	4.54791e+07	8.85946e+06	5.1334
High	A0A3L6F1C3	NDR1/HIN1-like protein 1 OS=Zea mays OX=4577 GN=NHL1_6 PE=4 SV=1	10.483	16	4	6	4	1	61299818	11940658	5.13371
High	A0A3L6FA44	Glutamyl-tRNA(Gln) amidotransferase subunit B, chloroplastic/mitochondrial OS=Zea mays OX=4577 GN=GATB PE=3 SV=1	10.455	7	4	4	4	1	1.03602e+07	1.05919e+06	9.78128
High	A0A317YFD6	Photosynthetic NDH subunit of lumenal location 1, chloroplastic OS=Zea mays OX=4577 GN=PNSL1 PE=4 SV=1	10.436	15	4	5	4	1	95972516	32715021	2.93359
High	A0A3L6DQY4	NAD(P)-bd_dom domain-containing protein OS=Zea mays OX=4577 GN=Zm00014a_031013 PE=4 SV=1	10.423	14	4	4	4	1	2.49813e+07		#VALUE!
High	A0A1D6F948	ABC transporter F family member 4 OS=Zea mays OX=4577 GN=ZEAMMB73_Zm00001d007823 PE=4 SV=1	10.337	6	4	4	1	1	30005585	1.92634e+06	15.5765
High	B6SKA0	Glutathione transferase OS=Zea mays OX=4577 GN=ZEAMMB73_Zm00001d012675 PE=2 SV=1	10.286	23	4	6	4	1	149885308	2.02306e+07	7.40883
High	A0A1D6GYX0	Chaperone protein dnaJ 6 OS=Zea mays OX=4577 GN=ZEAMMB73_Zm00001d015050 PE=3 SV=1	10.241	12	4	4	2	1	1.30045e+07		#VALUE!
High	B6TCK3	NADH-cytochrome b5 reductase OS=Zea mays OX=4577 GN=103649684 PE=2 SV=1	10.079	12	4	4	4	1	8.01934e+06	818175	9.8015
High	A0A1D6EUI9	Valyl-tRNA synthetase OS=Zea mays OX=4577 GN=100383209 PE=3 SV=1	10.068	3	4	4	4	1	8035673		#VALUE!
High	B4FKG6	Uncharacterized protein OS=Zea mays OX=4577 PE=2 SV=1	10.029	30	4	5	4	1	74974493	3.06133e+07	2.44909
High	A0A1D6EVR1	Asparagine--tRNA ligase OS=Zea mays OX=4577 GN=100217176 PE=3 SV=1	9.963	6	4	5	3	1	36764133	1463759	25.1162
High	A0A1D6KQ74	Blue-light receptor phototropin 2 OS=Zea mays OX=4577 GN=ZEAMMB73_Zm00001d032353 PE=4 SV=1	9.929	4	4	4	3	1	14081542		#VALUE!
High	C0HHC4	Nucleoside diphosphate kinase OS=Zea mays OX=4577 GN=100381602 PE=2 SV=1	9.88	26	4	8	3	1	22524403	7.91361e+06	2.84629
High	A0A3L6DBR3	Glutamyl-tRNA synthetase OS=Zea mays OX=4577 GN=At5g26710_0 PE=3 SV=1	9.733	3	4	5	2	1	2.96354e+07	3.15204e+06	9.40197
High	A0A1D6F1X1	Phospho-2-dehydro-3-deoxyheptonate aldolase OS=Zea mays OX=4577 GN=100501272 PE=3 SV=1	9.654	7	4	4	1	1	4208889		#VALUE!
High	A0A1D6J2B8	Cullin-1 OS=Zea mays OX=4577 GN=103641392 PE=3 SV=1	9.653	6	4	4	4	1	4.74951e+06	1.0902e+06	4.35654
High	A0A1D6NKQ5	Myosin1 OS=Zea mays OX=4577 GN=ZEAMMB73_Zm00001d044303 PE=3 SV=1	9.607	3	4	4	4	1	16936907		#VALUE!
High	A0A1D6MCY7	Eukaryotic translation initiation factor 3 subunit D OS=Zea mays OX=4577 GN=ZEAMMB73_Zm00001d039038 PE=3 SV=1	9.6	7	4	4	2	1	43130396	2.03217e+06	21.2238
High	A0A1D6FGA2	Glutaminyl-tRNA synthetase OS=Zea mays OX=4577 GN=100285944 PE=3 SV=1	9.595	4	4	5	4	1	2.59483e+07		#VALUE!
High	A0A1D6KA96	ATP-dependent Clp protease proteolytic subunit OS=Zea mays OX=4577 GN=ZEAMMB73_Zm00001d030149 PE=3 SV=1	9.469	15	4	4	4	1	46643392	8.15666e+06	5.71844
High	A0A3L6DZX4	Methylmalonate-semialdehyde dehydrogenase (CoA acylating) OS=Zea mays OX=4577 GN=ALDH6B2 PE=4 SV=1	9.317	3	4	4	4	1	2.58875e+07	6.6171e+06	3.91221
High	B4FF65	26S proteasome non-ATPase regulatory subunit 11-like protein OS=Zea mays OX=4577 GN=100193485 PE=2 SV=1	9.241	9	4	4	2	1	16441327	3.32133e+06	4.95022
High	A0A3L6E1F3	Protein FLUORESCENT IN BLUE LIGHT, chloroplastic OS=Zea mays OX=4577 GN=FLU_0 PE=4 SV=1	9.08	11	4	4	4	1	55514633	1.31564e+07	4.21958
High	B6T3P0	Stem 28 kDa glycoprotein OS=Zea mays OX=4577 GN=100282109 PE=2 SV=1	8.967	12	4	5	4	1	3.83304e+07	7.54553e+06	5.07988
High	A0A317YJ03	Leukotriene A-4 hydrolase OS=Zea mays OX=4577 GN=LKHA4_1 PE=3 SV=1	8.951	7	4	5	4	1	1.94699e+07	1.43859e+06	13.534
High	A0A1D6NV82	Proteasome subunit beta OS=Zea mays OX=4577 GN=100194311 PE=3 SV=1	8.258	9	4	4	4	1	47880043	6574949	7.28219
High	A0A3L6ED76	Patellin-5 (Fragment) OS=Zea mays OX=4577 GN=Zm00014a_007541 PE=3 SV=1	7.738	5	4	4	3	1	50709812	1.09112e+07	4.64751
High	A0A1D6LTL9	Alpha-glucan water dikinase 1 chloroplastic OS=Zea mays OX=4577 GN=100381411 PE=3 SV=1	7.308	3	4	4	4	1	4.14586e+06	1.8356e+06	2.25859
High	A0A3L6FD98	Laccase OS=Zea mays OX=4577 GN=Zm00014a_018331 PE=3 SV=1	7.073	5	4	4	4	1	2.87164e+07	1.77476e+07	1.61804
High	A0A3L6FDN2	Photosynthetic NDH subunit of subcomplex B 5, chloroplastic OS=Zea mays OX=4577 GN=Zm00014a_020346 PE=4 SV=1	28.721	16	3	9	3	1	1.15402e+08	1.07284e+07	10.7567
High	A0A1D6FEB6	Inner membrane protein ALBINO3 chloroplastic OS=Zea mays OX=4577 GN=ZEAMMB73_Zm00001d008625 PE=3 SV=1	24.371	5	3	9	2	1	162279934	1.77282e+07	9.15376
High	P09233	Superoxide dismutase [Mn] 3.1, mitochondrial OS=Zea mays OX=4577 GN=SODA.4 PE=2 SV=1	24.287	18	3	9	1	1	3.33796e+06	3635626	0.918126
High	A0A1D6FH31	DUF4378 domain protein OS=Zea mays OX=4577 GN=100283723 PE=3 SV=1	22.08	10	3	6	3	1	41418266	1.75875e+06	23.5499
High	A0A1D6GD78	Elongation factor Tu mitochondrial OS=Zea mays OX=4577 GN=100194026 PE=4 SV=1	21.205	9	3	8	2	1	27045489		#VALUE!
High	A0A1R3P4Z6	Triose phosphate/phosphate translocator TPT chloroplastic OS=Zea mays OX=4577 GN=ZEAMMB73_Zm00001d039258 PE=4 SV=1	21.006	5	3	9	3	1	501602835	2.59038e+08	1.9364
High	A0A1D6F9C2	Oxygen-evolving enhancer protein 2-1 chloroplastic OS=Zea mays OX=4577 GN=107648855 PE=4 SV=1	20.579	13	3	5	3	1	60365513	18061351	3.34225
High	A0A1D6Q549	Nucleolar protein 10 OS=Zea mays OX=4577 GN=ZEAMMB73_Zm00001d051116 PE=3 SV=1	19.752	30	3	6	3	1	72040435	1.06545e+07	6.76148
High	A0A1D6FI64	GTP-binding protein SAR1A OS=Zea mays OX=4577 GN=100279736 PE=3 SV=1	19.048	12	3	7	3	1	43037054	6.50946e+06	6.61146
High	B6TEX6	Cytochrome b-c1 complex subunit 7 OS=Zea mays OX=4577 GN=100384355 PE=2 SV=1	18.768	21	3	7	2	1	221494970	8.11184e+06	27.3052
High	B6SIL7	Eukaryotic translation initiation factor 5A OS=Zea mays OX=4577 GN=ZEAMMB73_Zm00001d006760 PE=2 SV=1	18.679	23	3	7	3	1	53191433	13995523	3.8006
High	B6SUM9	Chlorophyll a-b binding protein, chloroplastic OS=Zea mays OX=4577 PE=2 SV=1	18.578	13	3	6	3	1	659730689	6.67897e+07	9.87773
High	A0A3L6DTQ3	Putative calcium-binding protein CML16 OS=Zea mays OX=4577 GN=CML16 PE=4 SV=1	17.739	23	3	5	3	1	1.59638e+07	1.1217e+06	14.2318
High	O65101	Photosystem I reaction center subunit VI, chloroplastic OS=Zea mays OX=4577 GN=PSAH PE=1 SV=1	17.624	16	3	21	3	1	1.25729e+09	3.0844e+08	4.07629
High	A0A3L6DTV2	Fasciclin-like arabinogalactan protein 9 OS=Zea mays OX=4577 GN=FLA9 PE=3 SV=1	17.577	7	3	7	1	1	4.53587e+07	5.99481e+06	7.56633
High	A0A3L6GAN6	Lipid transfer protein EARLI 1 OS=Zea mays OX=4577 GN=EARLI1_1 PE=4 SV=1	17.449	21	3	15	1	1	37903949		#VALUE!
High	B6SSV3	Fasciclin-like arabinogalactan protein 7 OS=Zea mays OX=4577 GN=100281174 PE=2 SV=1	17.246	11	3	7	1	1	5.65834e+06		#VALUE!
High	B6T7M1	36.4 kDa proline-rich protein OS=Zea mays OX=4577 PE=2 SV=1	16.961	20	3	16	1	1	1.47831e+08	2.74782e+07	5.37991
High	A0A1D6KMC8	Dihydroxy-acid dehydratase chloroplastic OS=Zea mays OX=4577 GN=100273676 PE=3 SV=1	16.707	4	3	9	3	1	2.83052e+07	9.33099e+06	3.03346
High	A0A1D6LCE4	Transducin/WD40 repeat-like superfamily protein OS=Zea mays OX=4577 GN=100382756 PE=4 SV=1	16.691	4	3	6	3	1	5.92229e+06		#VALUE!
High	B4F871	Protein DJ-1 homolog D OS=Zea mays OX=4577 GN=100280536 PE=2 SV=1	16.631	12	3	7	3	1	4.1225e+07	1.11706e+07	3.6905
High	A0A317Y5X7	Auxin-induced in root cultures protein 12 OS=Zea mays OX=4577 GN=AIR12_1 PE=4 SV=1	16.625	14	3	4	3	1	16932506	7772787	2.17843
High	A0A3L6EPG5	Catalase OS=Zea mays OX=4577 GN=CAT1_2 PE=3 SV=1	16.611	6	3	5	2	1	4.14093e+07	5324508	7.77712
High	A0A3L6ESD5	Uncharacterized protein OS=Zea mays OX=4577 GN=Zm00014a_001021 PE=4 SV=1	16.483	14	3	6	3	1	7.89012e+07	1.57218e+07	5.01859
High	A0A3L6DK87	60S acidic ribosomal protein P2A OS=Zea mays OX=4577 GN=Zm00014a_028198 PE=3 SV=1	16.306	43	3	6	3	1	8085404	20033100	0.403602
High	A0A3L6E8R1	Inactive protein RESTRICTED TEV MOVEMENT 2 OS=Zea mays OX=4577 GN=RTM2_1 PE=3 SV=1	16.118	13	3	6	1	1	2.50846e+07	5.72981e+06	4.37791
High	B6T175	Alba DNA/RNA-binding protein OS=Zea mays OX=4577 GN=100275927 PE=2 SV=1	16.072	20	3	6	1	1	14337472	4.72665e+07	0.303333
High	A0A1D6ME89	Cell envelope integrity inner membrane protein TolA OS=Zea mays OX=4577 GN=ZEAMMB73_Zm00001d039169 PE=3 SV=1	16.016	14	3	6	1	1	2.71562e+06	2.02326e+06	1.3422
High	A0A1D6DVG1	p-loop containing nucleoside triphosphate hydrolase superfamily protein OS=Zea mays OX=4577 GN=ZEAMMB73_Zm00001d001995 PE=4 SV=1	15.965	9	3	5	1	1	10139819	2.11544e+06	4.79323
High	A0A1D6IDV8	Pyruvate phosphate dikinase regulatory protein 2 OS=Zea mays OX=4577 GN=100279565 PE=3 SV=1	15.511	9	3	5	2	1	6.63283e+06		#VALUE!
High	A0A3L6DMK1	Histone deacetylase HDT2 OS=Zea mays OX=4577 GN=Zm00014a_011088 PE=3 SV=1	15.315	13	3	4	2	1	28502723	1.39088e+06	20.4926	Acetyl [N-Term]
High	A0A317Y2W3	Uncharacterized protein OS=Zea mays OX=4577 GN=Zm00014a_041938 PE=4 SV=1	15.099	23	3	4	3	1	7.81087e+07	3.35999e+06	23.2467
High	B8A377	Cysteine synthase OS=Zea mays OX=4577 GN=542438 PE=2 SV=1	14.906	11	3	4	3	1	18998682		#VALUE!
High	Q6R985	Cytochrome c oxidase subunit 2 OS=Zea mays OX=4577 GN=cox2 PE=3 SV=1	14.774	14	3	5	3	1	4.03455e+07	9648688	4.18145
High	A0A1D6K4U4	Metacaspase-3 OS=Zea mays OX=4577 GN=100284981 PE=4 SV=1	14.592	10	3	5	3	1	22973510	1.0617e+06	21.6385
High	A0A317Y817	Peptidylprolyl isomerase OS=Zea mays OX=4577 GN=CYP38 PE=4 SV=1	14.533	8	3	4	3	1	28514746		#VALUE!
High	A0A3L6G6C9	Lactoylglutathione lyase OS=Zea mays OX=4577 GN=GLYI-11_3 PE=3 SV=1	14.404	6	3	5	3	1	4.19136e+07	7.30998e+06	5.73375
High	A0A3L6DYX1	Pentatricopeptide repeat-containing protein OS=Zea mays OX=4577 GN=Zm00014a_038247 PE=4 SV=1	14.369	6	3	4	3	1	2.07341e+07	2.52304e+06	8.21789
High	K7UGI3	Putative thioredoxin superfamily protein OS=Zea mays OX=4577 GN=ZEAMMB73_Zm00001d024835 PE=4 SV=1	14.341	18	3	6	3	1	33809627	8.16101e+06	4.14283
High	C0HJ53	(3R)-hydroxymyristoyl-[acyl-carrier-protein] dehydratase OS=Zea mays OX=4577 GN=ZEAMMB73_Zm00001d049351 PE=2 SV=1	14.334	14	3	4	3	1	21735729	6.55808e+06	3.31434
High	A0A096QRL3	Delta(24)-sterol reductase OS=Zea mays OX=4577 GN=ZEAMMB73_Zm00001d014887 PE=4 SV=1	14.282	5	3	4	3	1	1.00902e+07	2.54067e+06	3.97147
High	A0A1D6Q9K3	Serine protease SPPA chloroplastic OS=Zea mays OX=4577 GN=100279804 PE=3 SV=1	14.266	5	3	5	3	1	22331666	4.07632e+06	5.47838
High	B4FL94	Protein TIC 21 chloroplastic OS=Zea mays OX=4577 GN=100276397 PE=2 SV=1	14.26	7	3	7	3	1	9.62982e+07	7203379	13.3685
High	A0A317YDH2	RNA-binding protein CP29B, chloroplastic OS=Zea mays OX=4577 GN=CP29B PE=4 SV=1	14.193	11	3	6	3	1	5.05428e+07	22017283	2.2956
High	A0A1D6FT87	BAG family molecular chaperone regulator 8 chloroplastic OS=Zea mays OX=4577 GN=ZEAMMB73_Zm00001d010727 PE=4 SV=1	14.075	7	3	8	3	1	2.30497e+08	64547.8	3570.95
High	A0A1D6KPB2	Dihydrolipoamide acetyltransferase component of pyruvate dehydrogenase complex OS=Zea mays OX=4577 GN=ZEAMMB73_Zm00001d032224 PE=3 SV=1	13.87	8	3	4	1	1			#VALUE!
High	B6T5Q6	Uncharacterized protein OS=Zea mays OX=4577 PE=2 SV=1	13.851	13	3	4	3	1	10801466	926434	11.6592
High	A0A3L6FR73	Dicarboxylate transporter 2.1, chloroplastic OS=Zea mays OX=4577 GN=Zm00014a_025311 PE=3 SV=1	13.714	6	3	5	3	1	54988744	6.82269e+06	8.05969
High	Q84RL8	Plasma membrane intrinsic protein OS=Zea mays OX=4577 GN=PIP1-1 PE=2 SV=1	13.686	13	3	7	2	1	45590482	27786569	1.64074
High	A0A1D6DUW9	26S proteasome non-ATPase regulatory subunit 7 homolog A OS=Zea mays OX=4577 GN=100274928 PE=3 SV=1	13.613	12	3	4	3	1	21970107	1.38945e+06	15.8121
High	A0A1D6Q1G1	Dihydrolipoamide acetyltransferase component of pyruvate dehydrogenase complex OS=Zea mays OX=4577 GN=ZEAMMB73_Zm00001d050383 PE=3 SV=1	13.568	7	3	4	1	1	51172884	9618626	5.32019
High	A0A3L6FKJ1	BOWMAN_BIRK domain-containing protein OS=Zea mays OX=4577 GN=Zm00014a_044311 PE=4 SV=1	13.55	26	3	5	3	1	44433525	20671908	2.14946
High	A0A1D6M2L4	AMP deaminase OS=Zea mays OX=4577 GN=ZEAMMB73_Zm00001d037982 PE=3 SV=1	13.536	4	3	4	3	1	3.13775e+06		#VALUE!
High	A0A1D6EG27	Phosphoglycerate mutase-like protein OS=Zea mays OX=4577 GN=100281287 PE=4 SV=1	13.53	9	3	6	3	1	2.56728e+07	6118823	4.19571
High	A0A3L6DJ49	Very-long-chain enoyl-CoA reductase OS=Zea mays OX=4577 GN=ECR PE=3 SV=1	13.492	6	3	4	3	1	6.07665e+07	8.77039e+06	6.9286
High	A0A3L6DBG7	Anthranilate phosphoribosyltransferase, chloroplastic OS=Zea mays OX=4577 GN=PAT1 PE=3 SV=1	13.393	8	3	4	3	1	1.63852e+07	2.53719e+06	6.45801
High	B6TUF2	RALF OS=Zea mays OX=4577 PE=2 SV=1	13.36	21	3	4	3	1	8.68957e+06	595094	14.602
High	A0A1D6IYL8	AICAR transformylase OS=Zea mays OX=4577 GN=ZEAMMB73_Zm00001d024301 PE=3 SV=1	13.165	6	3	5	3	1	29244046	6.94118e+06	4.21312
High	B4FVP6	Electron carrier/ electron transporter/ iron ion binding protein OS=Zea mays OX=4577 GN=100273459 PE=2 SV=1	13.098	14	3	8	3	1	1.6279e+08	5.07896e+07	3.20519
High	A0A1D6PYI3	Protein PROTON GRADIENT REGULATION 5 chloroplastic OS=Zea mays OX=4577 GN=ZEAMMB73_Zm00001d049883 PE=4 SV=1	12.978	15	3	4	1	1	2.6004e+06		#VALUE!
High	A0A3L6EBK0	HMG-Y-related protein A OS=Zea mays OX=4577 GN=HMGIY2_3 PE=4 SV=1	12.949	7	3	4	3	1	4.46677e+07		#VALUE!
High	B4F833	Diaminopimelate epimerase OS=Zea mays OX=4577 GN=100191234 PE=2 SV=1	12.886	8	3	5	1	1	6368417		#VALUE!
High	B6TX10	6-phosphogluconate dehydrogenase, decarboxylating OS=Zea mays OX=4577 PE=2 SV=1	12.736	5	3	5	2	1	1.02173e+07		#VALUE!
High	A0A1D6JMT9	Signal recognition particle 43 kDa protein chloroplastic OS=Zea mays OX=4577 GN=ZEAMMB73_Zm00001d027518 PE=4 SV=1	12.589	5	3	4	3	1	4.07651e+07	9.72192e+06	4.19312
High	A0A1D6GZZ1	Cleavage and polyadenylation specificity factor (CPSF) A subunit protein OS=Zea mays OX=4577 GN=100272422 PE=4 SV=1	12.562	3	3	3	3	1	4.48004e+06		#VALUE!
High	B4FUR4	Lipase_GDSL domain-containing protein OS=Zea mays OX=4577 PE=2 SV=1	12.48	7	3	4	3	1	35663205		#VALUE!
High	B4FFU4	NADH dehydrogenase [ubiquinone] 1 beta subcomplex subunit 3-A OS=Zea mays OX=4577 GN=100381333 PE=2 SV=1	12.427	24	3	5	3	1	4.58338e+07	1.68185e+06	27.252
High	A0A317YBC0	Threonyl-tRNA synthetase OS=Zea mays OX=4577 GN=THRRS_1 PE=3 SV=1	12.33	4	3	5	1	1	1.84905e+07	1.79234e+06	10.3164
High	A0A3L6FY47	Proton pump-interactor BIP103 (Fragment) OS=Zea mays OX=4577 GN=Zm00014a_018729 PE=4 SV=1	12.259	4	3	5	1	1	1.6486e+07	4.90519e+06	3.36093
High	A0A1D6MHN4	26S proteasome non-ATPase regulatory subunit 8 homolog A OS=Zea mays OX=4577 GN=ZEAMMB73_Zm00001d039483 PE=3 SV=1	12.221	10	3	4	3	1	30810704	4.1184e+06	7.48123
High	K7UFR2	Translation factor GUF1 homolog, chloroplastic OS=Zea mays OX=4577 GN=103654911 PE=3 SV=1	12.183	5	3	4	3	1	57201424	9015376	6.34487
High	A0A3L6DY01	DNA repair RAD52-like protein 2, chloroplastic OS=Zea mays OX=4577 GN=RAD52-2_2 PE=4 SV=1	12.109	14	3	4	3	1	4.38367e+07	1.55869e+06	28.124
High	A0A1D6ELP8	Pre-mRNA-splicing factor 38 OS=Zea mays OX=4577 GN=100284891 PE=3 SV=1	12.004	7	3	4	3	1	1.27917e+07		#VALUE!
High	C0P4E8	Nodulin-related protein 1 OS=Zea mays OX=4577 GN=100382106 PE=2 SV=1	11.979	9	3	3	3	1	6.37762e+06	312588	20.4026
High	A0A317YIQ3	Ribonuclease P protein subunit p25-like protein OS=Zea mays OX=4577 GN=RPP25L_2 PE=4 SV=1	11.966	11	3	4	1	1	1.33532e+07	3921709	3.40494
High	A0A317YI65	60S ribosomal protein L38 OS=Zea mays OX=4577 GN=RPL38A_0 PE=3 SV=1	11.896	8	3	5	3	1	20090952	5264923	3.816
High	A0A3L6D6W5	50S ribosomal protein 6, chloroplastic OS=Zea mays OX=4577 GN=PSRP6_0 PE=4 SV=1	11.847	6	3	5	3	1	108358254		#VALUE!
High	A0A3L6DQ02	Importin subunit alpha OS=Zea mays OX=4577 GN=Zm00014a_020129 PE=3 SV=1	11.844	9	3	3	2	1	4.03174e+06		#VALUE!
High	A0A3L6FP31	Putative Xaa-Pro aminopeptidase P OS=Zea mays OX=4577 GN=AMPP_0 PE=3 SV=1	11.833	5	3	4	3	1	39012061	1.4779e+07	2.63969
High	K7VIA0	Nucleolar protein NOP56-like protein OS=Zea mays OX=4577 GN=103639131 PE=3 SV=1	11.818	6	3	6	3	1	44137905	3.74921e+06	11.7726
High	A0A1D6KMZ9	26S proteasome non-ATPase regulatory subunit 3 homolog A OS=Zea mays OX=4577 GN=ZEAMMB73_Zm00001d032010 PE=3 SV=1	11.78	5	3	4	3	1	28247305	5.51097e+06	5.12565
High	A0A317Y5G3	Uncharacterized protein OS=Zea mays OX=4577 GN=Zm00014a_040472 PE=4 SV=1	11.768	9	3	6	3	1	28394294	4.95874e+06	5.72611
High	A0A3L6EBS4	Uncharacterized protein OS=Zea mays OX=4577 GN=Zm00014a_000990 PE=4 SV=1	11.748	32	3	7	3	1	1.15332e+08	2.90306e+07	3.97277
High	B4FQK0	Monodehydroascorbate reductase 5 mitochondrial OS=Zea mays OX=4577 GN=100272772 PE=2 SV=1	11.687	7	3	5	3	1	2.74422e+07	1.00439e+06	27.3221
High	B4FQQ1	Reactive Intermediate Deaminase A chloroplastic OS=Zea mays OX=4577 GN=100273379 PE=2 SV=1	11.65	21	3	3	3	1	15609605	3.96556e+06	3.93629
High	B6SU21	Uncharacterized protein OS=Zea mays OX=4577 PE=2 SV=1	11.615	18	3	3	3	1	26722736		#VALUE!
High	B6SUK1	Ligatin OS=Zea mays OX=4577 GN=100281351 PE=2 SV=1	11.41	13	3	3	3	1	3111278		#VALUE!
High	B6T7W8	Cortical cell-delineating protein OS=Zea mays OX=4577 PE=2 SV=1	11.349	36	3	3	3	1	1.05531e+07	13785075	0.765545
High	A0A3L6DUN4	Coatomer subunit beta-2 (Fragment) OS=Zea mays OX=4577 GN=Zm00014a_023632 PE=4 SV=1	11.312	4	3	3	3	1	10104124	4618391	2.1878
High	C0PDS1	Plastidal glycolate/glycerate translocator 1 chloroplastic OS=Zea mays OX=4577 GN=100383166 PE=2 SV=1	11.202	7	3	5	3	1	5.20023e+07	6.53855e+06	7.95318
High	A0A3L6EY06	Protein CURVATURE THYLAKOID 1A, chloroplastic OS=Zea mays OX=4577 GN=CURT1A_2 PE=4 SV=1	11.169	25	3	3	3	1	2.40005e+07	3.54179e+06	6.77637
High	A0A3L6FYX4	Glucose-6-phosphate isomerase OS=Zea mays OX=4577 GN=Zm00014a_025298 PE=3 SV=1	11.138	5	3	6	1	1	17915022	2.85567e+06	6.27348
High	B6UCZ2	Grx_S16-glutaredoxin subgroup II OS=Zea mays OX=4577 PE=2 SV=1	11.122	14	3	4	3	1	1.92844e+07	2.42033e+06	7.96768
High	A0A1D6J4Q8	Translation elongation factor EF1A/initiation factor IF2gamma family protein OS=Zea mays OX=4577 GN=100384492 PE=3 SV=1	11.104	7	3	3	3	1	1.00197e+07		#VALUE!
High	A0A3L6E041	PSI-K OS=Zea mays OX=4577 GN=PSAK PE=3 SV=1	11.018	12	3	8	3	1	430182018	3.474e+08	1.23829
High	A0A1D6LIV5	Phenylalanyl-tRNA synthetase beta subunit OS=Zea mays OX=4577 GN=ZEAMMB73_Zm00001d035802 PE=3 SV=1	11.017	5	3	5	3	1	1.83849e+07		#VALUE!
High	A0A3L6ESD9	3-isopropylmalate dehydratase OS=Zea mays OX=4577 GN=Zm00014a_000011 PE=4 SV=1	10.926	8	3	3	3	1	2.75169e+07	9.11577e+06	3.0186
High	A0A1D6NHR8	Zn-dependent exopeptidase superfamily protein OS=Zea mays OX=4577 GN=100304311 PE=3 SV=1	10.916	8	3	4	3	1	1.14563e+07	1335695	8.577
High	A0A3L6FG87	Rhodanese domain-containing protein OS=Zea mays OX=4577 GN=Zm00014a_015304 PE=4 SV=1	10.911	4	3	3	3	1	9342021	2.85787e+06	3.26887
High	B6THJ2	Mitochondrial uncoupling protein 3 OS=Zea mays OX=4577 PE=2 SV=1	10.885	9	3	4	3	1	24955004		#VALUE!
High	A0A317Y5H1	NADPH-dependent alkenal/one oxidoreductase, chloroplastic OS=Zea mays OX=4577 GN=AOR PE=4 SV=1	10.864	9	3	5	3	1	3.2769e+07	5.9823e+06	5.47766
High	A0A096S0J0	Pyrophosphate--fructose 6-phosphate 1-phosphotransferase subunit alpha OS=Zea mays OX=4577 GN=PFP-ALPHA PE=3 SV=1	10.864	6	3	3	3	1	4.37735e+06	41605.9	105.21
High	B4FYH2	Pyruvate kinase OS=Zea mays OX=4577 GN=100273990 PE=2 SV=1	10.84	6	3	5	1	1			#VALUE!
High	K7VSB1	Coatomer subunit beta' OS=Zea mays OX=4577 GN=103638095 PE=3 SV=1	10.782	3	3	4	1	1	71152998	2.21861e+06	32.071
High	C0PAG2	Uncharacterized protein OS=Zea mays OX=4577 PE=2 SV=1	10.759	11	3	4	2	1	36019726	4.09016e+06	8.80643
High	A0A3L6FFK2	Pyruvate kinase OS=Zea mays OX=4577 GN=PKP2 PE=3 SV=1	10.755	6	3	4	1	1	1.13641e+07	2.03514e+06	5.58397
High	A0A1D6E8D6	Eukaryotic translation initiation factor 4B2 OS=Zea mays OX=4577 GN=100304283 PE=4 SV=1	10.732	7	3	3	3	1	16757856		#VALUE!
High	A0A1D6HT76	Protein containing PDZ domain a K-box domain and a TPR region OS=Zea mays OX=4577 GN=103631990 PE=4 SV=1	10.704	9	3	4	3	1	1.57757e+07	984097	16.0306
High	A0A3L6F2G3	SAM domain-containing protein OS=Zea mays OX=4577 GN=Zm00014a_040369 PE=4 SV=1	10.689	15	3	3	1	1	19906454	2573511	7.73513
High	A0A3L6EB83	Ubiquitin receptor RAD23 OS=Zea mays OX=4577 GN=Zm00014a_001345 PE=3 SV=1	10.684	9	3	4	2	1	7.3477e+06	2.06149e+06	3.56426
High	A0A3L6EH67	26S proteasome non-ATPase regulatory subunit 6 OS=Zea mays OX=4577 GN=RPN7_0 PE=4 SV=1	10.644	6	3	5	3	1	8.14606e+08	2.3654e+07	34.4385
High	A0A1D6IAH8	Protein CURVATURE THYLAKOID 1B chloroplastic OS=Zea mays OX=4577 GN=ZEAMMB73_Zm00001d021370 PE=4 SV=1	10.635	26	3	4	3	1	84995388	54909252	1.54792
High	B6SIU9	Glycine-rich RNA-binding protein 2 OS=Zea mays OX=4577 PE=2 SV=1	10.63	27	3	3	3	1	2.93967e+07	2.81848e+06	10.43
High	A0A1D6JDW4	26S proteasome non-ATPase regulatory subunit 1 homolog OS=Zea mays OX=4577 GN=103642042 PE=3 SV=1	10.519	4	3	3	3	1	3.96164e+06		#VALUE!
High	A0A1D6P3Y5	Proteasome subunit beta OS=Zea mays OX=4577 GN=ZEAMMB73_Zm00001d046600 PE=3 SV=1	10.475	7	3	4	3	1	1.68666e+07	5.44609e+06	3.09701
High	A0A1D6H0Q8	Splicing factor 3B subunit 1 OS=Zea mays OX=4577 GN=100277544 PE=3 SV=1	10.466	3	3	3	2	1	4490122		#VALUE!
High	B6UEC8	GTP binding protein OS=Zea mays OX=4577 PE=2 SV=1	10.443	7	3	3	3	1	11877085	3.33501e+06	3.56133
High	A0A3L6FDF9	PSI subunit V OS=Zea mays OX=4577 GN=PSAL_0 PE=3 SV=1	10.401	21	3	4	1	1	12537163	5127943	2.44487
High	A0A3L6EEI5	Proteasome subunit beta type-7-B OS=Zea mays OX=4577 GN=PBB2 PE=3 SV=1	10.395	5	3	6	3	1	2.42129e+07	4.83697e+06	5.00579
High	A0A3L6EM58	Protein TolB OS=Zea mays OX=4577 GN=tolB_1 PE=4 SV=1	10.386	6	3	3	3	1	9.91851e+06		#VALUE!
High	A0A1D6NQP9	Non-specific lipid-transfer protein OS=Zea mays OX=4577 GN=100274469 PE=3 SV=1	10.372	18	3	6	3	1	46396637	6.43092e+06	7.21462
High	A0A1D6GK60	Proteasome subunit beta OS=Zea mays OX=4577 GN=ZEAMMB73_Zm00001d013505 PE=3 SV=1	10.343	13	3	4	3	1	4.44672e+07	7.30714e+06	6.08544
High	A0A1D6FD79	Fructose-bisphosphate aldolase OS=Zea mays OX=4577 GN=100502020 PE=3 SV=1	10.334	8	3	5	2	1	1.56327e+07	1.45932e+06	10.7123
High	A0A3L6ED65	Protein RETICULATA-RELATED 4, chloroplastic OS=Zea mays OX=4577 GN=Zm00014a_034173 PE=3 SV=1	10.329	8	3	3	2	1			#VALUE!
High	A0A1D6HQ89	DEAD-box ATP-dependent RNA helicase 34 OS=Zea mays OX=4577 GN=103627913 PE=3 SV=1	10.328	7	3	4	2	1	1.80976e+07	934288	19.3705
High	A0A317Y808	Aspartyl protease 25 OS=Zea mays OX=4577 GN=AP25_1 PE=3 SV=1	10.324	10	3	3	3	1	7.69033e+06	10317863	0.745342
High	B4FCN0	Uncharacterized protein OS=Zea mays OX=4577 PE=2 SV=1	10.307	11	3	4	3	1	407918808	4.87769e+07	8.36296
High	K7VEB9	Importin subunit alpha OS=Zea mays OX=4577 GN=ZEAMMB73_Zm00001d009850 PE=3 SV=1	10.302	8	3	3	2	1	2.30921e+07	1.4288e+06	16.1619
High	A0A3B6UA43	CYTB_NTER domain-containing protein OS=Zea mays OX=4577 PE=3 SV=1	10.287	14	3	4	3	1	137982848	94164618	1.46534
High	A0A096PQY2	Long chain acyl-CoA synthetase 5 OS=Zea mays OX=4577 GN=103632349 PE=4 SV=1	10.264	7	3	4	3	1	4.76355e+06	1.04851e+06	4.54315	Acetyl [N-Term]
High	A0A3L6FTU8	Ribonucleoprotein B, chloroplastic OS=Zea mays OX=4577 GN=Zm00014a_028684 PE=4 SV=1	10.186	9	3	7	2	1	6.4171e+07	3.36361e+07	1.9078
High	A0A3L6DHC0	Glutaredoxin-dependent peroxiredoxin OS=Zea mays OX=4577 GN=PRXIIE-1 PE=3 SV=1	10.142	15	3	5	3	1	148814208	28177481	5.28132
High	B6TVE3	Patellin-1 OS=Zea mays OX=4577 PE=2 SV=1	10.099	6	3	3	2	1	5573206		#VALUE!
High	B6TGG4	Dirigent protein OS=Zea mays OX=4577 GN=100283263 PE=2 SV=1	10.091	19	3	4	3	1	1.06461e+07	6.66832e+07	0.159653
High	B4FZG4	Carbonic anhydrase OS=Zea mays OX=4577 GN=100274185 PE=2 SV=1	10.088	7	3	7	2	1	2.22327e+07	6.12185e+06	3.63171
High	A0A3L6E9H5	Uncharacterized protein OS=Zea mays OX=4577 GN=Zm00014a_003724 PE=4 SV=1	10.047	27	3	6	3	1	89894298	11914849	7.54473
High	B6T3Y5	Plastid-specific 30S ribosomal protein 3 OS=Zea mays OX=4577 PE=2 SV=1	10.039	15	3	5	3	1	11456512	5.7534e+06	1.99126
High	A0A3L6EYZ6	Cyclase-associated protein 1 OS=Zea mays OX=4577 GN=CAP1_1 PE=4 SV=1	9.959	11	3	4	1	1			#VALUE!
High	A0A1D6PS59	Uncharacterized protein OS=Zea mays OX=4577 GN=100192648 PE=4 SV=1	9.921	10	3	4	3	1	3.16177e+07	1.0845e+06	29.1541
High	A0A1D6LEN4	Succinate dehydrogenase [ubiquinone] iron-sulfur subunit, mitochondrial OS=Zea mays OX=4577 GN=100216648 PE=3 SV=1	9.898	8	3	3	3	1	8.94521e+06		#VALUE!
High	B6U670	PHD transcription factor OS=Zea mays OX=4577 GN=100285536 PE=2 SV=1	9.891	19	3	4	3	1	8.76126e+06	1.2359e+06	7.08894
High	A0A3L6G352	Uncharacterized protein OS=Zea mays OX=4577 GN=Zm00014a_005181 PE=4 SV=1	9.83	12	3	4	3	1	82822993	24014210	3.44892
High	A0A1D6GSC7	U1 snRNP OS=Zea mays OX=4577 GN=ZEAMMB73_Zm00001d014343 PE=4 SV=1	9.828	6	3	3	3	1	2.63527e+06		#VALUE!
High	A0A1D6MGB6	Coatomer subunit alpha OS=Zea mays OX=4577 GN=ZEAMMB73_Zm00001d039411 PE=4 SV=1	9.802	2	3	4	3	1	2.39145e+07	2.65457e+06	9.0088
High	A0A3L6G9K9	Elongation factor P OS=Zea mays OX=4577 GN=efp_1 PE=3 SV=1	9.788	8	3	3	3	1	4886851	3782901	1.29183
High	A0A3L6F0I2	Beta-D-xylosidase 1 OS=Zea mays OX=4577 GN=BXL1 PE=3 SV=1	9.764	5	3	3	3	1	1.72504e+07		#VALUE!
High	A0A3L6E4D5	Thioredoxin-like protein CDSP32, chloroplastic OS=Zea mays OX=4577 GN=CDSP32 PE=4 SV=1	9.763	10	3	3	3	1	11631514	1.53661e+06	7.56957
High	B6TK17	DREPP2 protein OS=Zea mays OX=4577 GN=100283627 PE=2 SV=1	9.742	14	3	3	3	1	4.99374e+06	2.92675e+06	1.70624
High	A0A1D6EGZ7	ARM repeat superfamily protein OS=Zea mays OX=4577 GN=100284266 PE=3 SV=1	9.726	7	3	3	3	1	9855168	1.70177e+06	5.79113
High	A0A1D6P1E2	ATP/GTP-binding protein family OS=Zea mays OX=4577 GN=ZEAMMB73_Zm00001d046221 PE=4 SV=1	9.703	3	3	3	2	1	8120660	189069	42.9508
High	A0A317Y1V8	Histidinol dehydrogenase, chloroplastic OS=Zea mays OX=4577 GN=HDH PE=3 SV=1	9.664	7	3	3	3	1	5.34488e+07	4364883	12.2452
High	B4FYN0	Mitochondrial import inner membrane translocase subunit OS=Zea mays OX=4577 GN=100285351 PE=2 SV=1	9.645	41	3	4	3	1	1.94603e+07	4.26749e+06	4.56013
High	A0A1D6MD76	Protease Do-like 1 chloroplastic OS=Zea mays OX=4577 GN=ZEAMMB73_Zm00001d039059 PE=3 SV=1	9.621	7	3	4	3	1	3.42544e+07	1.73781e+06	19.7112
High	A0A3L6DF13	Putative NADH dehydrogenase [ubiquinone] 1 alpha subcomplex subunit 5, mitochondrial OS=Zea mays OX=4577 GN=At5g52840_1 PE=3 SV=1	9.616	15	3	4	2	1	4.536e+06	278882	16.2649
High	A0A3L6FCA0	Uncharacterized protein OS=Zea mays OX=4577 GN=Zm00014a_030011 PE=4 SV=1	9.575	11	3	3	3	1	4042547	734260	5.50561
High	B6U534	PSI-G OS=Zea mays OX=4577 GN=100285458 PE=1 SV=1	9.48	12	3	8	2	1	871172392	64116982	13.5872
High	B6T8Q7	KH domain-containing protein SPIN1 OS=Zea mays OX=4577 GN=100282540 PE=2 SV=1	9.471	14	3	3	3	1	2.43343e+07		#VALUE!
High	B4FT02	C3H1-type domain-containing protein OS=Zea mays OX=4577 PE=2 SV=1	9.468	8	3	3	3	1	24711210		#VALUE!
High	A0A3L6FVS1	Carboxypeptidase OS=Zea mays OX=4577 GN=Zm00014a_004874 PE=3 SV=1	9.465	6	3	3	3	1	1.5345e+07		#VALUE!
High	B6T9T0	O-methyltransferase ZRP4 OS=Zea mays OX=4577 PE=2 SV=1	9.455	9	3	3	3	1	12986494	3.36834e+06	3.85545
High	A0A1D6Q894	Protein CROWDED NUCLEI 1 OS=Zea mays OX=4577 GN=103653975 PE=4 SV=1	9.327	3	3	3	3	1			#VALUE!
High	B4FDY6	Proteasome subunit alpha type OS=Zea mays OX=4577 GN=100193140 PE=2 SV=1	9.237	14	3	3	3	1	2.80593e+07	3919749	7.15845
High	A0A1D6IW19	MIF4G domain-containing protein / MA3 domain-containing protein OS=Zea mays OX=4577 GN=ZEAMMB73_Zm00001d023807 PE=4 SV=1	9.214	4	3	3	3	1	13669262		#VALUE!
High	A0A1D6ILW6	NADPH-dependent thioredoxin reductase 3 OS=Zea mays OX=4577 GN=100216789 PE=4 SV=1	9.175	4	3	5	3	1	72509749	8.45008e+06	8.58095
High	A0A3L6DBB1	Superoxide dismutase OS=Zea mays OX=4577 GN=Zm00014a_001574 PE=3 SV=1	9.166	8	3	4	3	1	2.00286e+07	5.15319e+06	3.88665
High	B6SR38	NAD(P)-linked oxidoreductase superfamily protein OS=Zea mays OX=4577 GN=103639537 PE=2 SV=1	9.119	12	3	3	3	1	28545709	4.22274e+06	6.75999
High	A0A096UAZ3	3-isopropylmalate dehydratase small subunit 2 OS=Zea mays OX=4577 GN=100286245 PE=4 SV=1	9.109	12	3	5	3	1	3.89217e+07	8.59479e+06	4.52852
High	A0A3L6EV48	Flavonol synthase/flavanone 3-hydroxylase OS=Zea mays OX=4577 GN=FL_3 PE=3 SV=1	9.109	5	3	3	3	1	7.48747e+06	1.02941e+06	7.27354
High	B4FLP7	Cysteine desulfurase OS=Zea mays OX=4577 GN=100282194 PE=2 SV=1	9.082	6	3	4	3	1	9.96677e+06	682955	14.5936
High	A0A1D6I2K3	Proton pump-interactor 1 OS=Zea mays OX=4577 GN=103632614 PE=4 SV=1	8.988	4	3	4	1	1	3.50351e+06		#VALUE!
High	A0A3L6EQP5	Uncharacterized protein OS=Zea mays OX=4577 GN=Zm00014a_008797 PE=4 SV=1	8.978	1	3	4	3	1	1.82519e+07	2.23682e+06	8.15975
High	B4G0V9	Seed gene 3 OS=Zea mays OX=4577 GN=100274420 PE=2 SV=1	8.976	14	3	6	3	1	48469466	1.7345e+07	2.79443
High	B6TH74	Histone H2A OS=Zea mays OX=4577 PE=2 SV=1	8.916	15	3	7	1	1			#VALUE!
High	A0A3L6FIS7	Rieske domain-containing protein OS=Zea mays OX=4577 GN=Zm00014a_043379 PE=4 SV=1	8.907	9	3	4	3	1	60743994	5072170	11.9759
High	A0A1D6GVM8	Delta-aminolevulinic acid dehydratase OS=Zea mays OX=4577 GN=ZEAMMB73_Zm00001d014716 PE=4 SV=1	8.853	5	3	3	3	1	2.70269e+07	2.32541e+06	11.6224
High	A0A1D6GCF3	Phenylalanyl-tRNA synthetase OS=Zea mays OX=4577 GN=100194290 PE=3 SV=1	8.793	6	3	3	3	1	8319218		#VALUE!
High	A0A1D6FSB6	DNA helicase OS=Zea mays OX=4577 GN=100193296 PE=3 SV=1	8.771	4	3	4	3	1	14141313	2.64375e+06	5.34896
High	A0A3L6FCQ6	Glycosyltransferase OS=Zea mays OX=4577 GN=UGT72B3_3 PE=3 SV=1	8.764	6	3	3	3	1	131724147		#VALUE!
High	A0A1D6N0Q6	Cell division protein FtsY homolog chloroplastic OS=Zea mays OX=4577 GN=ZEAMMB73_Zm00001d042044 PE=4 SV=1	8.741	7	3	3	3	1	1.67656e+07		#VALUE!
High	A0A3L6DME3	DEAD-box ATP-dependent RNA helicase 56 OS=Zea mays OX=4577 GN=Zm00014a_004546 PE=4 SV=1	8.712	6	3	4	3	1	1.45964e+07	4.68464e+06	3.11579
High	A0A3L6FPP5	L-ascorbate peroxidase OS=Zea mays OX=4577 GN=APX2 PE=3 SV=1	8.705	12	3	3	2	1	1.40032e+07	1.70926e+06	8.19255
High	A0A3L6ELM4	Nascent polypeptide-associated complex subunit beta OS=Zea mays OX=4577 GN=BTF3_2 PE=3 SV=1	8.703	15	3	3	2	1	6.93006e+07	1.61264e+07	4.29735
High	B4FAE1	Ras-related protein RABD2c OS=Zea mays OX=4577 GN=100191848 PE=2 SV=1	8.64	18	3	3	1	1			#VALUE!
High	C0PAT3	Macro domain-containing protein OS=Zea mays OX=4577 PE=2 SV=1	8.631	6	3	3	1	1	6457265	1.29117e+06	5.00109
High	A0A3L6EX03	Aquaporin PIP1-3/PIP1-4 OS=Zea mays OX=4577 GN=Zm00014a_009625 PE=3 SV=1	8.61	12	3	5	1	1			#VALUE!
High	A0A3L6EZP4	Xyloglucan endotransglucosylase/hydrolase OS=Zea mays OX=4577 GN=XTH PE=3 SV=1	8.608	10	3	3	3	1	1.4907e+07	1.21502e+06	12.2689
High	A0A3L6FKK9	Pyrroline-5-carboxylate reductase OS=Zea mays OX=4577 GN=Zm00014a_043528 PE=3 SV=1	8.555	11	3	3	3	1	14746995		#VALUE!
High	A0A3L6ETV9	ADP-ribosylation factor OS=Zea mays OX=4577 GN=ARF1_5 PE=3 SV=1	8.54	12	3	3	3	1	62038042		#VALUE!
High	A0A317Y2H8	Protein PROTON GRADIENT REGULATION 5, chloroplastic OS=Zea mays OX=4577 GN=PGR5_1 PE=4 SV=1	8.498	25	3	3	1	1	7.26727e+06		#VALUE!
High	B6SRH1	NADH dehydrogenase [ubiquinone] iron-sulfur protein 4, mitochondrial OS=Zea mays OX=4577 GN=100281028 PE=2 SV=1	8.455	15	3	4	3	1	6.68716e+06	1153979	5.79487
High	A0A3L6G8A7	ATP-dependent Clp protease proteolytic subunit OS=Zea mays OX=4577 GN=CLPP2_0 PE=3 SV=1	8.447	8	3	7	1	1	2597051	559810	4.63916
High	A0A1D6J7P5	Zeaxanthin epoxidase, chloroplastic OS=Zea mays OX=4577 GN=ZEAMMB73_Zm00001d025545 PE=4 SV=1	8.419	4	3	4	1	1	6275800		#VALUE!
High	A0A1D6G0C7	Rubisco methyltransferase family protein OS=Zea mays OX=4577 GN=ZEAMMB73_Zm00001d011448 PE=4 SV=1	8.378	6	3	3	3	1	1.55371e+07	3.27654e+06	4.74193
High	B6TRE2	Inner membrane protein ALBINO3 OS=Zea mays OX=4577 PE=2 SV=1	8.36	8	3	3	2	1	1.48694e+07	1.06972e+06	13.9002
High	A0A3L6FSV1	Uncharacterized protein OS=Zea mays OX=4577 GN=Zm00014a_025722 PE=4 SV=1	8.342	9	3	3	3	1	3.29355e+07	1.83662e+06	17.9326
High	A0A3L6ELC2	Protease Do-like 9 OS=Zea mays OX=4577 GN=DEGP9_2 PE=3 SV=1	8.326	4	3	3	3	1	5323655		#VALUE!
High	A0A1D6F1X9	Coatomer subunit beta'-3 OS=Zea mays OX=4577 GN=ZEAMMB73_Zm00001d006902 PE=4 SV=1	8.296	7	3	3	1	1			#VALUE!
High	A0A1D6DVH5	Lipoxygenase OS=Zea mays OX=4577 GN=100037805 PE=3 SV=1	8.295	3	3	3	3	1	18530681	641571	28.8833
High	A0A3L6DZG8	Alpha-L-fucosidase OS=Zea mays OX=4577 GN=FUC1_0 PE=3 SV=1	8.252	7	3	3	3	1	1.59303e+07	739454	21.5433
High	B6TUI0	Estradiol 17-beta-dehydrogenase 8 OS=Zea mays OX=4577 PE=2 SV=1	8.25	9	3	3	3	1	84422518	1.58048e+07	5.34158
High	K7UTW6	Plasminogen activator inhibitor 1 RNA-binding protein OS=Zea mays OX=4577 GN=ZEAMMB73_Zm00001d009740 PE=4 SV=1	8.244	11	3	3	3	1	1.31365e+07		#VALUE!
High	A0A3L6F813	Nucleolin 1 OS=Zea mays OX=4577 GN=Os08g0192900_1 PE=4 SV=1	8.24	5	3	4	3	1	2.84038e+07	2.38618e+06	11.9035
High	A0A3L6F7X8	Eukaryotic translation initiation factor 3 subunit G OS=Zea mays OX=4577 GN=eif3g PE=3 SV=1	8.231	9	3	3	3	1	4.44896e+06	2.13759e+06	2.08129
High	A0A3L6ETD7	Clathrin light chain 2 OS=Zea mays OX=4577 GN=Os06g0731800 PE=3 SV=1	8.172	4	3	3	2	1	1.05375e+06	5.01245e+06	0.210226
High	A0A3L6D7Y5	THO complex subunit 4A (Fragment) OS=Zea mays OX=4577 GN=ALY1_1 PE=4 SV=1	8.121	11	3	4	3	1	2.55926e+07	1.19548e+07	2.14078
High	A0A1D6L6A9	Malate dehydrogenase OS=Zea mays OX=4577 GN=ZEAMMB73_Zm00001d034241 PE=3 SV=1	8.106	9	3	3	1	1	3823497		#VALUE!
High	D2JSP9	ATP synthase protein MI25 OS=Zea mays OX=4577 GN=atp4 PE=2 SV=1	8.033	13	3	3	3	1	52206653		#VALUE!
High	A0A3L6ESF8	60S ribosomal protein L30 OS=Zea mays OX=4577 GN=RPL30_2 PE=3 SV=1	8.004	28	3	4	1	1	8907323		#VALUE!
High	A0A3L6DXB7	FRIGIDA-like protein OS=Zea mays OX=4577 GN=Zm00014a_018457 PE=3 SV=1	7.985	5	3	3	3	1	9.1151e+06		#VALUE!
High	A0A1D6GKX7	Threonyl-tRNA synthetase OS=Zea mays OX=4577 GN=103626016 PE=3 SV=1	7.963	3	3	4	1	1	2.25028e+07	3.71313e+06	6.06033
High	P25706	NAD(P)H-quinone oxidoreductase subunit 1, chloroplastic OS=Zea mays OX=4577 GN=ndhA PE=2 SV=3	7.944	5	3	3	3	1	8429679		#VALUE!
High	A0A3L6EI48	Acetylornithine deacetylase OS=Zea mays OX=4577 GN=At4g17830 PE=4 SV=1	7.922	9	3	3	3	1	25189269		#VALUE!
High	A0A3L6DBM5	Putative inactive receptor kinase RLK902 OS=Zea mays OX=4577 GN=RLK902_0 PE=4 SV=1	7.895	5	3	4	3	1	16135505	1.34556e+06	11.9916
High	A0A3L6G610	Putative glutathione S-transferase GSTU6 OS=Zea mays OX=4577 GN=GSTU6_8 PE=3 SV=1	7.879	14	3	3	3	1	2.54109e+06		#VALUE!
High	A0A3L6FQ93	(S)-2-hydroxy-acid oxidase OS=Zea mays OX=4577 GN=GLO4 PE=3 SV=1	7.848	3	3	3	3	1	5.8056e+06	2.17964e+06	2.66356
High	B6UAB8	Lipid binding protein OS=Zea mays OX=4577 PE=2 SV=1	7.795	16	3	3	3	1	3.78492e+07		#VALUE!
High	B8A1C0	Proliferating cell nuclear antigen OS=Zea mays OX=4577 GN=ZEAMMB73_Zm00001d018415 PE=2 SV=1	7.715	9	3	3	3	1	8.60616e+06	1.27625e+06	6.74331
High	I2E7T9	EMB12 OS=Zea mays OX=4577 GN=Emb12 PE=2 SV=1	7.699	9	3	3	3	1	14449777	719132	20.0934
High	A0A3L6GAJ9	Long chain acyl-CoA synthetase 1 OS=Zea mays OX=4577 GN=LACS1_1 PE=4 SV=1	7.634	5	3	3	3	1	4.05108e+06		#VALUE!
High	K7TVE3	UDP-glucose-fructose-phosphate glucosyltransferase OS=Zea mays OX=4577 GN=100384028 PE=3 SV=1	7.586	3	3	3	2	1	5877214	2131069	2.75787
High	B6TFN1	NAD(P)H dehydrogenase (quinone) OS=Zea mays OX=4577 GN=100283201 PE=2 SV=1	7.575	19	3	3	3	1	26424455	5.4191e+06	4.87617
High	C4J9Y2	Aluminum-induced protein homolog1 OS=Zea mays OX=4577 GN=100502283 PE=2 SV=1	7.516	13	3	3	3	1	1.65315e+07	4778155	3.45981
High	A0A3L6FS13	GrpE protein homolog OS=Zea mays OX=4577 GN=grpE_3 PE=3 SV=1	7.457	7	3	4	3	1	57433581	1.46362e+07	3.92408
High	B4FBA4	9,10-9,10 carotenoid cleavage dioxygenase 1 OS=Zea mays OX=4577 GN=732715 PE=2 SV=1	7.414	5	3	5	1	1	4468692	1.43841e+06	3.10669
High	A0A1D6HVP3	Viviparous9 OS=Zea mays OX=4577 GN=542604 PE=4 SV=1	7.325	4	3	3	3	1	33143139	12175410	2.72214
High	A0A1D6MBR1（Zm00001d038894）	Serine/threonine-protein kinase STN7 chloroplastic OS=Zea mays OX=4577 GN=ZEAMMB73_Zm00001d038894 PE=4 SV=1	7.306	5	3	4	3	1	22606224	4.25336e+06	5.31491
High	A0A1D6QD32	Lysine ketoglutarate reductase OS=Zea mays OX=4577 GN=541648 PE=4 SV=1	7.306	3	3	3	3	1			#VALUE!
High	A0A1D6J9R4	Polyadenylate-binding protein OS=Zea mays OX=4577 GN=ZEAMMB73_Zm00001d025801 PE=3 SV=1	7.245	5	3	3	3	1	10954627	2.1271e+06	5.15002
High	A0A1D6ME97	Hypersensitive induced reaction3 OS=Zea mays OX=4577 GN=541821 PE=4 SV=1	7.221	9	3	4	2	1	41305441		#VALUE!
High	A0A1D6L210	NADH dehydrogenase [ubiquinone] iron-sulfur protein 1 mitochondrial OS=Zea mays OX=4577 GN=100280404 PE=3 SV=1	7.195	3	3	3	3	1	2.31136e+07	4.23926e+06	5.45229
High	A0A3L6E118	Glucose-6-phosphate isomerase OS=Zea mays OX=4577 GN=PGI1_1 PE=3 SV=1	7.139	5	3	4	1	1	20744702	5.89333e+06	3.52003
High	A0A1D6N531	Lipoxygenase OS=Zea mays OX=4577 GN=541856 PE=3 SV=1	7.139	3	3	4	3	1	2.96374e+07	1.74279e+06	17.0057
High	A0A3L6G5A5	Eukaryotic translation initiation factor isoform 4G-1 OS=Zea mays OX=4577 GN=Zm00014a_004778 PE=4 SV=1	7.098	4	3	3	1	1			#VALUE!
High	A0A1D6HBA0	ATATH13 OS=Zea mays OX=4577 GN=ZEAMMB73_Zm00001d016926 PE=4 SV=1	7.054	3	3	5	3	1	200298173	77402861	2.58774
High	A0A1D6NVW1	ATP-dependent Clp protease proteolytic subunit OS=Zea mays OX=4577 GN=ZEAMMB73_Zm00001d045430 PE=3 SV=1	7.047	8	3	3	3	1	1.24206e+07		#VALUE!
High	B4FRC8	FAD/NAD(P)-binding oxidoreductase OS=Zea mays OX=4577 GN=100282665 PE=2 SV=1	6.921	17	3	3	3	1	1.61672e+07	3.87095e+06	4.17654
High	A0A1D6H8U6	3-oxoacyl-[acyl-carrier-protein] reductase OS=Zea mays OX=4577 GN=100274506 PE=3 SV=1	6.888	8	3	3	3	1	2.28559e+07	3.72531e+06	6.13532
High	A0A1D6L4F0	Exhydrolase II OS=Zea mays OX=4577 GN=ZEAMMB73_Zm00001d034017 PE=3 SV=1	6.771	4	3	4	2	1	6937375	2539648	2.73163
High	A0A3L6EVL4	Chlorophyll(Ide) b reductase NOL, chloroplastic OS=Zea mays OX=4577 GN=NOL PE=3 SV=1	6.613	9	3	3	3	1	12387670		#VALUE!
High	A0A1D6JKW7	Remorin OS=Zea mays OX=4577 GN=ZEAMMB73_Zm00001d027330 PE=3 SV=1	6.573	18	3	3	3	1	8.68961e+06	5.40544e+06	1.60757
High	A0A3L6G2E2	Nuclear pore complex protein GP210 OS=Zea mays OX=4577 GN=GB210_1 PE=3 SV=1	6.556	1	3	3	3	1	1.76809e+07	305437	57.8873
High	A0A1D6NMY4	DNA helicase OS=Zea mays OX=4577 GN=ZEAMMB73_Zm00001d044540 PE=3 SV=1	6.33	4	3	3	3	1	2341881	331648	7.06135
High	A0A1D6I3K9	Endo-1,3(4)-beta-glucanase OS=Zea mays OX=4577 GN=100216714 PE=3 SV=1	6.313	4	3	3	3	1	1.32434e+07		#VALUE!
High	A0A3L6DBH9	Ribulose-phosphate 3-epimerase OS=Zea mays OX=4577 GN=RPE_0 PE=3 SV=1	6.308	9	3	6	3	1	179036886	20103467	8.90577
High	A0A5P8KLD1	30S ribosomal protein S11, chloroplastic OS=Zea mays OX=4577 GN=rps11 PE=3 SV=1	6.294	11	3	4	3	1	1.89915e+08	6.19689e+07	3.06469
High	B6TKR7	Dirigent protein OS=Zea mays OX=4577 PE=2 SV=1	6.242	7	3	5	2	1	19818344	29843288	0.66408
High	A0A1D6F9P9	Ubiquitinyl hydrolase 1 OS=Zea mays OX=4577 GN=100383827 PE=3 SV=1	6.238	2	3	3	3	1	8.13894e+06	1.05116e+06	7.74282
High	A0A1D6M0Q5	AIR carboxylase OS=Zea mays OX=4577 GN=103630165 PE=3 SV=1	6.209	4	3	3	3	1	2.16425e+06		#VALUE!
High	A0A3L6EGD0	Uncharacterized protein OS=Zea mays OX=4577 GN=Zm00014a_033644 PE=4 SV=1	5.818	11	3	3	3	1	8.9057e+06	703652	12.6564
High	A0A1D6KEB0	RNA-binding (RRM/RBD/RNP motifs) family protein OS=Zea mays OX=4577 GN=100191891 PE=4 SV=1	5.658	5	3	3	3	1	2.9821e+06	1.14732e+06	2.59918
High	A0A3L6EK18	UDP-glucose 6-dehydrogenase OS=Zea mays OX=4577 GN=UGD5_1 PE=3 SV=1	5.324	3	3	3	3	1	1.37496e+07	3.18224e+06	4.32072
High	A0A1D6K1X2	ABC transporter E family member 2 OS=Zea mays OX=4577 GN=103634615 PE=4 SV=1	5.279	4	3	3	3	1	1.73344e+07	2.30584e+06	7.51761
High	A0A1D6KW13	Subtilisin-like protease SBT1.8 OS=Zea mays OX=4577 GN=ZEAMMB73_Zm00001d033039 PE=3 SV=1	5.19	5	3	3	3	1	1.70258e+07	3350182	5.08204
High	A0A3L6GBL5	Beta-D-xylosidase 4 OS=Zea mays OX=4577 GN=BXL4 PE=3 SV=1	5.076	2	3	3	2	1	1.78608e+06		#VALUE!
High	A0A1D6PN12	Serine/arginine-rich SC35-like splicing factor SCL30 OS=Zea mays OX=4577 GN=ZEAMMB73_Zm00001d048609 PE=4 SV=1	4.11	7	3	3	3	1	6.28551e+06	618664	10.1598
High	A0A5P8KLE5	Photosystem II reaction center protein H OS=Zea mays OX=4577 GN=psbH PE=3 SV=1	20.956	23	2	8	2	1	928488153	7226928	128.476
High	A0A1D6GYL6	Nucleic acid-binding OB-fold-like protein OS=Zea mays OX=4577 GN=103626522 PE=4 SV=1	17.066	3	2	5	2	1	2.94126e+07	6.1794e+06	4.75978
High	B6TL28	60S ribosomal protein L29 OS=Zea mays OX=4577 PE=2 SV=1	16.791	13	2	8	2	1	1.85397e+08	3.04547e+07	6.08764
High	B6U5J6	Uncharacterized protein OS=Zea mays OX=4577 PE=2 SV=1	15.879	11	2	7	2	1	9.59384e+07	1.57114e+07	6.10628
High	A0A1D6NR59	Probable alanine--tRNA ligase, chloroplastic OS=Zea mays OX=4577 GN=ZEAMMB73_Zm00001d044745 PE=3 SV=1	15.245	3	2	4	2	1	1.70395e+07	2.54459e+06	6.69636
High	A0A3L6G0X3	Ribonucleoprotein, chloroplastic OS=Zea mays OX=4577 GN=ROC5_2 PE=4 SV=1	14.338	8	2	6	2	1	54931779	8.43093e+06	6.5155
High	A0A3L6FB38	V-type proton ATPase subunit OS=Zea mays OX=4577 GN=Os01g0587000 PE=3 SV=1	14.203	6	2	5	1	1	65619480	3.53306e+06	18.573
High	B6SJR3	Mitochondrial import receptor subunit TOM7-1 OS=Zea mays OX=4577 GN=100283851 PE=2 SV=1	13.453	22	2	5	2	1	1.50709e+07	8.58379e+06	1.75574
High	A0A096RWW7	Chlorophyll a-b binding protein, chloroplastic OS=Zea mays OX=4577 GN=100273427 PE=3 SV=1	13.344	9	2	5	2	1	72616008		#VALUE!
High	B6TKC3	Protein CHAPERONE-LIKE PROTEIN OF POR1 chloroplastic OS=Zea mays OX=4577 GN=100276880 PE=2 SV=1	13.052	9	2	3	2	1	68336587	7.64316e+06	8.94088
High	A0A1D6GEX5	Short chain alcohol dehydrogenase1 OS=Zea mays OX=4577 GN=100282128 PE=4 SV=1	12.965	6	2	6	2	1	39839368	2.71991e+06	14.6473
High	A0A1D6GF76	Cytochrome b-c1 complex subunit 7 OS=Zea mays OX=4577 GN=100383274 PE=3 SV=1	12.793	7	2	5	1	1	6.01045e+07	3.79526e+06	15.8367
High	A0A1D6JSU6	SecY protein transport family protein OS=Zea mays OX=4577 GN=ZEAMMB73_Zm00001d028201 PE=3 SV=1	12.501	3	2	5	2	1	1.53273e+07	3.54449e+06	4.32426
High	B6SXI1	CP12-1 OS=Zea mays OX=4577 PE=2 SV=1	12.353	18	2	3	2	1	14504543		#VALUE!
High	A0A3L6ECU0	Uncharacterized protein OS=Zea mays OX=4577 GN=Zm00014a_024068 PE=4 SV=1	12.242	17	2	3	2	1	1.45092e+07	7.32811e+06	1.97993
High	A0A3L6EA00	Mitochondrial outer membrane protein porin 2 OS=Zea mays OX=4577 GN=VDAC2_0 PE=3 SV=1	12.055	10	2	3	2	1	2.7795e+07		#VALUE!
High	A0A1D6M2W3	Heavy metal transport/detoxification superfamily protein OS=Zea mays OX=4577 GN=ZEAMMB73_Zm00001d038047 PE=4 SV=1	11.951	22	2	3	2	1	10175504		#VALUE!
High	A0A3L6FM96	Translocon-associated protein subunit beta OS=Zea mays OX=4577 GN=SSR2 PE=4 SV=1	11.876	12	2	3	2	1	1.79032e+07		#VALUE!
High	A0A3L6DSG5	Gamma carbonic anhydrase 1, mitochondrial OS=Zea mays OX=4577 GN=GAMMACA1_0 PE=4 SV=1	11.811	10	2	3	2	1	6.26974e+07	5.10052e+06	12.2924
High	B6SK40	Mitochondrial import receptor subunit TOM20 OS=Zea mays OX=4577 PE=2 SV=1	11.748	11	2	3	2	1	11777711		#VALUE!
High	C0P7S8	Chaperone DNA J homolog1 OS=Zea mays OX=4577 GN=100382437 PE=2 SV=1	11.747	6	2	3	2	1	33987692	5.91862e+06	5.74251
High	B6SP06	Glycine-rich protein 2b OS=Zea mays OX=4577 PE=2 SV=1	11.734	15	2	5	2	1	1.37746e+07	5.53993e+06	2.48643
High	A0A1D6LNB9	Leucine-rich repeat (LRR) family protein OS=Zea mays OX=4577 GN=100273704 PE=4 SV=1	11.703	4	2	3	1	1			#VALUE!
High	A0A3L6DTB3	Protein ZINC INDUCED FACILITATOR-LIKE 1 OS=Zea mays OX=4577 GN=ZIFL1_5 PE=4 SV=1	11.642	5	2	9	2	1	1.6882e+08	3.36264e+07	5.02047
High	B6TP36	Prohibitin OS=Zea mays OX=4577 PE=2 SV=1	11.528	7	2	6	2	1	1.30564e+08	16224237	8.04748
High	A0A317Y2F8	Uncharacterized protein OS=Zea mays OX=4577 GN=Zm00014a_027338 PE=4 SV=1	11.305	13	2	3	2	1	25360234		#VALUE!
High	B6TWK5	Cytochrome c oxidase polypeptide Vb OS=Zea mays OX=4577 PE=2 SV=1	11.25	19	2	3	2	1	1.17237e+07		#VALUE!
High	A0A3L6DZG1	Chlorophyll a-b binding protein, chloroplastic OS=Zea mays OX=4577 GN=CAB7_1 PE=3 SV=1	11.233	11	2	5	2	1	41503924	30816668	1.3468
High	A0A3L6GBU3	Small nuclear ribonucleoprotein Sm D1 OS=Zea mays OX=4577 GN=Zm00014a_043598 PE=3 SV=1	11.231	6	2	4	2	1	41772302	2.17527e+06	19.2033
High	B4FTV4	Uncharacterized protein OS=Zea mays OX=4577 PE=2 SV=1	11.227	12	2	3	2	1	22058543	26443540	0.834175
High	A0A3L6F2U8	SKP1-like protein 1B OS=Zea mays OX=4577 GN=Zm00014a_022565 PE=3 SV=1	11.203	10	2	6	2	1	192796328	13589960	14.1867
High	A0A3L6G195	Protein PYRICULARIA ORYZAE RESISTANCE 21 OS=Zea mays OX=4577 GN=PI21_2 PE=4 SV=1	11.115	12	2	5	2	1	81578054	5.02043e+06	16.2492
High	A0A3L6FHX5	ABC transporter F family member 1 OS=Zea mays OX=4577 GN=Zm00014a_036241 PE=4 SV=1	11.087	5	2	3	2	1	1.30701e+07		#VALUE!
High	A0A1D6E1J3	Heavy metal transport/detoxification superfamily protein OS=Zea mays OX=4577 GN=103646010 PE=4 SV=1	11.036	7	2	3	2	1	6.69643e+07	1.65157e+07	4.05458
High	A0A3L6FYF7	Ubiquitin-like protein 5 OS=Zea mays OX=4577 GN=UBL5 PE=4 SV=1	10.925	18	2	3	2	1	22120528		#VALUE!
High	A0A3L6FCV2	ATP-dependent Clp protease proteolytic subunit OS=Zea mays OX=4577 GN=CLPR4 PE=3 SV=1	10.898	8	2	4	2	1	5.29648e+07	3248126	16.3063
High	A0A3L6FUG5	Guanine deaminase OS=Zea mays OX=4577 GN=guaD_2 PE=4 SV=1	10.838	11	2	4	2	1	3.21852e+07	5.98577e+06	5.37695
High	B6U6U2	Hexose transporter OS=Zea mays OX=4577 GN=100285573 PE=2 SV=1	10.669	3	2	3	2	1	2.42581e+07	3.87101e+06	6.26661
High	B1PEY4	Superoxide dismutase [Cu-Zn] OS=Zea mays OX=4577 GN=100136885 PE=2 SV=1	10.662	14	2	3	2	1	135413560	1.29972e+07	10.4187
High	A0A1D6L312	Peptidase, M50 family OS=Zea mays OX=4577 GN=ZEAMMB73_Zm00001d033872 PE=4 SV=1	10.613	4	2	4	1	1	2.15658e+07	2.88097e+06	7.48561
High	B4G237	Histone H2A OS=Zea mays OX=4577 GN=ZEAMMB73_Zm00001d006547 PE=2 SV=1	10.548	24	2	5	1	1	35474533		#VALUE!
High	A0A317Y4L8	4a-hydroxytetrahydrobiopterin dehydratase OS=Zea mays OX=4577 GN=Zm00014a_019847 PE=3 SV=1	10.492	13	2	5	2	1	3.46324e+07	9.53562e+06	3.6319
High	A0A1D6LFE5	40S ribosomal protein S29 OS=Zea mays OX=4577 GN=ZEAMMB73_Zm00001d035312 PE=3 SV=1	10.484	13	2	4	2	1	210325112	28080200	7.49016
High	A0A1D6M458	1-deoxy-D-xylulose-5-phosphate synthase OS=Zea mays OX=4577 GN=ZEAMMB73_Zm00001d038170 PE=3 SV=1	10.482	3	2	3	2	1	12756546	5.33856e+06	2.38951
High	B4FPA4	Non-specific lipid transfer protein-like 1 OS=Zea mays OX=4577 GN=100276627 PE=2 SV=1	10.454	15	2	4	2	1	63237150	28437254	2.22374
High	A0A3L6FNI2	ATP synthase subunit epsilon, mitochondrial OS=Zea mays OX=4577 GN=ATP5E_1 PE=3 SV=1	10.451	29	2	4	2	1	45574565	7.30008e+06	6.24302
High	B6SQE1	COX VIIa-like protein OS=Zea mays OX=4577 GN=100285185 PE=2 SV=1	10.425	31	2	3	2	1	76786842	2.0817e+07	3.68866
High	B6STJ4	Uncharacterized protein OS=Zea mays OX=4577 PE=2 SV=1	10.311	9	2	4	2	1	22386174	1.73225e+06	12.9232
High	C0PGG0	LRRNT_2 domain-containing protein OS=Zea mays OX=4577 PE=2 SV=1	10.296	7	2	3	2	1	1.15068e+07	152866	75.2736
High	A0A1D6IKI2	RNA binding protein 1 OS=Zea mays OX=4577 GN=ZEAMMB73_Zm00001d022237 PE=4 SV=1	10.242	7	2	8	1	1	137738080	53631527	2.56823
High	Q5K097	NADH dehydrogenase, subunit 9 OS=Zea mays OX=4577 GN=nad9 PE=2 SV=1	10.171	13	2	3	2	1	8.46491e+06		#VALUE!
High	A0A3L6EUU8	Serine/arginine-rich splicing factor RSZ21 OS=Zea mays OX=4577 GN=Zm00014a_008330 PE=4 SV=1	10.112	7	2	3	2	1	28069079	7.07736e+06	3.96604
High	A0A1D6L143	Beta-glucosidase OS=Zea mays OX=4577 GN=100284659 PE=3 SV=1	10.104	3	2	4	1	1			#VALUE!
High	A0A1D6KW93	Uncharacterized protein OS=Zea mays OX=4577 GN=103643638 PE=4 SV=1	9.996	1	2	3	2	1	1.02336e+07	1.27106e+06	8.05127
High	B6UA70	DCD domain-containing protein OS=Zea mays OX=4577 PE=2 SV=1	9.906	3	2	3	2	1	7.95104e+06	617422	12.8778
High	A0A1D6N522	Lipoxygenase OS=Zea mays OX=4577 GN=100037802 PE=3 SV=1	9.86	2	2	3	2	1	2.8381e+07	1.56595e+06	18.1238
High	A0A1D6JZE3	Mitochondrial succinate-fumarate transporter 1 OS=Zea mays OX=4577 GN=100191274 PE=3 SV=1	9.838	5	2	3	2	1	1.67107e+07		#VALUE!
High	A0A317YC31	Proline-rich protein 4 OS=Zea mays OX=4577 GN=PRP4_2 PE=4 SV=1	9.817	3	2	4	1	1	3.86371e+07	1.74624e+07	2.21259
High	B6TQK0	AT5g02160-like protein OS=Zea mays OX=4577 GN=100277183 PE=2 SV=1	9.746	16	2	4	2	1	4.50858e+07	7.05949e+06	6.38655
High	A0A3L6FHW2	50S ribosomal protein L31 OS=Zea mays OX=4577 GN=RPL31_2 PE=3 SV=1	9.641	21	2	4	2	1	218559735	20396652	10.7155
High	B6TLY3	ATP-dependent RNA helicase dhh1 OS=Zea mays OX=4577 GN=100283799 PE=2 SV=1	9.497	6	2	3	2	1	2.70042e+07	6.10216e+06	4.42535
High	A0A3L6DWV0	Uncharacterized protein OS=Zea mays OX=4577 GN=Zm00014a_004638 PE=4 SV=1	9.426	12	2	3	2	1	1.52108e+07	844993	18.0011
High	A0A1D6DQH1	Acetyl-coenzyme A synthetase OS=Zea mays OX=4577 GN=103646525 PE=3 SV=1	9.268	3	2	3	2	1	5.31687e+08	1570846	338.472
High	A0A1D6NUF5	Metaxin OS=Zea mays OX=4577 GN=ZEAMMB73_Zm00001d045193 PE=3 SV=1	9.222	7	2	3	2	1	27831840		#VALUE!
High	A0A3L6FTA1	Uncharacterized protein OS=Zea mays OX=4577 GN=Zm00014a_027366 PE=3 SV=1	9.169	8	2	3	2	1	3.16739e+07	613642	51.6163
High	A0A3L6FKY0	Subtilisin-like protease SBT5.6 OS=Zea mays OX=4577 GN=SBT5.6 PE=3 SV=1	9.167	2	2	5	1	1	2.66157e+06	855254	3.11203
High	A0A3L6FB39	Nuclear transport factor 2 OS=Zea mays OX=4577 GN=NTF2_1 PE=4 SV=1 （入核）	9.099	9	2	4	2	1	3.54766e+07	12483907	2.84179
High	B4FAJ9	Subtilisin-like serine endopeptidase family protein OS=Zea mays OX=4577 GN=100191892 PE=2 SV=1	9.097	3	2	3	2	1	30637062	4.98336e+06	6.14787
High	A0A3L6DE05	Aspartyl protease family protein OS=Zea mays OX=4577 GN=At5g10770_0 PE=3 SV=1	9.086	4	2	4	2	1	2.48948e+07	4.94813e+06	5.03116
High	Q9SBX4	Proline-rich protein OS=Zea mays OX=4577 GN=542000 PE=2 SV=1	9.064	3	2	5	1	1	10496168		#VALUE!
High	A0A1D6IP08	Uncharacterized protein OS=Zea mays OX=4577 GN=ZEAMMB73_Zm00001d022553 PE=4 SV=1	8.864	17	2	2	2	1	27700599	11395821	2.43077
High	A0A3L6FJV7	Uncharacterized protein OS=Zea mays OX=4577 GN=At4g28440_0 PE=4 SV=1	8.835	9	2	3	2	1	1.86565e+07		#VALUE!
High	B6SJ79	Mitochondrial NADH ubiquinone oxidoreductase 13kD-like subunit OS=Zea mays OX=4577 PE=2 SV=1	8.772	19	2	5	2	1	3.36939e+07	6.69746e+06	5.03085
High	A0A3L6F0X0	Heterodimeric geranylgeranyl pyrophosphate synthase small subunit, chloroplastic OS=Zea mays OX=4577 GN=GGR_0 PE=3 SV=1	8.767	15	2	2	2	1	4.21357e+06		#VALUE!
High	O50015	Malic enzyme OS=Zea mays OX=4577 GN=me PE=3 SV=1	8.758	9	2	6	1	1			#VALUE!	Phospho [S495; S496; S507; T510; S511]
High	A0A3L6EJ33	Xyloglucan:xyloglucosyl transferase OS=Zea mays OX=4577 GN=XTH23 PE=4 SV=1	8.656	8	2	3	2	1	18810255		#VALUE!
High	A0A1D6I0S8	Rhodanese-like domain-containing protein 9 chloroplastic OS=Zea mays OX=4577 GN=ZEAMMB73_Zm00001d019899 PE=4 SV=1	8.611	11	2	2	2	1			#VALUE!
High	A0A3L6DXU7	PSI-G OS=Zea mays OX=4577 GN=PSAG PE=3 SV=1	8.584	13	2	8	1	1	488824064	32023107	15.2647
High	A0A1D6HTK0	Peptidylprolyl isomerase OS=Zea mays OX=4577 GN=100274576 PE=4 SV=1	8.575	4	2	2	2	1			#VALUE!
High	A0A3L6F482	Pyruvate kinase OS=Zea mays OX=4577 GN=Os11g0148500_0 PE=3 SV=1	8.531	5	2	2	2	1	9155676		#VALUE!
High	B4FK45	Metallo-hydrolase/oxidoreductase superfamily protein OS=Zea mays OX=4577 GN=100276924 PE=2 SV=1	8.32	9	2	3	2	1	7.79379e+06	996163	7.82381
High	A0A1D6KKC7	Purple acid phosphatase OS=Zea mays OX=4577 GN=ZEAMMB73_Zm00001d031657 PE=3 SV=1	8.312	4	2	3	2	1	20270674	3.03438e+06	6.68034
High	A0A3L6EHM5	Acetolactate synthase OS=Zea mays OX=4577 GN=ALS1 PE=3 SV=1	8.311	4	2	2	2	1	3.55853e+06	6.68851e+06	0.532037
High	B8A0J4	Phospholipase D OS=Zea mays OX=4577 PE=2 SV=1	8.304	3	2	3	2	1	2.18174e+07		#VALUE!
High	A0A060D7E2	mTERF transcription factor (Fragment) OS=Zea mays OX=4577 GN=mTRF4 PE=3 SV=1	8.255	6	2	2	2	1	11510835	2.24346e+06	5.13084
High	A0A1D6GZE7	RuvB-like helicase OS=Zea mays OX=4577 GN=100272912 PE=3 SV=1	8.231	4	2	3	2	1	1.5965e+07		#VALUE!
High	A0A3L6E0Z9	PGR5-like protein 1A, chloroplastic OS=Zea mays OX=4577 GN=Zm00014a_027975 PE=4 SV=1	8.224	8	2	3	2	1	1.72866e+07	1.34907e+06	12.8137
High	A0A1D6HTP3	40S ribosomal protein S23-2 OS=Zea mays OX=4577 GN=ZEAMMB73_Zm00001d018970 PE=3 SV=1	8.22	7	2	3	1	1	44848249		#VALUE!
High	A0A1D6LSD9	Transducin/WD40 repeat-like superfamily protein OS=Zea mays OX=4577 GN=103629787 PE=4 SV=1	8.186	5	2	3	2	1	1.30189e+07	510632	25.4956
High	A0A317YFY5	NADH dehydrogenase [ubiquinone] 1 alpha subcomplex subunit 13-B OS=Zea mays OX=4577 GN=At2g33220_0 PE=3 SV=1	8.185	13	2	3	2	1	4822960	3227216	1.49446
High	B6U5G4	Glutathione S-transferase GSTU6 OS=Zea mays OX=4577 PE=2 SV=1	8.181	8	2	3	2	1	11122366		#VALUE!
High	A0A1D6PBU4	Adenylosuccinate lyase OS=Zea mays OX=4577 GN=ZEAMMB73_Zm00001d047603 PE=3 SV=1	8.178	4	2	3	2	1	2.01658e+07	2.08418e+06	9.67563
High	A0A3L6EBM5	ATP-dependent 6-phosphofructokinase 3 OS=Zea mays OX=4577 GN=PFK3_4 PE=4 SV=1	8.171	2	2	2	2	1	10404375		#VALUE!
High	A0A1D6QHM8	Putative 2-carboxy-D-arabinitol-1-phosphatase OS=Zea mays OX=4577 GN=ZEAMMB73_Zm00001d052519 PE=4 SV=1	8.099	5	2	2	2	1	2.20289e+06		#VALUE!
High	B6TQP9	Lipid transfer protein OS=Zea mays OX=4577 GN=100191531 PE=2 SV=1	8.063	14	2	2	2	1	50590384		#VALUE!
High	A0A3L6FEB9	Protein LOW PSII ACCUMULATION 1, chloroplastic OS=Zea mays OX=4577 GN=LPA1_5 PE=4 SV=1	8.058	4	2	3	2	1	15243460		#VALUE!
High	B6UIP6	Transposon protein OS=Zea mays OX=4577 PE=2 SV=1	8.019	16	2	3	2	1	8507481	2694092	3.15783
High	A0A1D6GW42	Uncharacterized protein OS=Zea mays OX=4577 GN=ZEAMMB73_Zm00001d014753 PE=3 SV=1	8.013	3	2	2	2	1			#VALUE!
High	A0A3L6DWH1	Germin-like protein OS=Zea mays OX=4577 GN=Os05g0277500 PE=3 SV=1	8.004	13	2	2	2	1	9963870	2.45987e+06	4.05057
High	A0A3L6FUL5	60S ribosomal protein L22-2 OS=Zea mays OX=4577 GN=RPL22B_2 PE=3 SV=1	8.001	20	2	3	1	1	10745374		#VALUE!
High	B6SQL3	Copper transport protein CCH OS=Zea mays OX=4577 GN=ZEAMMB73_Zm00001d016691 PE=2 SV=1	7.958	24	2	2	2	1	31525505	1.37154e+06	22.9855
High	B6TCN7	Threonine endopeptidase OS=Zea mays OX=4577 GN=100282910 PE=2 SV=1	7.924	8	2	3	2	1	4587429		#VALUE!
High	A0A1D6FYA0	V-type proton ATPase subunit d2 OS=Zea mays OX=4577 GN=ZEAMMB73_Zm00001d011238 PE=4 SV=1	7.843	6	2	5	1	1	10152834	9847263	1.03103
High	A0A317YL31	Putative zinc metalloprotease EGY3, chloroplastic OS=Zea mays OX=4577 GN=EGY3 PE=4 SV=1	7.824	4	2	4	1	1			#VALUE!
High	B6TX73	ATP-dependent Clp protease proteolytic subunit OS=Zea mays OX=4577 PE=2 SV=1	7.817	11	2	2	1	1	4.08778e+06		#VALUE!
High	O48950	Sec-independent protein translocase protein TATB, chloroplastic OS=Zea mays OX=4577 GN=TATB PE=1 SV=1	7.813	12	2	3	2	1	12994056	5.8764e+06	2.21123
High	A0A096QB26	Thiol disulfide interchange protein txlA OS=Zea mays OX=4577 GN=ZEAMMB73_Zm00001d013184 PE=4 SV=1	7.776	12	2	2	2	1	15287572	1.7584e+06	8.69404
High	A0A1D6GPB2	Peptide-N4-(N-acetyl-beta-glucosaminyl)asparagine amidase A protein OS=Zea mays OX=4577 GN=ZEAMMB73_Zm00001d013995 PE=4 SV=1	7.684	4	2	2	2	1	1.76177e+07		#VALUE!
High	A0A1D6NDJ5	Malic enzyme OS=Zea mays OX=4577 GN=ZEAMMB73_Zm00001d043601 PE=3 SV=1	7.652	4	2	2	1	1	5893530		#VALUE!
High	A0A1D6KX35	Ornithine aminotransferase OS=Zea mays OX=4577 GN=100191445 PE=3 SV=1	7.631	4	2	2	2	1	3.30729e+06		#VALUE!
High	B6THD2	Glucan endo-1,3-beta-D-glucosidase OS=Zea mays OX=4577 PE=2 SV=1	7.612	6	2	2	2	1	3.61871e+06	1180346	3.0658
High	B4FHN3	L-ascorbate peroxidase OS=Zea mays OX=4577 GN=100194161 PE=2 SV=1	7.61	7	2	2	2	1	1.67255e+07	11589195	1.4432
High	A0A3L6GC77	Ras-related protein Rab-2-B OS=Zea mays OX=4577 GN=Zm00014a_043592 PE=4 SV=1	7.605	4	2	2	2	1	5.0822e+06		#VALUE!
High	A0A3L6DI24	FT-interacting protein 1 OS=Zea mays OX=4577 GN=FTIP1_10 PE=3 SV=1	7.604	3	2	3	2	1	19512644	6.61468e+06	2.9499
High	A0A3L6G6D4	NDR1/HIN1-like protein 1 OS=Zea mays OX=4577 GN=NHL1_5 PE=4 SV=1	7.589	11	2	2	2	1	5.19179e+06		#VALUE!
High	A0A1D6QMQ2	Nuclear speckle RNA-binding protein A OS=Zea mays OX=4577 GN=100382777 PE=4 SV=1	7.558	7	2	2	2	1	6122654		#VALUE!
High	A0A317YH94	NHL repeat-containing protein 2 OS=Zea mays OX=4577 GN=Nhlrc2 PE=4 SV=1	7.527	2	2	2	2	1			#VALUE!
High	A0A3L6E818	11S globulin seed storage protein 2 OS=Zea mays OX=4577 GN=11S2 PE=3 SV=1	7.512	7	2	2	1	1	4.08513e+06		#VALUE!
High	A0A3L6DDK8	VPS37 C-terminal domain-containing protein OS=Zea mays OX=4577 GN=At5g64816_1 PE=4 SV=1	7.509	10	2	2	2	1	12051202		#VALUE!
High	A0A1D6JQ46	p-loop containing nucleoside triphosphate hydrolase superfamily protein OS=Zea mays OX=4577 GN=100277737 PE=4 SV=1	7.509	5	2	3	2	1	4518377	1.0828e+06	4.17287
High	A0A3L6ESC4	26S protease regulatory subunit 6B OS=Zea mays OX=4577 GN=RPT3_3 PE=4 SV=1	7.502	4	2	2	1	1	8.13831e+06		#VALUE!
High	B4FI96	XS domain containing protein expressed OS=Zea mays OX=4577 GN=100194318 PE=2 SV=1	7.494	3	2	2	2	1	7.69586e+06	264584	29.0866
High	A0A3L6FNQ5	Photosystem I subunit O OS=Zea mays OX=4577 GN=PSAO PE=4 SV=1	7.493	6	2	4	2	1	46576365	6.10723e+06	7.62643
High	A0A317YF32	Putative mitochondrial import inner membrane translocase subunit TIM21 OS=Zea mays OX=4577 GN=TIM21 PE=3 SV=1	7.477	9	2	2	2	1	8.91376e+06	2.06209e+06	4.32268
High	A0A1D6H2P2	Knotted related homeobox6 OS=Zea mays OX=4577 GN=100383874 PE=3 SV=1	7.456	6	2	3	2	1	8.36627e+06	2.53836e+06	3.29593
High	A0A3L6G1H8	Ethanolamine-phosphate cytidylyltransferase OS=Zea mays OX=4577 GN=PECT1_0 PE=3 SV=1	7.451	4	2	2	2	1	6.76152e+06		#VALUE!
High	A0A3L6ETQ3	Cytochrome b-c1 complex subunit Rieske, mitochondrial OS=Zea mays OX=4577 GN=UCRI_0 PE=3 SV=1	7.404	8	2	2	2	1	4.02345e+07	3.55436e+06	11.3198
High	A0A1D6KDZ4	Shikimate kinase family protein OS=Zea mays OX=4577 GN=100283991 PE=4 SV=1	7.393	10	2	2	2	1			#VALUE!
High	A0A3L6DR21	Bifunctional aspartate aminotransferase and glutamate/aspartate-prephenate aminotransferase OS=Zea mays OX=4577 GN=PAT_1 PE=3 SV=1	7.392	5	2	2	1	1	6738689		#VALUE!
High	B6U2Y9	Aldo-keto reductase/ oxidoreductase OS=Zea mays OX=4577 PE=2 SV=1	7.337	4	2	4	2	1	3.42625e+07	4.43122e+06	7.73208
High	A0A1D6PW39	DNA topoisomerase I OS=Zea mays OX=4577 GN=100191474 PE=3 SV=1	7.331	3	2	2	2	1	1.3151e+07	1.33141e+06	9.87748
High	A0A3L6DTL2	Uncharacterized protein OS=Zea mays OX=4577 GN=Zm00014a_031773 PE=4 SV=1	7.326	10	2	3	2	1	18578880		#VALUE!
High	A0A1D6NJI2	ATP-dependent zinc metalloprotease FTSH 11 chloroplastic/mitochondrial OS=Zea mays OX=4577 GN=ZEAMMB73_Zm00001d044201 PE=3 SV=1	7.32	3	2	3	2	1	8.82969e+06	603364	14.6341
High	A0A3L6DJD9	Protein PLASTID TRANSCRIPTIONALLY ACTIVE 14 OS=Zea mays OX=4577 GN=PTAC14 PE=4 SV=1	7.222	4	2	3	2	1	5.38646e+06		#VALUE!
High	A0A1D6FD95	Leucyl-tRNA synthetase OS=Zea mays OX=4577 GN=ZEAMMB73_Zm00001d008497 PE=3 SV=1	7.184	2	2	4	2	1	1.21166e+07	1.54045e+06	7.86563
High	A0A1D6N146	Villin-2 OS=Zea mays OX=4577 GN=100273789 PE=4 SV=1	7.181	2	2	2	2	1			#VALUE!
High	A0A1D6GYN3	Protein LOW PSII ACCUMULATION 3 chloroplastic OS=Zea mays OX=4577 GN=ZEAMMB73_Zm00001d015004 PE=4 SV=1	7.148	6	2	3	2	1	5192084	646451	8.03168
High	A0A3L6EZK7	Peptidyl-prolyl cis-trans isomerase E OS=Zea mays OX=4577 GN=Ppie PE=4 SV=1	7.146	9	2	2	2	1	16468129	1.03581e+06	15.8988
High	B6SGV9	Lactoylglutathione lyase OS=Zea mays OX=4577 GN=100280481 PE=2 SV=1	7.126	14	2	3	2	1	4.54641e+06		#VALUE!
High	A0A1D6N631	Glutamate-oxaloacetate transaminase4 OS=Zea mays OX=4577 GN=100276531 PE=3 SV=1	7.119	5	2	2	1	1			#VALUE!
High	B6T3D4	Methionyl-tRNA synthetase OS=Zea mays OX=4577 GN=100282083 PE=2 SV=1	7.09	7	2	2	2	1	22383854		#VALUE!
High	A0A1D6MWZ7	Uncharacterized protein OS=Zea mays OX=4577 GN=103650536 PE=4 SV=1	7.078	10	2	2	2	1	2.9466e+07	4.62543e+06	6.37043
High	A0A3L6EX94	DEAD-box ATP-dependent RNA helicase 52C OS=Zea mays OX=4577 GN=Os11g0599500 PE=4 SV=1	7.062	4	2	2	1	1	3547597	1.82623e+06	1.94258
High	A0A3L6EGB3	Carboxypeptidase OS=Zea mays OX=4577 GN=SCPL34_3 PE=3 SV=1	7.061	3	2	2	2	1	5.1111e+06	1708430	2.99169
High	A0A3L6DAR2	4-hydroxy-tetrahydrodipicolinate synthase OS=Zea mays OX=4577 GN=DAPA PE=3 SV=1	7.031	6	2	2	2	1			#VALUE!
High	Q6R9G1	NAD(P)H dehydrogenase subunit H OS=Zea mays OX=4577 GN=nad7 PE=3 SV=1	7.012	6	2	3	2	1			#VALUE!
High	A0A1D6LT87	Ras-related protein RABA1d OS=Zea mays OX=4577 GN=100194331 PE=4 SV=1	7.005	7	2	3	2	1	22647604	4.14989e+06	5.4574
High	A0A1D6IE31	Glucan endo-1,3-beta-D-glucosidase OS=Zea mays OX=4577 GN=ZEAMMB73_Zm00001d021690 PE=3 SV=1	7.003	4	2	3	2	1	1.47075e+07	5409991	2.71859
High	A0A286R9D8	Homogentisate solanesyl transferase variant OS=Zea mays OX=4577 GN=HST PE=2 SV=1	6.992	5	2	2	2	1	1.26263e+07		#VALUE!
High	A0A317Y6T3	Alcohol dehydrogenase-like 7 OS=Zea mays OX=4577 GN=At5g42250_0 PE=3 SV=1	6.954	4	2	4	2	1	3.25827e+07	961925	33.8723
High	B6SM71	Uncharacterized protein OS=Zea mays OX=4577 PE=2 SV=1	6.949	28	2	2	2	1	4.49934e+06	208183	21.6124
High	B6UE68	EMB1374 OS=Zea mays OX=4577 PE=2 SV=1	6.905	8	2	2	2	1	3.08378e+06		#VALUE!
High	A0A3L6EXN4	60S ribosomal protein L39 OS=Zea mays OX=4577 GN=RPL39_2 PE=3 SV=1	6.897	19	2	3	2	1	1.24234e+07	70813	175.44
High	A0A3L6DXE4	FT-interacting protein 1 OS=Zea mays OX=4577 GN=FTIP1_7 PE=3 SV=1	6.896	2	2	2	1	1	2.94276e+06		#VALUE!
High	B6SP74	Glycine-rich RNA-binding protein 2 OS=Zea mays OX=4577 PE=2 SV=1	6.894	14	2	3	2	1	31555132	1.25787e+07	2.50861
High	A0A3L6GDL2	Oryzain alpha chain OS=Zea mays OX=4577 GN=Zm00014a_023717 PE=3 SV=1	6.894	5	2	2	2	1	6.8359e+06		#VALUE!
High	A0A317Y0G7	Red chlorophyll catabolite reductase OS=Zea mays OX=4577 GN=rccR PE=4 SV=1	6.885	7	2	2	2	1	12517989	2898356	4.319
High	A0A1D6MTS2	Ubiquitinyl hydrolase 1 OS=Zea mays OX=4577 GN=ZEAMMB73_Zm00001d041035 PE=3 SV=1	6.867	4	2	2	2	1	2.84568e+06	2021915	1.40742
High	A0A3L6G4F4	Ribonuclease P protein subunit p25-like protein OS=Zea mays OX=4577 GN=Zm00014a_027359 PE=4 SV=1	6.848	7	2	3	2	1	1.73726e+07		#VALUE!
High	B6T5N2	Glutathione peroxidase OS=Zea mays OX=4577 GN=100283257 PE=2 SV=1	6.832	11	2	3	2	1	8.1304e+06	1.76731e+06	4.60044
High	B6TIN4	Methionine aminopeptidase OS=Zea mays OX=4577 PE=2 SV=1	6.828	6	2	2	2	1	1.73804e+07	7.05812e+06	2.46247
High	A0A3L6FBN9	ATP-dependent zinc metalloprotease FTSH 5, mitochondrial OS=Zea mays OX=4577 GN=FTSH5_3 PE=3 SV=1	6.826	2	2	2	1	1			#VALUE!
High	A0A1D6E5I0	C2 calcium/lipid-binding plant phosphoribosyltransferase family protein OS=Zea mays OX=4577 GN=ZEAMMB73_Zm00001d002939 PE=3 SV=1	6.823	2	2	2	2	1	2.95499e+07		#VALUE!
High	A0A3L6DBW4	Acyl carrier protein OS=Zea mays OX=4577 GN=MTACP2_0 PE=3 SV=1	6.797	16	2	2	2	1	8.8449e+06		#VALUE!
High	B6SIP0	Ribonucloprotein OS=Zea mays OX=4577 GN=100303837 PE=2 SV=1	6.792	23	2	2	2	1	25877638	3.60154e+06	7.18515
High	A0A3L6D939	Glutelin type-A 1 OS=Zea mays OX=4577 GN=GLUA1 PE=3 SV=1	6.79	6	2	2	1	1	11592006	3.08257e+06	3.7605
High	A0A3L6DPV3	Ras-related protein Rab7 OS=Zea mays OX=4577 GN=RAB7_2 PE=3 SV=1	6.783	3	2	2	1	1	17197820		#VALUE!
High	A0A1D6J1U1	RNA-binding protein 8A OS=Zea mays OX=4577 GN=100280761 PE=3 SV=1	6.765	6	2	3	2	1	2.5991e+07	982748	26.4472
High	A0A1D6L096	Myelin-associated oligodendrocyte basic protein isoform 1 OS=Zea mays OX=4577 GN=103643842 PE=4 SV=1	6.763	6	2	2	2	1	23158071		#VALUE!
High	A0A1D6GHT6	40S ribosomal protein S27 OS=Zea mays OX=4577 GN=103625888 PE=3 SV=1	6.738	18	2	3	2	1	206950338	45746448	4.52386
High	A0A3L6EIV0	Chaperone protein ClpB1 OS=Zea mays OX=4577 GN=CLPB1 PE=3 SV=1	6.728	1	2	5	1	1	3600105	466818	7.71201
High	B7ZYB9	Uncharacterized protein OS=Zea mays OX=4577 PE=2 SV=1	6.72	4	2	2	2	1	10425567		#VALUE!
High	A0A3L6E995	Uncharacterized protein OS=Zea mays OX=4577 GN=Zm00014a_031078 PE=4 SV=1	6.706	4	2	2	2	1	5384390		#VALUE!
High	B4FEJ6	Actin depolymerizing factor3 OS=Zea mays OX=4577 GN=ZEAMMB73_Zm00001d034644 PE=2 SV=1	6.683	15	2	2	2	1	4.26271e+06		#VALUE!
High	A0A1D6GPF1	Putative eukaryotic translation initiation factor 5-2 OS=Zea mays OX=4577 GN=ZEAMMB73_Zm00001d014019 PE=3 SV=1	6.665	4	2	2	2	1	1.42566e+07		#VALUE!
High	A0A317YFV9	Arogenate dehydratase OS=Zea mays OX=4577 GN=Zm00014a_030291 PE=4 SV=1	6.664	5	2	2	2	1	6.1159e+06		#VALUE!
High	A0A317Y444	Glutathione S-transferase F11 OS=Zea mays OX=4577 GN=GSTF11_1 PE=3 SV=1	6.66	7	2	3	2	1	2.54429e+06	989921	2.57019
High	B6SRX9	D-fructose-1,6-bisphosphate 1-phosphohydrolase OS=Zea mays OX=4577 GN=100281068 PE=2 SV=1	6.651	5	2	3	2	1	5.71647e+06	1.93342e+06	2.95666
High	A0A317Y9V7	40S ribosomal protein S28 OS=Zea mays OX=4577 GN=RPS28_0 PE=3 SV=1	6.64	3	2	2	2	1	17343210	6806523	2.54803
High	A0A3L6G390	Protein TPLATE OS=Zea mays OX=4577 GN=Zm00014a_036459 PE=4 SV=1	6.633	2	2	2	2	1	4.38403e+06		#VALUE!
High	A0A1D6JFM4	Beta-ketoacyl-[acyl-carrier-protein] synthase III OS=Zea mays OX=4577 GN=100280787 PE=3 SV=1	6.63	8	2	3	2	1	5.48062e+06	2.70323e+06	2.02743
High	A0A1D6FZF6	PsbP domain-containing protein 5 chloroplastic OS=Zea mays OX=4577 GN=ZEAMMB73_Zm00001d011362 PE=4 SV=1	6.612	5	2	3	2	1			#VALUE!
High	A0A1D6EVM9	C2 calcium/lipid-binding plant phosphoribosyltransferase family protein OS=Zea mays OX=4577 GN=103647671 PE=3 SV=1	6.597	2	2	2	1	1	4.30731e+06		#VALUE!
High	A0A1D6N877	Protein FATTY ACID EXPORT 3 chloroplastic OS=Zea mays OX=4577 GN=100193823 PE=3 SV=1	6.593	5	2	2	2	1	5726520	2.30527e+06	2.4841
High	A0A3L6DZZ9	Aspartyl protease AED3 OS=Zea mays OX=4577 GN=AED3_1 PE=3 SV=1	6.56	8	2	2	2	1	20987169		#VALUE!
High	A0A3L6DUK6	Aspartic proteinase oryzasin-1 OS=Zea mays OX=4577 GN=Os05g0567100_4 PE=3 SV=1	6.56	1	2	3	2	1	1.41714e+07	20677036	0.685368
High	A0A3L6DNR8	Uncharacterized protein OS=Zea mays OX=4577 GN=Zm00014a_012009 PE=4 SV=1	6.549	8	2	3	1	1	13927001	1986104	7.01222
High	A0A3L6F7E8	Tryptophan synthase OS=Zea mays OX=4577 GN=Zm00014a_025693 PE=3 SV=1	6.54	7	2	2	2	1	5.70395e+06	25278586	0.225643
High	A0A1D6QS83	Cytochrome P450 15 OS=Zea mays OX=4577 GN=ZEAMMB73_Zm00001d053782 PE=3 SV=1	6.537	3	2	2	2	1			#VALUE!
High	A0A3L6EBH1	Dihydrolipoyllysine-residue acetyltransferase component of acetoin cleaving system OS=Zea mays OX=4577 GN=acoC_0 PE=4 SV=1	6.511	5	2	2	2	1	5241493		#VALUE!
High	A0A3L6DQG7	Ras-related protein Rab7 OS=Zea mays OX=4577 GN=RAB7_7 PE=4 SV=1	6.511	3	2	2	1	1	5.32201e+06		#VALUE!
High	A0A1D6F9C8	CSC1-like protein ERD4 OS=Zea mays OX=4577 GN=ZEAMMB73_Zm00001d007865 PE=3 SV=1	6.503	3	2	2	2	1	1603646		#VALUE!
High	A0A3L6E7B3	Cysteine dioxygenase OS=Zea mays OX=4577 GN=DBB1_1 PE=3 SV=1	6.478	1	2	3	2	1	1.86046e+06	903952	2.05814
High	A0A1D6K364	Superoxide dismutase OS=Zea mays OX=4577 GN=542722 PE=3 SV=1	6.458	11	2	3	2	1			#VALUE!
High	A0A3L6D6A8	Uncharacterized protein OS=Zea mays OX=4577 GN=Zm00014a_006464 PE=4 SV=1	6.455	3	2	2	2	1	16637387		#VALUE!
High	B4FJ38	Mitochondrial glycoprotein family protein OS=Zea mays OX=4577 GN=ZEAMMB73_Zm00001d008610 PE=2 SV=1	6.435	7	2	2	2	1	96035976	11692418	8.21353
High	A0A3L6G088	Dirigent protein OS=Zea mays OX=4577 GN=DIR21_5 PE=3 SV=1	6.43	11	2	2	2	1	46226518	1.00846e+07	4.58388
High	A0A3L6DAM6	CSC1-like protein OS=Zea mays OX=4577 GN=GFS10 PE=3 SV=1	6.407	2	2	2	2	1	5.16088e+06		#VALUE!
High	B6TRB2	Copper ion binding protein OS=Zea mays OX=4577 PE=2 SV=1	6.386	14	2	4	2	1	6.59702e+06	1.6015e+06	4.11927
High	A0A317Y667	Putative ion channel POLLUX-like 2 OS=Zea mays OX=4577 GN=At5g43745 PE=3 SV=1	6.375	2	2	2	2	1	6184838	344005	17.9789
High	A0A3L6F038	Polyadenylate-binding protein RBP45 OS=Zea mays OX=4577 GN=RBP45_1 PE=4 SV=1	6.37	4	2	2	2	1	5.73563e+06	3248913	1.7654
High	A0A3L6EW87	Uncharacterized protein OS=Zea mays OX=4577 GN=Zm00014a_031109 PE=4 SV=1	6.357	25	2	2	2	1	1427822	363183	3.93141
High	A0A3L6EPX5	2-C-methyl-D-erythritol 2,4-cyclodiphosphate synthase OS=Zea mays OX=4577 GN=ISPF_0 PE=3 SV=1	6.355	12	2	3	2	1	14058567	5.009e+06	2.80666
High	A0A1D6M1D4	Eukaryotic peptide chain release factor subunit 1-1 OS=Zea mays OX=4577 GN=100281195 PE=3 SV=1	6.34	5	2	3	2	1	3.04238e+06		#VALUE!
High	A0A1D6KV33	Acylamino-acid-releasing enzyme OS=Zea mays OX=4577 GN=100285393 PE=3 SV=1	6.334	3	2	2	2	1	1.08766e+07	653378	16.6467
High	B4FHA0	Thylakoid lumenal 17.4 kDa protein chloroplastic OS=Zea mays OX=4577 GN=100194054 PE=2 SV=1	6.33	9	2	2	2	1			#VALUE!
High	A0A3L6ES01	Homoserine kinase OS=Zea mays OX=4577 GN=HSK PE=3 SV=1	6.327	5	2	2	2	1	14066051	2.42296e+06	5.80532
High	A0A3L6EW56	Protein transport protein SEC23 OS=Zea mays OX=4577 GN=Zm00014a_032195 PE=3 SV=1	6.321	4	2	2	2	1			#VALUE!
High	B6U2F2	Protein phosphatase OS=Zea mays OX=4577 GN=100285253 PE=2 SV=1	6.316	7	2	2	2	1		2.93112e+06	#VALUE!
High	A0A3L6D9R2	Asparagine synthetase [glutamine-hydrolyzing] OS=Zea mays OX=4577 GN=Os06g0265000 PE=4 SV=1	6.313	4	2	2	2	1	1.01064e+07	1.78146e+06	5.67309
High	A0A3L6F4W9	Glutamyl-tRNA reductase-binding protein, chloroplastic OS=Zea mays OX=4577 GN=GLUTRBP_1 PE=4 SV=1	6.3	5	2	2	2	1	27432515	8.26825e+06	3.31781
High	B4F7T9	Peroxidase OS=Zea mays OX=4577 GN=100191153 PE=2 SV=1	6.29	6	2	3	2	1	15909777	2670543	5.95751
High	A0A1D6PZ05	Peptidylprolyl isomerase OS=Zea mays OX=4577 GN=100383118 PE=4 SV=1	6.286	4	2	2	2	1			#VALUE!
High	B4FPA0	Alpha/beta-Hydrolases superfamily protein OS=Zea mays OX=4577 GN=100272558 PE=2 SV=1	6.283	9	2	2	2	1	5.44517e+06	566138	9.61811
High	B4FM95	Uncharacterized protein OS=Zea mays OX=4577 GN=100277966 PE=2 SV=1	6.269	9	2	2	2	1	5.23464e+06		#VALUE!
High	A0A1D6HP23	Trimeric LpxA-like enzyme OS=Zea mays OX=4577 GN=100272405 PE=4 SV=1	6.268	2	2	3	2	1	18041252	500481	36.0478
High	A0A1D6I9S9	Pantothenate kinase 2 OS=Zea mays OX=4577 GN=103633092 PE=3 SV=1	6.248	2	2	2	2	1	4.63451e+06		#VALUE!
High	A0A1D6MSC0	Peroxidase OS=Zea mays OX=4577 GN=ZEAMMB73_Zm00001d040702 PE=3 SV=1	6.23	5	2	3	1	1	740488	291866	2.53708
High	A0A3L6F698	ATP citrate synthase OS=Zea mays OX=4577 GN=ACLA-2_0 PE=3 SV=1	6.228	5	2	2	1	1			#VALUE!
High	B4FR29	Rubisco accumulation factor 1, chloroplastic OS=Zea mays OX=4577 GN=RAF1 PE=1 SV=1	6.219	4	2	3	2	1	2.81845e+07	8.28927e+06	3.40012
High	A0A3L6G3P0	Peptidylprolyl isomerase OS=Zea mays OX=4577 GN=CYP37_1 PE=4 SV=1	6.208	5	2	2	2	1	5569154	1.09493e+06	5.08629
High	A0A3L6F4C1	Probable bifunctional methylthioribulose-1-phosphate dehydratase/enolase-phosphatase E1 OS=Zea mays OX=4577 GN=MTBC PE=3 SV=1	6.207	4	2	2	2	1	12503431		#VALUE!
High	A0A1D6L245	Formylglycinamide ribonucleotide amidotransferase OS=Zea mays OX=4577 GN=100192064 PE=3 SV=1	6.19	2	2	2	2	1	7696841		#VALUE!
High	A0A3L6EX67	Cytochrome b-c1 complex subunit 6 OS=Zea mays OX=4577 GN=QCR6_4 PE=3 SV=1	6.189	22	2	2	2	1	1.84582e+06	100135	18.4333
High	B8A0E6	Fumarate hydratase OS=Zea mays OX=4577 PE=2 SV=1	6.171	4	2	2	2	1	9.16443e+06	1.7384e+06	5.27175
High	A0A096SBT9	Calcium-transporting ATPase OS=Zea mays OX=4577 GN=103645972 PE=3 SV=1	6.136	2	2	2	2	1			#VALUE!
High	A0A3L6EGU0	Putative elongation factor TypA-like SVR3, chloroplastic OS=Zea mays OX=4577 GN=SVR3 PE=4 SV=1	6.132	3	2	2	2	1	1.15065e+07	2.83946e+06	4.05236
High	A0A3L6F4H1	Vesicle-associated protein 1-2 OS=Zea mays OX=4577 GN=PVA12_3 PE=4 SV=1	6.118	11	2	2	2	1	2.82083e+06		#VALUE!
High	C4JAE0	Glycine-rich RNA-binding protein RZ1A OS=Zea mays OX=4577 GN=100283145 PE=2 SV=1	6.11	8	2	2	2	1	8459264	7355063	1.15013
High	A0A1D6NRD9	RNI-like superfamily protein OS=Zea mays OX=4577 GN=ZEAMMB73_Zm00001d044774 PE=4 SV=1	6.096	4	2	2	2	1			#VALUE!
High	A0A3L6DE77	Phospholipase D OS=Zea mays OX=4577 GN=Zm00014a_001646 PE=3 SV=1	6.078	2	2	2	2	1	389274	51445	7.5668
High	A0A1D6LYW3	Peroxidase OS=Zea mays OX=4577 GN=542505 PE=3 SV=1	6.076	5	2	2	2	1	9406663		#VALUE!
High	A0A5P8KLG1	50S ribosomal protein L32, chloroplastic OS=Zea mays OX=4577 GN=rpl32 PE=3 SV=1	6.07	37	2	2	2	1	5.70084e+06		#VALUE!
High	A0A1D6F2S1	Protein transport protein SEC31 homolog B OS=Zea mays OX=4577 GN=100279874 PE=3 SV=1	6.049	2	2	2	2	1	7.25588e+08	326227840	2.22417
High	C0PIR4	N-acetyl-glutamate semialdehyde dehydrogenase OS=Zea mays OX=4577 PE=2 SV=1	6.037	4	2	2	2	1	7.89551e+06		#VALUE!
High	A0A317YCB2	Putative plastid-lipid-associated protein 3, chloroplastic OS=Zea mays OX=4577 GN=Zm00014a_003933 PE=4 SV=1	6.034	4	2	2	2	1			#VALUE!
High	B6TQ67	Pro-resilin OS=Zea mays OX=4577 PE=2 SV=1	6.025	6	2	2	1	1			#VALUE!
High	P49079	Bifunctional aspartokinase/homoserine dehydrogenase 1, chloroplastic OS=Zea mays OX=4577 GN=AKHSDH1 PE=2 SV=1	6.017	2	2	3	2	1	1.81609e+07		#VALUE!
High	A0A3L6EIA0	Serrate RNA effector molecule OS=Zea mays OX=4577 GN=SE_1 PE=3 SV=1	6.011	1	2	3	2	1	331031		#VALUE!
High	A0A3L6F4U7	UPF0160 protein MYG1, mitochondrial OS=Zea mays OX=4577 GN=Zm00014a_009552 PE=3 SV=1	5.996	7	2	3	2	1	7.36304e+06	481966	15.2771
High	B4FBQ5	Protein-serine/threonine phosphatase OS=Zea mays OX=4577 GN=542153 PE=2 SV=1	5.996	6	2	2	2	1	9051033	2.18546e+06	4.14149
High	A0A1D6H9X6	Germin-like protein OS=Zea mays OX=4577 GN=ZEAMMB73_Zm00001d016697 PE=3 SV=1	5.994	12	2	2	2	1	27078706	5940344	4.55844
High	A0A3L6DF73	Seryl-tRNA synthetase OS=Zea mays OX=4577 GN=Zm00014a_017985 PE=4 SV=1	5.932	4	2	3	2	1	14180684	885176	16.0202
High	A0A317Y515	RNA-binding KH domain-containing protein PEPPER OS=Zea mays OX=4577 GN=PEP_0 PE=4 SV=1	5.911	4	2	2	2	1	9599445		#VALUE!
High	B6SKL9	Lipoprotein OS=Zea mays OX=4577 PE=2 SV=1	5.862	5	2	2	1	1	5.69804e+06		#VALUE!
High	B6SQH6	Mitochondrial import inner membrane translocase subunit OS=Zea mays OX=4577 GN=100282244 PE=2 SV=1	5.861	24	2	2	2	1	26942072	15475908	1.7409
High	A0A1D6MB64	Putative aldehyde dehydrogenase MIS1 OS=Zea mays OX=4577 GN=100193220 PE=3 SV=1	5.857	5	2	2	2	1	28257091		#VALUE!
High	A0A3L6DGI5	Pyrophosphate--fructose 6-phosphate 1-phosphotransferase subunit beta OS=Zea mays OX=4577 GN=PFP-BETA_0 PE=3 SV=1	5.845	4	2	2	2	1	4.49816e+06	349296	12.8778
High	A0A3L6EPN0	Very-long-chain 3-oxoacyl-CoA reductase 1 OS=Zea mays OX=4577 GN=KCR1_3 PE=3 SV=1	5.844	5	2	2	2	1	28003226	2.47523e+06	11.3134
High	A0A0F6QI37	SGT1 OS=Zea mays OX=4577 PE=2 SV=1	5.817	6	2	2	2	1	1.35842e+06		#VALUE!
High	B6TQ80	Uncharacterized protein OS=Zea mays OX=4577 PE=2 SV=1	5.798	12	2	2	2	1	25891555	939744	27.5517
High	A0A096QLU9	Heterogeneous nuclear ribonucleoprotein A3-like protein 2 OS=Zea mays OX=4577 GN=100284566 PE=4 SV=1	5.758	5	2	2	1	1			#VALUE!
High	B4FTR7	Protein TAB2 homolog, chloroplastic OS=Zea mays OX=4577 GN=TAB2 PE=2 SV=1	5.756	4	2	2	2	1	19383308	72659672	0.266768
High	B6SPN3	40S ribosomal protein S21 OS=Zea mays OX=4577 PE=2 SV=1	5.752	19	2	2	2	1	132573397	660963	200.576
High	A0A1D6NEM7	Uncharacterized protein OS=Zea mays OX=4577 GN=ZEAMMB73_Zm00001d043751 PE=4 SV=1	5.752	5	2	4	1	1	12260777	1.68195e+06	7.28964
High	A0A3L6D8T4	Glycine--tRNA ligase OS=Zea mays OX=4577 GN=EDD1_1 PE=3 SV=1	5.738	4	2	2	2	1	1.3797e+07	3019662	4.56905
High	A0A317Y583	Sec-independent protein translocase protein TATA, chloroplastic OS=Zea mays OX=4577 GN=TATA_0 PE=3 SV=1	5.736	18	2	3	1	1			#VALUE!
High	B4F815	Peroxidase OS=Zea mays OX=4577 PE=2 SV=1	5.705	5	2	2	2	1	2.19212e+07	2.74835e+06	7.97613
High	A0A1D6M065	Serine/threonine-protein phosphatase 5 OS=Zea mays OX=4577 GN=100283669 PE=3 SV=1	5.699	4	2	3	1	1	1.97099e+06		#VALUE!
High	A0A096QR66	Elongation factor G, mitochondrial OS=Zea mays OX=4577 GN=100381906 PE=3 SV=1	5.677	2	2	2	1	1			#VALUE!
High	B4FAG0	dTDP-glucose dehydratase homolog csu219 OS=Zea mays OX=4577 GN=100191862 PE=2 SV=1	5.67	6	2	3	2	1	23976298	10791419	2.22179
High	B4FYR9	Membrane metalloprotease ARASP chloroplastic OS=Zea mays OX=4577 GN=100274122 PE=2 SV=1	5.668	4	2	4	2	1	1.49383e+07	1.22361e+06	12.2084
High	A0A3L6E8N3	Glucose-1-phosphate adenylyltransferase OS=Zea mays OX=4577 GN=AGP2 PE=3 SV=1	5.659	3	2	2	2	1	182816080	41047992	4.45372
High	A0A1D6LPD2	Zinc finger CCCH domain-containing protein 40 OS=Zea mays OX=4577 GN=ZEAMMB73_Zm00001d036560 PE=4 SV=1	5.653	6	2	2	2	1	39642675		#VALUE!
High	A0A1D6KLA9	3-beta hydroxysteroid dehydrogenase/isomerase OS=Zea mays OX=4577 GN=ZEAMMB73_Zm00001d031799 PE=4 SV=1	5.637	7	2	2	2	1	1.54195e+07		#VALUE!
High	A0A1D6JI62	Stem-specific protein TSJT1 OS=Zea mays OX=4577 GN=ZEAMMB73_Zm00001d026632 PE=4 SV=1	5.631	8	2	2	2	1	10756528		#VALUE!
High	A0A3L6DVZ5	ATP-dependent Clp protease proteolytic subunit OS=Zea mays OX=4577 GN=CLPP3 PE=3 SV=1	5.594	7	2	2	2	1	30914398	2.76684e+06	11.1732
High	B6TEX0	Inositol-1-monophosphatase OS=Zea mays OX=4577 PE=2 SV=1	5.592	7	2	2	2	1	9034649	1.38651e+06	6.51612
High	B4FKV6	Peroxidase OS=Zea mays OX=4577 GN=100216995 PE=2 SV=1	5.572	5	2	4	2	1	34977606	11046593	3.16637
High	A0A3L6DR28	Isocitrate dehydrogenase [NAD] subunit, mitochondrial OS=Zea mays OX=4577 GN=Zm00014a_023660 PE=3 SV=1	5.559	4	2	2	2	1	8.26784e+06		#VALUE!
High	A0A3L6FPM0	Zinc finger CCCH domain-containing protein 63 OS=Zea mays OX=4577 GN=Zm00014a_030273 PE=4 SV=1	5.551	4	2	2	2	1	13071243	1.42063e+06	9.20102
High	A0A3L6EEG6	Lysosomal Pro-X carboxypeptidase OS=Zea mays OX=4577 GN=Prcp PE=3 SV=1	5.542	3	2	2	2	1		5943450	#VALUE!
High	A0A3L6EU08	Glutamyl-tRNA reductase OS=Zea mays OX=4577 GN=Os10g0502400_0 PE=3 SV=1	5.536	3	2	2	2	1	3.35598e+06		#VALUE!
High	A0A1D6PC80	Argininosuccinate lyase chloroplastic OS=Zea mays OX=4577 GN=100191977 PE=3 SV=1	5.506	3	2	2	2	1	29775462	1.57703e+06	18.8807
High	A0A1D6KBR7	Alpha-mannosidase OS=Zea mays OX=4577 GN=103638195 PE=3 SV=1	5.497	2	2	3	2	1	1.75872e+07	1086416	16.1883
High	A0A3L6EUR3	ACT domain-containing protein DS12, chloroplastic OS=Zea mays OX=4577 GN=Os08g0242700 PE=4 SV=1	5.485	6	2	2	2	1	5007093		#VALUE!
High	A0A1D6JT86	Methionyl-tRNA synthetase OS=Zea mays OX=4577 GN=ZEAMMB73_Zm00001d028218 PE=3 SV=1	5.475	2	2	2	2	1		1.62712e+06	#VALUE!
High	A0A1D6H558	Chloroplast processing peptidase OS=Zea mays OX=4577 GN=103626952 PE=4 SV=1	5.471	9	2	2	2	1	7.92199e+06		#VALUE!
High	B6TDH1	DAG protein OS=Zea mays OX=4577 PE=2 SV=1	5.467	4	2	2	2	1	7.86575e+06	3466652	2.26898
High	B6SUV6	Hypersensitive-induced response protein OS=Zea mays OX=4577 PE=2 SV=1	5.44	8	2	3	1	1			#VALUE!
High	B6TJF7	Glucan endo-1,3-beta-glucosidase 7 OS=Zea mays OX=4577 PE=2 SV=1	5.432	5	2	2	2	1	12033655	1.18981e+06	10.114
High	A0A3L6FZ72	Glycosyltransferase OS=Zea mays OX=4577 GN=GmSGT3 PE=3 SV=1	5.43	3	2	3	2	1	36205939	5.19832e+06	6.96492
High	A0A3L6DMC9	UBP1-associated protein 2C OS=Zea mays OX=4577 GN=UBA2C_1 PE=4 SV=1	5.421	4	2	2	1	1	5.53857e+06		#VALUE!
High	A0A3L6EIF4	Alkaline/neutral invertase OS=Zea mays OX=4577 GN=INVF PE=3 SV=1	5.41	3	2	3	2	1	15023606	8.41265e+06	1.78583
High	A0A3L6FDZ9	Cysteine proteinase inhibitor OS=Zea mays OX=4577 GN=RAMDAZC7_4 PE=3 SV=1	5.395	13	2	3	1	1	5.78281e+06		#VALUE!
High	A0A1D6F9C3	Pyridoxal reductase chloroplastic OS=Zea mays OX=4577 GN=ZEAMMB73_Zm00001d007858 PE=4 SV=1	5.376	5	2	2	2	1	3.46846e+06		#VALUE!
High	Q94IQ8	Methyl binding domain106 OS=Zea mays OX=4577 GN=542069 PE=2 SV=1	5.371	6	2	2	1	1	4515969		#VALUE!
High	A0A1D6N9I1	Ycf3 intracting protein homolog1 OS=Zea mays OX=4577 GN=ZEAMMB73_Zm00001d043201 PE=4 SV=1	5.364	4	2	2	2	1	9693579		#VALUE!
High	A0A3L6G5V2	Dicarboxylate transporter 1, chloroplastic OS=Zea mays OX=4577 GN=DIT1_2 PE=3 SV=1	5.357	3	2	3	2	1	32880575	7.87194e+06	4.17693
High	A0A3L6DT24	Triosephosphate isomerase, cytosolic OS=Zea mays OX=4577 GN=Zm00014a_015155 PE=3 SV=1	5.353	9	2	2	1	1	3.2494e+06		#VALUE!
High	C0P576	UBP1-associated protein 2A OS=Zea mays OX=4577 GN=100274295 PE=2 SV=1	5.336	4	2	2	1	1	1.36278e+06	181550	7.50637
High	A0A3L6FNT4	Alpha-xylosidase 1 OS=Zea mays OX=4577 GN=XYL1 PE=3 SV=1	5.334	2	2	2	2	1	5633744	6249534	0.901466
High	A0A3L6EK69	4-hydroxy-4-methyl-2-oxoglutarate aldolase OS=Zea mays OX=4577 GN=At5g16450_0 PE=3 SV=1	5.332	13	2	2	2	1	4.16071e+07	5.28842e+06	7.86759
High	A0A3L6DM03	Phosphatidate cytidylyltransferase (Fragment) OS=Zea mays OX=4577 GN=CDS2 PE=3 SV=1	5.321	4	2	2	2	1	821437	59018.4	13.9183
High	B4FRH6	Chorismate synthase OS=Zea mays OX=4577 GN=100272984 PE=2 SV=1	5.303	4	2	2	1	1	11529628	1.24961e+06	9.22658
High	K7VD56	Uncharacterized protein OS=Zea mays OX=4577 GN=103635300 PE=4 SV=1	5.285	2	2	2	2	1	2.75457e+06		#VALUE!
High	C0PES7	3'(2'),5'-bisphosphate nucleotidase OS=Zea mays OX=4577 GN=542492 PE=2 SV=1	5.279	6	2	2	2	1	19439028	2084143	9.32711
High	A0A3L6E5R7	Putative inactive receptor kinase OS=Zea mays OX=4577 GN=At5g58300_2 PE=3 SV=1	5.277	2	2	2	2	1	20055038	5.95875e+06	3.36565
High	C0HFQ1	Dirigent protein OS=Zea mays OX=4577 GN=100304441 PE=2 SV=1	5.276	6	2	2	1	1	14204870	8697326	1.63325
High	A0A1D6HE80	DEAD-box ATP-dependent RNA helicase 47 mitochondrial OS=Zea mays OX=4577 GN=ZEAMMB73_Zm00001d017345 PE=4 SV=1	5.265	3	2	2	2	1	8092860	995774	8.12721
High	B6SR42	PAP fibrillin family protein OS=Zea mays OX=4577 PE=2 SV=1	5.241	10	2	2	1	1	7876839		#VALUE!
High	B6TC35	Purple acid phosphatase OS=Zea mays OX=4577 PE=2 SV=1	5.238	6	2	2	2	1	21571190	6309157	3.41903
High	A0A3L6E627	NADPH-dependent aldehyde reductase-like protein, chloroplastic OS=Zea mays OX=4577 GN=At3g03980 PE=4 SV=1	5.224	7	2	3	2	1	7.3009e+06	7.59112e+06	0.961769
High	A0A1D6GLJ8	Thylakoid assembly 9 OS=Zea mays OX=4577 GN=ZEAMMB73_Zm00001d013706 PE=3 SV=1	5.204	5	2	3	1	1	40650816	1.572e+07	2.58593
High	A0A1D6H400	Subtilisin-like protease SBT5.3 OS=Zea mays OX=4577 GN=103626827 PE=3 SV=1	5.176	2	2	2	1	1	7.4072e+06		#VALUE!
High	A0A1D6M0I7	Carboxypeptidase OS=Zea mays OX=4577 GN=103630156 PE=3 SV=1	5.164	5	2	2	2	1	22029405	3.82723e+06	5.75596
High	B6SK95	Small nuclear ribonucleoprotein E OS=Zea mays OX=4577 GN=100282045 PE=2 SV=1	5.161	26	2	2	2	1	4376924		#VALUE!
High	A0A1D6L8D1	Pheophorbide a oxygenase OS=Zea mays OX=4577 GN=100281213 PE=4 SV=1	5.16	3	2	2	2	1			#VALUE!
High	B4FUE4	Solanesyl diphosphate synthase 2 chloroplastic OS=Zea mays OX=4577 GN=100191875 PE=2 SV=1	5.145	7	2	2	1	1			#VALUE!
High	A0A317YBY3	Lysine--tRNA ligase OS=Zea mays OX=4577 GN=OVA5 PE=3 SV=1	5.141	4	2	3	2	1	1.46809e+07	1.05704e+06	13.8887
High	A0A1D6JLH1	1,3-beta-glucan synthase OS=Zea mays OX=4577 GN=ZEAMMB73_Zm00001d027392 PE=3 SV=1	5.127	1	2	2	2	1	4.69212e+06	1.76302e+06	2.66141
High	B6TDD4	50S ribosomal protein L34 OS=Zea mays OX=4577 GN=100282969 PE=2 SV=1	5.121	8	2	5	2	1	95641628	6519645	14.6698
High	A0A1D6PIQ9	Eukaryotic translation initiation factor 3 subunit K OS=Zea mays OX=4577 GN=100273909 PE=3 SV=1	5.113	7	2	2	2	1	1.20374e+07	1.87101e+06	6.43365
High	B6TZS3	Uncharacterized protein OS=Zea mays OX=4577 GN=100277773 PE=2 SV=1	5.107	4	2	2	2	1	2.13107e+07	3.95333e+06	5.39058
High	A0A1D6LKU6	Superoxide dismutase OS=Zea mays OX=4577 GN=541646 PE=3 SV=1	5.103	6	2	2	2	1			#VALUE!
High	A0A317Y6T6	ABC transporter I family member 6, chloroplastic OS=Zea mays OX=4577 GN=ABCI6 PE=4 SV=1	5.1	5	2	2	2	1	4.51243e+06	1.25476e+06	3.59625
High	A0A1D6IRU5	Putative phototropic-resoponsive NPH3 family protein OS=Zea mays OX=4577 GN=ZEAMMB73_Zm00001d023314 PE=3 SV=1	5.089	3	2	2	2	1	8378249		#VALUE!
High	A0A1D6M4F8	Beta-hexosaminidase OS=Zea mays OX=4577 GN=103630365 PE=3 SV=1	5.087	4	2	2	2	1	7.32589e+06	3035919	2.41307
High	A0A3L6FIS4	DNA replication licensing factor MCM7 OS=Zea mays OX=4577 GN=MCM7 PE=3 SV=1	5.078	3	2	2	2	1		1508994	#VALUE!
High	A0A3L6FAG7	Adenylate kinase OS=Zea mays OX=4577 GN=ADK-B_0 PE=3 SV=1	5.072	8	2	2	2	1	20824681	5.59408e+06	3.72263
High	B6T9W1	Wound/stress protein OS=Zea mays OX=4577 PE=2 SV=1	5.067	17	2	2	2	1	31694920		#VALUE!
High	A0A3L6E0W5	Histone H2A OS=Zea mays OX=4577 GN=Os07g0545400_1 PE=3 SV=1	5.053	13	2	3	1	1	3.2994e+06	452992	7.28356
High	A0A1D6Q4C8	ARM repeat superfamily protein OS=Zea mays OX=4577 GN=ZEAMMB73_Zm00001d050989 PE=4 SV=1	5.052	6	2	3	1	1			#VALUE!
High	B6TS22	O-methyltransferase ZRP4 OS=Zea mays OX=4577 GN=100284287 PE=2 SV=1	5.048	5	2	2	2	1	3.51465e+06	3.88058e+06	0.905702
High	B6U2K5	Vacuolar protein sorting-associated protein 35 OS=Zea mays OX=4577 PE=2 SV=1	4.982	2	2	2	2	1	9.78442e+06	3520663	2.77914
High	A0A3L6FZH4	Valyl-tRNA synthetase OS=Zea mays OX=4577 GN=EMB2247 PE=3 SV=1	4.949	1	2	2	2	1	14905042	8.12132e+06	1.8353
High	A0A1D6JVU2	Chaperonin 60 subunit beta 4 chloroplastic OS=Zea mays OX=4577 GN=ZEAMMB73_Zm00001d028409 PE=3 SV=1	4.904	4	2	2	2	1	3.79442e+06		#VALUE!
High	A0A1D6JH82	Putative plastid-lipid-associated protein 13 chloroplastic OS=Zea mays OX=4577 GN=100304297 PE=4 SV=1	4.899	8	2	2	2	1			#VALUE!
High	B6SVI7	Nascent polypeptide-associated complex subunit beta OS=Zea mays OX=4577 GN=100422791 PE=2 SV=1	4.895	15	2	2	1	1	10227096		#VALUE!
High	A0A3L6F4F1	Protein ANTI-SILENCING 1 OS=Zea mays OX=4577 GN=ASI1 PE=4 SV=1	4.863	3	2	2	2	1		3.3694e+06	#VALUE!
High	A0A3L6FX47	Glucan endo-1,3-beta-D-glucosidase (Fragment) OS=Zea mays OX=4577 GN=At1g64760_3 PE=3 SV=1	4.856	4	2	2	2	1	10480668		#VALUE!
High	A0A3L6F223	Fasciclin-like arabinogalactan protein 7 OS=Zea mays OX=4577 GN=FLA7_1 PE=3 SV=1	4.845	6	2	2	2	1	13483098		#VALUE!
High	B4FBW1	NADH-ubiquinone oxidoreductase 20 kDa subunit OS=Zea mays OX=4577 PE=2 SV=1	4.837	9	2	2	2	1	9530726		#VALUE!
High	C0P5F2	Uncharacterized protein OS=Zea mays OX=4577 PE=2 SV=1	4.825	5	2	3	2	1	740066	267294	2.76874
High	B4FTJ7	Putative sarcosine oxidase OS=Zea mays OX=4577 GN=100273204 PE=2 SV=1	4.774	5	2	2	1	1	5.49009e+06		#VALUE!
High	A0A1D6E458	ARM repeat superfamily protein OS=Zea mays OX=4577 GN=103646122 PE=4 SV=1	4.748	2	2	2	2	1	2959299		#VALUE!
High	A0A317YG84	NADH dehydrogenase [ubiquinone] iron-sulfur protein 5-B OS=Zea mays OX=4577 GN=At3g62790 PE=3 SV=1	4.739	13	2	2	2	1	2.18455e+06	1.02796e+06	2.12513
High	A0A3L6EH85	Putative transmembrane GTPase FZO-like, chloroplastic OS=Zea mays OX=4577 GN=FZL PE=4 SV=1	4.728	2	2	4	2	1	9151202	2095164	4.36777
High	A0A1D6Q168	Methylcrotonoyl-CoA carboxylase beta chain mitochondrial OS=Zea mays OX=4577 GN=100281617 PE=4 SV=1	4.725	3	2	2	2	1	6.64792e+06		#VALUE!
High	B6T543	Histone H2A OS=Zea mays OX=4577 GN=103625929 PE=2 SV=1	4.722	23	2	3	1	1			#VALUE!
High	A0A3L6DWE8	Calcium-dependent protein kinase 20 OS=Zea mays OX=4577 GN=CPK20_1 PE=3 SV=1	4.72	2	2	2	2	1	2.52975e+06		#VALUE!
High	A0A3L6E3L4	Malate dehydrogenase OS=Zea mays OX=4577 GN=At3g47520_2 PE=3 SV=1	4.695	4	2	2	1	1	3.3129e+06	1.87429e+06	1.76755
High	A0A1D6LBR7	Nucleic acid-binding proteins superfamily OS=Zea mays OX=4577 GN=ZEAMMB73_Zm00001d034828 PE=4 SV=1	4.684	5	2	3	2	1	26205048	2166711	12.0944
High	A0A3L6DRF7	Eukaryotic translation initiation factor 3 subunit F OS=Zea mays OX=4577 GN=Zm00014a_041724 PE=3 SV=1	4.634	5	2	2	2	1	8624627	2.76204e+06	3.12256
High	A0A317Y7E6	U2 small nuclear ribonucleoprotein B (Fragment) OS=Zea mays OX=4577 GN=Zm00014a_041505 PE=4 SV=1	4.617	9	2	2	2	1			#VALUE!
High	A0A1D6H2L6	Chaperone protein ClpB4 mitochondrial OS=Zea mays OX=4577 GN=100217072 PE=3 SV=1	4.595	2	2	3	1	1			#VALUE!
High	A0A3L6FW72	DNA topoisomerase I OS=Zea mays OX=4577 GN=TOP1B_2 PE=3 SV=1	4.581	2	2	2	2	1	11101671	1.34648e+06	8.24498
High	Q94KT7	Expansin OS=Zea mays OX=4577 GN=expA1 PE=2 SV=1	4.579	7	2	2	2	1	5.09857e+06	558366	9.13125
High	A0A317Y4J5	F-box protein OS=Zea mays OX=4577 GN=At1g78280 PE=4 SV=1	4.559	1	2	3	2	1	3.2701e+07	3.90916e+06	8.36524
High	A0A3L6EST6	Putative plastid-lipid-associated protein 11 OS=Zea mays OX=4577 GN=PAP11 PE=4 SV=1	4.552	7	2	2	1	1	16606036	4664517	3.56008
High	A0A3L6FHJ9	4-(cytidine-5'-diphospho)-2-C-methyl-D-erythritol kinase OS=Zea mays OX=4577 GN=Zm00014a_001146 PE=3 SV=1	4.52	5	2	2	2	1	2.74144e+07	962214	28.4909
High	A0A3L6DVN3	Class I heat shock protein 1 OS=Zea mays OX=4577 GN=HSP16.9A_6 PE=3 SV=1	4.499	11	2	3	1	1	26729126	3911892	6.83279
High	A0A1D6KF14	cAMP-regulated phosphoprotein 19-related protein OS=Zea mays OX=4577 GN=ZEAMMB73_Zm00001d030934 PE=3 SV=1	4.434	11	2	2	2	1			#VALUE!
High	A0A3L6FVH3	Zinc finger CCCH domain-containing protein 31 OS=Zea mays OX=4577 GN=Os04g0665700_0 PE=4 SV=1	4.394	10	2	2	2	1	1.81891e+06	819594	2.21928
High	A0A3L6G563	Synaptotagmin-1 OS=Zea mays OX=4577 GN=SYT1_0 PE=3 SV=1	4.386	2	2	2	2	1	2.14676e+07	3.88777e+06	5.52182
High	A0A3L6EKM7	Coiled-coil domain-containing protein 12 OS=Zea mays OX=4577 GN=Ccdc12 PE=4 SV=1	4.376	10	2	2	2	1	41991953		#VALUE!
High	A0A3L6FI92	U6 snRNA-associated Sm-like protein LSm4 OS=Zea mays OX=4577 GN=LSM4 PE=3 SV=1	4.375	9	2	2	2	1	9441383		#VALUE!
High	A0A317YJB5	Phosphoserine aminotransferase OS=Zea mays OX=4577 GN=PSAT1 PE=3 SV=1	4.359	6	2	2	2	1	3615732	704952	5.12904
High	A0A1D6ICM8	SKU5 similar 4 OS=Zea mays OX=4577 GN=100285637 PE=3 SV=1	4.357	3	2	2	2	1	11618433	1.7862e+06	6.50454
High	B2MUU4	Starch synthase V OS=Zea mays OX=4577 PE=2 SV=1	4.352	2	2	2	1	1	3213392		#VALUE!
High	A0A3L6E9K3	Mitogen-activated protein kinase OS=Zea mays OX=4577 GN=MPK9_0 PE=3 SV=1	4.307	2	2	2	1	1	6590448		#VALUE!
High	C0P5R8	Ureidoglycolate hydrolase OS=Zea mays OX=4577 GN=100279195 PE=2 SV=1	4.255	5	2	2	2	1			#VALUE!
High	A0A317YAK9	30S ribosomal protein S6 alpha, chloroplastic OS=Zea mays OX=4577 GN=RPS6_0 PE=3 SV=1	4.252	7	2	3	2	1	33326188	4273239	7.79881
High	A0A1D6QK01	Putative O-Glycosyl hydrolase superfamily protein OS=Zea mays OX=4577 GN=ZEAMMB73_Zm00001d052793 PE=3 SV=1	4.234	3	2	3	1	1			#VALUE!
High	B6U664	Rapid alkalinization factor 1 OS=Zea mays OX=4577 GN=ZEAMMB73_Zm00001d040297 PE=2 SV=1	4.183	7	2	2	2	1	4314233	2.3204e+06	1.85927
High	A0A1D6GTC2	NADH dehydrogenase [ubiquinone] 1 alpha subcomplex subunit 12 OS=Zea mays OX=4577 GN=100192845 PE=3 SV=1	4.145	7	2	2	2	1	5.57686e+06	747065	7.46502
High	B6TRR5	Formate dehydrogenase, mitochondrial OS=Zea mays OX=4577 PE=2 SV=1	4.119	5	2	2	2	1	1.37659e+07		#VALUE!
High	A0A3L6FYM9	Geranylgeranyl pyrophosphate synthase, chloroplastic OS=Zea mays OX=4577 GN=GGPS_0 PE=3 SV=1	4.116	4	2	2	2	1	18797381	6.70295e+06	2.80434
High	B6SQV5	Photosystem II 10 kDa polypeptide, chloroplastic OS=Zea mays OX=4577 GN=ZEAMMB73_Zm00001d049387 PE=2 SV=1	4.058	8	2	2	2	1	693528960	63071576	10.9959
High	A0A317Y9K5	Protein HOTHEAD OS=Zea mays OX=4577 GN=HTH_5 PE=3 SV=1	4.037	3	2	2	1	1	4999224		#VALUE!
High	A0A1D6ER22	Aldehyde dehydrogenase family 7 member B4 OS=Zea mays OX=4577 GN=ZEAMMB73_Zm00001d005818 PE=3 SV=1	3.99	3	2	2	2	1	5.82988e+06		#VALUE!
High	B6TH68	Uncharacterized protein OS=Zea mays OX=4577 GN=ZEAMMB73_Zm00001d007011 PE=2 SV=1	3.959	12	2	3	2	1	1.06339e+07	1.58453e+06	6.71108
High	A0A1D6HM49	Subtilisin-like protease SBT1.4 OS=Zea mays OX=4577 GN=ZEAMMB73_Zm00001d018282 PE=3 SV=1	3.948	2	2	2	2	1	6.88655e+06		#VALUE!
High	B6SP12	Dehydrin 13 OS=Zea mays OX=4577 PE=2 SV=1	3.904	16	2	2	2	1	4.05009e+06	150639	26.886
High	A0A317Y4T6	Mitochondrial import inner membrane translocase subunit TIM10 OS=Zea mays OX=4577 GN=Zm00014a_019841 PE=4 SV=1	3.886	16	2	2	2	1	1.32866e+07	1.83549e+06	7.23875
High	A0A3L6EHH7	Zinc finger CCCH domain-containing protein 44 OS=Zea mays OX=4577 GN=Os06g0618100_1 PE=4 SV=1	3.881	2	2	2	2	1			#VALUE!
High	A0A3L6F6W8	Ferredoxin--nitrite reductase, chloroplastic OS=Zea mays OX=4577 GN=NIR_3 PE=3 SV=1	3.84	3	2	2	2	1	3.99063e+06	1.68066e+06	2.37444
High	A0A1D6GGQ6	OsWRKY4 family protein OS=Zea mays OX=4577 GN=ZEAMMB73_Zm00001d013240 PE=3 SV=1	3.82	5	2	2	2	1	7.21465e+06	656941	10.9822
High	A0A3L6FKD9	Protein phosphatase OS=Zea mays OX=4577 GN=Os01g0164600 PE=3 SV=1	3.808	5	2	2	2	1	977758	83294.1	11.7386
High	A0A3L6EQL3	Organellar oligopeptidase A, chloroplastic/mitochondrial OS=Zea mays OX=4577 GN=OOP PE=3 SV=1	3.758	2	2	2	2	1	1.0564e+07	705116	14.9819
High	A0A3L6FZY3	Eukaryotic translation initiation factor 3 subunit E OS=Zea mays OX=4577 GN=TIF3E1_6 PE=3 SV=1	3.749	4	2	2	2	1	1.98897e+07		#VALUE!
High	A0A1D6J5V6	Amidohydro-rel domain-containing protein OS=Zea mays OX=4577 GN=ZEAMMB73_Zm00001d025249 PE=3 SV=1	3.587	7	2	2	2	1	3.11895e+06		#VALUE!
High	A0A1D6L083	Leaf permease1 OS=Zea mays OX=4577 GN=ZEAMMB73_Zm00001d033585 PE=4 SV=1	3.575	3	2	3	2	1	2.4462e+07	5917643	4.13374
High	A0A1D6KD20	RNA-binding (RRM/RBD/RNP motifs) family protein OS=Zea mays OX=4577 GN=103639292 PE=4 SV=1	3.555	7	2	2	2	1	828872	246899	3.35712
High	A0A3L6EE05	Importin subunit beta-1 OS=Zea mays OX=4577 GN=KPNB1_3 PE=4 SV=1	3.536	2	2	2	1	1	7964833	2.10902e+06	3.77656
High	A0A1D6F3W0	GTP-binding protein OBGC chloroplastic OS=Zea mays OX=4577 GN=ZEAMMB73_Zm00001d007117 PE=3 SV=1	3.53	3	2	2	2	1			#VALUE!
High	A0A3L6DTB2	Nodal modulator 1 OS=Zea mays OX=4577 GN=Nomo1 PE=4 SV=1	3.493	1	2	2	2	1	14353623	2.70887e+06	5.29876
High	A0A1D6QTI0	Eukaryotic translation initiation factor 3 subunit J OS=Zea mays OX=4577 GN=100281725 PE=3 SV=1	3.442	2	2	2	2	1	10590619	1.89616e+06	5.58529
High	A0A317YFG5	[Acyl-carrier-protein] S-malonyltransferase OS=Zea mays OX=4577 GN=MCAT PE=4 SV=1	3.369	4	2	2	2	1	11305305	7.91775e+06	1.42784
High	B4G087	Adenine nucleotide alpha hydrolase-like superfamily protein OS=Zea mays OX=4577 GN=100274324 PE=2 SV=1	3.358	17	2	2	2	1	6452533	1.04752e+06	6.15982
High	A0A317Y8F7	50S ribosomal protein L11, chloroplastic OS=Zea mays OX=4577 GN=RPL11_6 PE=3 SV=1	3.325	6	2	4	2	1	118665920	1.69688e+07	6.99316
High	A0A3L6ETL2	Ran-binding protein 9 OS=Zea mays OX=4577 GN=ranbp9_0 PE=4 SV=1	3.293	1	2	3	2	1	42332234	6.17862e+06	6.8514
High	A0A3L6GCI9	Glycine cleavage system H protein OS=Zea mays OX=4577 GN=GDCSH PE=3 SV=1	3.254	18	2	2	2	1	29858550		#VALUE!
High	A0A317YH98	NADH dehydrogenase [ubiquinone] 1 alpha subcomplex subunit 6 OS=Zea mays OX=4577 GN=At3g12260 PE=3 SV=1	3.249	14	2	2	2	1			#VALUE!
High	A0A317Y715	Dihydrodipicolinate reductase-like protein CRR1, chloroplastic OS=Zea mays OX=4577 GN=DAPB3 PE=3 SV=1	3.231	6	2	2	2	1	69602012	1.49023e+07	4.67057
High	A0A3L6DIG7	Ferredoxin-thioredoxin reductase catalytic chain, chloroplastic OS=Zea mays OX=4577 GN=FTRC PE=3 SV=1	3.209	8	2	2	2	1	36444855	4.63269e+06	7.86688
High	A0A1D6HT10	Small nuclear ribonucleoprotein-associated protein OS=Zea mays OX=4577 GN=100282140 PE=3 SV=1	3.099	6	2	2	2	1	23550356	2.89517e+06	8.13435
High	A0A1D6H4Q8	NAD(P)-binding Rossmann-fold superfamily protein OS=Zea mays OX=4577 GN=ZEAMMB73_Zm00001d015956 PE=3 SV=1	3.081	3	2	2	2	1	1.16551e+06	672382	1.73341
High	A0A1D6GDC4	ALBINO3-like protein 1 chloroplastic OS=Zea mays OX=4577 GN=103625721 PE=3 SV=1	2.998	5	2	2	1	1			#VALUE!
High	Q42366	Hydroxyproline-rich Glycoprotein (HRGP) OS=Zea mays OX=4577 GN=HRGP PE=4 SV=1	2.857	6	2	2	2	1		8.75471e+06	#VALUE!
High	B4FBY4	Uncharacterized protein OS=Zea mays OX=4577 PE=2 SV=1	2.763	4	2	2	2	1	7.59922e+06	4.38382e+06	1.73347
High	A0A1D6L6U6	Glutathione transferase5 OS=Zea mays OX=4577 GN=542734 PE=4 SV=1	2.307	5	2	2	2	1	15964184	979584	16.2969
High	A0A3L6ED56	DEAD-box ATP-dependent RNA helicase 39 OS=Zea mays OX=4577 GN=Os01g0184500 PE=4 SV=1	2.221	3	2	2	2	1	2896562	202937	14.2732
High	A0A1D6NP39	Nonphototropic hypocotyl 1 OS=Zea mays OX=4577 GN=ZEAMMB73_Zm00001d044599 PE=4 SV=1	2.107	2	2	2	1	1	9054766	453369	19.9722
High	B6SKR6	Aquaporin TIP1.1 OS=Zea mays OX=4577 PE=2 SV=1	12.457	6	1	7	1	1	90948053	2.17349e+07	4.18443
High	B6SQW1	Uncharacterized protein OS=Zea mays OX=4577 PE=2 SV=1	11.016	9	1	3	1	1	3.32941e+07	4.81449e+06	6.9154
High	A0A1D6L3U5	Aluminum induced protein with YGL and LRDR motifs OS=Zea mays OX=4577 GN=103643996 PE=4 SV=1	9.933	6	1	2	1	1			#VALUE!
High	A0A1D6L8H4	Rubredoxin-like superfamily protein OS=Zea mays OX=4577 GN=103644215 PE=4 SV=1	9.637	8	1	2	1	1	31550228		#VALUE!
High	A0A3L6DQF2	Uncharacterized protein OS=Zea mays OX=4577 GN=At2g27730 PE=4 SV=1	9.147	15	1	3	1	1	6.49914e+06	2.98753e+06	2.17542
High	A0A1D6HS38	Oxygen-evolving enhancer protein 2-1 chloroplastic OS=Zea mays OX=4577 GN=100273117 PE=4 SV=2	8.726	7	1	2	1	1	5472149		#VALUE!
High	A0A3L6FHN5	Protein-serine/threonine phosphatase OS=Zea mays OX=4577 GN=Os01g0552300 PE=4 SV=1	8.548	4	1	3	1	1	1.84036e+07	2.76757e+06	6.64972
High	A0A1D6NJK7	p-loop containing nucleoside triphosphate hydrolase superfamily protein OS=Zea mays OX=4577 GN=103651490 PE=3 SV=1	8.382	2	1	3	1	1		3215728	#VALUE!
High	A0A1D6GGX8	Cysteine protease 1 OS=Zea mays OX=4577 GN=ZEAMMB73_Zm00001d013261 PE=3 SV=1	8.286	4	1	2	1	1	28190657	1.47366e+06	19.1297
High	A0A1D6G6A5	AP-4 complex subunit epsilon OS=Zea mays OX=4577 GN=103636362 PE=3 SV=1	8.069	1	1	2	1	1	5850020	1.10343e+06	5.30168
High	A0A1D6DWZ1	FGGY family of carbohydrate kinase OS=Zea mays OX=4577 GN=ZEAMMB73_Zm00001d002135 PE=4 SV=1	8.005	3	1	2	1	1	4.50962e+06	547662	8.2343
High	A0A3L6DM13	Uroporphyrinogen decarboxylase OS=Zea mays OX=4577 GN=Zm00014a_041582 PE=3 SV=1	8.003	3	1	2	1	1	2.14603e+07		#VALUE!
High	A0A317Y526	Serine/threonine-protein phosphatase OS=Zea mays OX=4577 GN=PP2A2_0 PE=3 SV=1	7.98	4	1	2	1	1			#VALUE!
High	A0A3L6FDD2	Aspartyl protease family protein 2 OS=Zea mays OX=4577 GN=APF2_1 PE=3 SV=1	7.942	3	1	3	1	1	2.62748e+06	770890	3.40837
High	B4FP28	Electron transfer flavoprotein subunit alpha OS=Zea mays OX=4577 PE=2 SV=1	7.778	4	1	2	1	1	2730059		#VALUE!
High	A0A317Y3U6	4Fe-4S Mo/W bis-MGD-type domain-containing protein OS=Zea mays OX=4577 GN=At4g14342 PE=4 SV=1	7.756	7	1	2	1	1	1.7939e+07	3.08605e+06	5.81295
High	A0A1D6PHU3	Mannose-1-phosphate guanylyltransferase 1 OS=Zea mays OX=4577 GN=100191571 PE=4 SV=1	7.747	3	1	2	1	1	2.51893e+07		#VALUE!
High	A8IK79	Abscisic acid stress ripening5 OS=Zea mays OX=4577 GN=100127507 PE=2 SV=1	7.739	9	1	2	1	1	6.70621e+06		#VALUE!
High	A0A3L6DJ02	PRA1 family protein OS=Zea mays OX=4577 GN=PRA1B2_1 PE=3 SV=1	7.688	7	1	2	1	1	4672256		#VALUE!
High	A0A3L6E3E5	Heterogeneous nuclear ribonucleoprotein 1 OS=Zea mays OX=4577 GN=RNP1_1 PE=4 SV=1	7.686	2	1	3	1	1	3.27738e+06		#VALUE!
High	A0A3L6ETM5	Uncharacterized protein OS=Zea mays OX=4577 GN=Zm00014a_032745 PE=4 SV=1	7.678	2	1	3	1	1	3.33574e+07	2.86603e+06	11.6389
High	A0A096QKD0	SLL1 protein OS=Zea mays OX=4577 GN=ZEAMMB73_Zm00001d003653 PE=4 SV=1	7.571	5	1	6	1	1	140366638	1.86699e+07	7.51835
High	C0PH01	Anti-sigma factor antagonist domain of sulfate transporter91 OS=Zea mays OX=4577 GN=100383552 PE=2 SV=1	7.513	2	1	2	1	1	6.99879e+06	2.80429e+06	2.49574
High	A0A1D6IXS6	Protein RAE1 OS=Zea mays OX=4577 GN=100283675 PE=4 SV=1	7.439	1	1	3	1	1	1.64202e+07	2.29027e+06	7.16956
High	A0A317Y7B3	Cysteine proteinase inhibitor 8 OS=Zea mays OX=4577 GN=Os03g0429000_1 PE=3 SV=1	7.435	9	1	2	1	1			#VALUE!
High	A0A3L6EMQ8	Uncharacterized protein OS=Zea mays OX=4577 GN=Zm00014a_033440 PE=4 SV=1	7.072	4	1	2	1	1	2.83501e+06	228937	12.3833
High	B6U275	Heterogeneous nuclear ribonucleoprotein 27C OS=Zea mays OX=4577 PE=2 SV=1	7.003	3	1	2	1	1	12177482		#VALUE!
High	B6TQW4	Cytochrome c oxidase polypeptide Vc OS=Zea mays OX=4577 PE=2 SV=1	6.9	10	1	2	1	1	15977284	1.16666e+07	1.36949
High	A0A3L6DH27	Acyl-coenzyme A oxidase OS=Zea mays OX=4577 GN=Zm00014a_023943 PE=3 SV=1	6.869	1	1	2	1	1	18566693	1.30571e+06	14.2196
High	A0A3L6EXB6	Putative 4-hydroxy-tetrahydrodipicolinate reductase 1, chloroplastic OS=Zea mays OX=4577 GN=Zm00014a_036418 PE=3 SV=1	6.859	3	1	2	1	1	2.95944e+06	1.77313e+06	1.66905
High	A0A3L6GCW0	Uncharacterized protein OS=Zea mays OX=4577 GN=Zm00014a_021764 PE=4 SV=1	6.849	3	1	2	1	1	13331698	1178053	11.3167
High	A0A3L6DBZ5	RPM1-interacting protein 4 OS=Zea mays OX=4577 GN=Zm00014a_004713 PE=4 SV=1	6.838	14	1	2	1	1	4706452	528389	8.90717
High	Q9ZNY1	Cell wall protein, putative OS=Zea mays OX=4577 GN=PRP PE=2 SV=1	6.816	7	1	2	1	1	67840368	1.54637e+07	4.38707
High	B6SID3	Uncharacterized protein OS=Zea mays OX=4577 PE=2 SV=1	6.776	12	1	3	1	1	26188810	5.04397e+06	5.1921
High	A0A1D6QSC9	Glycine cleavage system H protein OS=Zea mays OX=4577 GN=ZEAMMB73_Zm00001d053800 PE=3 SV=1	6.774	5	1	2	1	1	4320465		#VALUE!
High	A0A1D6HVR1	Metallopeptidase M24 family protein OS=Zea mays OX=4577 GN=ZEAMMB73_Zm00001d019130 PE=3 SV=1	6.665	1	1	2	1	1	1.28189e+07	3.83087e+06	3.34622
High	A0A1D6H288	Sm protein F OS=Zea mays OX=4577 GN=100285502 PE=3 SV=1	6.631	4	1	2	1	1	4.604e+07	3.28614e+06	14.0103
High	A0A1D6FPC0	Acidic ribosomal protein P2b (Rpp2b) OS=Zea mays OX=4577 GN=542340 PE=3 SV=1	6.56	7	1	3	1	1	19395074	4.93189e+06	3.93258
High	A0A3L6E2L3	Protein CHAPERONE-LIKE PROTEIN OF POR1, chloroplastic OS=Zea mays OX=4577 GN=CPP1_0 PE=4 SV=1	6.444	5	1	2	1	1	1.18218e+07		#VALUE!
High	A0A3L6EG74	CTP synthase OS=Zea mays OX=4577 GN=ctps_4 PE=3 SV=1	6.443	1	1	4	1	1	8.1583e+06	639089	12.7655
High	A0A5P8KLY9	Cytochrome b6-f complex subunit 4 OS=Zea mays OX=4577 GN=petD PE=3 SV=1	6.417	6	1	12	1	1	256320554	4.91868e+07	5.21117
High	A0A1D6EXH2	Villin-4 OS=Zea mays OX=4577 GN=100383299 PE=3 SV=1	6.372	1	1	2	1	1	6225610	596963	10.4288
High	B6TG00	Copper ion binding protein OS=Zea mays OX=4577 GN=100283229 PE=2 SV=1	6.199	6	1	2	1	1	2.58553e+07	6169277	4.19098
High	A0A3L6E2Y3	Rhodanese-like domain-containing protein 14, chloroplastic OS=Zea mays OX=4577 GN=At4g27700 PE=4 SV=1	6.067	6	1	2	1	1	18909339		#VALUE!
High	A0A1D6FQT3	DNA helicase OS=Zea mays OX=4577 GN=542206 PE=3 SV=1	5.992	1	1	2	1	1	8.29326e+06		#VALUE!
High	A0A317YCA0	Divinyl chlorophyllide a 8-vinyl-reductase, chloroplastic OS=Zea mays OX=4577 GN=DVR PE=4 SV=1	5.891	2	1	3	1	1	2.55025e+07	6.25975e+06	4.07405
High	A0A3L6E0E5	Acyl carrier protein OS=Zea mays OX=4577 GN=MTACP1 PE=3 SV=1	5.83	7	1	3	1	1	30142435	2.32078e+07	1.29881
High	A0A317Y5H5	Uncharacterized protein OS=Zea mays OX=4577 GN=Zm00014a_009197 PE=4 SV=1	5.729	2	1	2	1	1	1583046		#VALUE!
High	B8A0Q3	Carboxypeptidase OS=Zea mays OX=4577 GN=100279929 PE=2 SV=1	5.713	2	1	3	1	1	6.6827e+06	979481	6.82269
High	A0A3L6DGZ5	Peroxidase OS=Zea mays OX=4577 GN=PER52_1 PE=3 SV=1	5.509	4	1	2	1	1			#VALUE!
High	A0A3L6E121	Aldehyde oxygenase (deformylating) OS=Zea mays OX=4577 GN=CER3_1 PE=3 SV=1	5.5	1	1	3	1	1	5.50222e+06	298143	18.455
High	B4G1G0	GroES-like zinc-binding alcohol dehydrogenase family protein OS=Zea mays OX=4577 GN=100274499 PE=2 SV=1	5.462	3	1	2	1	1	1.73492e+06		#VALUE!
High	A0A1D6EXF8	Haloacid dehalogenase-like hydrolase domain-containing protein Sgpp OS=Zea mays OX=4577 GN=ZEAMMB73_Zm00001d006523 PE=4 SV=1	5.34	6	1	2	1	1	8194822	2493270	3.28678
High	B6UB37	Zinc finger C-x8-C-x5-C-x3-H type family protein OS=Zea mays OX=4577 PE=2 SV=1	5.301	6	1	1	1	1	3.24474e+06	551689	5.88146
High	A0A1D6QG81	Ferritin OS=Zea mays OX=4577 GN=ZEAMMB73_Zm00001d052316 PE=3 SV=1	5.159	4	1	3	1	1	5.82744e+07	9.91369e+06	5.87818
High	A0A1D6IIC3	Nuclear transport factor 2 (NTF2) family protein with RNA binding (RRM-RBD-RNP motifs) domain OS=Zea mays OX=4577 GN=ZEAMMB73_Zm00001d021999 PE=4 SV=1 （出核）	5.156	6	1	1	1	1	4919546		#VALUE!
High	A0A1D6MEZ6	Plasma membrane-associated cation-binding protein 1 OS=Zea mays OX=4577 GN=100191938 PE=4 SV=1	5.135	3	1	2	1	1	4.09058e+06		#VALUE!
High	A0A1D6KWL1	Uncharacterized protein OS=Zea mays OX=4577 GN=ZEAMMB73_Zm00001d033150 PE=4 SV=1	5.027	9	1	2	1	1	19025677	7.741e+06	2.45778
High	K7VZS5	Nardilysin-like OS=Zea mays OX=4577 GN=103639163 PE=3 SV=1	4.835	2	1	1	1	1			#VALUE!
High	A0A3L6FYY7	U-box domain-containing protein 4 OS=Zea mays OX=4577 GN=PUB4_6 PE=4 SV=1	4.77	2	1	1	1	1	5.30399e+06	1.19439e+06	4.44076
High	B4FQK1	Bidirectional sugar transporter SWEET OS=Zea mays OX=4577 GN=100282137 PE=2 SV=1	4.722	6	1	1	1	1	9953315		#VALUE!
High	A0A3L6EY16	Carbamoyl-phosphate synthase small chain, chloroplastic OS=Zea mays OX=4577 GN=CARA_1 PE=3 SV=1	4.696	3	1	2	1	1	2.2856e+07	2744030	8.32936
High	B6T790	Ubiquitin receptor RAD23 OS=Zea mays OX=4577 GN=100282427 PE=2 SV=1	4.646	5	1	2	1	1	2.27901e+06		#VALUE!
High	A0A3L6F4C0	Inosine-5'-monophosphate dehydrogenase OS=Zea mays OX=4577 GN=guaB PE=4 SV=1	4.597	7	1	1	1	1			#VALUE!
High	B6SJA3	Signal peptidase complex subunit 1 OS=Zea mays OX=4577 PE=2 SV=1	4.595	16	1	1	1	1	9044586	358142	25.2542
High	A0A1D6KC46	Hsp20/alpha crystallin family protein OS=Zea mays OX=4577 GN=ZEAMMB73_Zm00001d030346 PE=3 SV=1	4.582	8	1	1	1	1	5009552		#VALUE!
High	A0A1D6N7Q5	Nucleic acid binding protein OS=Zea mays OX=4577 GN=100282944 PE=4 SV=1	4.569	4	1	2	1	1			#VALUE!
High	A0A3L6EVA6	60S acidic ribosomal protein P3 OS=Zea mays OX=4577 GN=RPP3A_0 PE=3 SV=1	4.555	15	1	2	1	1	33620320	6646356	5.05846
High	A0A1D6M2M1	Chlorophyll synthase chloroplastic OS=Zea mays OX=4577 GN=100274372 PE=4 SV=1	4.527	4	1	1	1	1			#VALUE!
High	A0A3L6EGT5	Calcium load-activated calcium channel OS=Zea mays OX=4577 GN=Tmco1_0 PE=3 SV=1	4.502	10	1	1	1	1			#VALUE!
High	A0A1D6NUW0	Ubiquitin-associated/translation elongation factor EF1B protein OS=Zea mays OX=4577 GN=100283915 PE=4 SV=1	4.488	7	1	1	1	1	3456864		#VALUE!
High	A0A1D6PQL3	Seryl-tRNA synthetase OS=Zea mays OX=4577 GN=542538 PE=4 SV=1	4.487	3	1	1	1	1	5.11992e+06		#VALUE!
High	A0A3L6FIC1	Exocyst complex component 5 OS=Zea mays OX=4577 GN=SEC10 PE=3 SV=1	4.486	2	1	1	1	1	3.54447e+06		#VALUE!
High	B6STN2	Nuclear transcription factor Y subunit B-3 OS=Zea mays OX=4577 PE=2 SV=1	4.481	8	1	1	1	1			#VALUE!
High	A0A1D6EIH7	RNA-binding (RRM/RBD/RNP motifs) family protein OS=Zea mays OX=4577 GN=103647119 PE=4 SV=1	4.459	4	1	1	1	1	1307200		#VALUE!
High	A0A317YJ29	Cytochrome c1-1, heme protein, mitochondrial OS=Zea mays OX=4577 GN=CYCL_1 PE=4 SV=1	4.452	3	1	1	1	1	7.78267e+06		#VALUE!
High	A0A1D6HKS2	Protein EXORDIUM OS=Zea mays OX=4577 GN=ZEAMMB73_Zm00001d018106 PE=4 SV=1	4.451	3	1	1	1	1	8679323		#VALUE!
High	A0A3L6E6H7	Uncharacterized protein OS=Zea mays OX=4577 GN=Zm00014a_007798 PE=4 SV=1	4.421	12	1	1	1	1			#VALUE!
High	B4FZJ1	Polyadenylate-binding protein 2 OS=Zea mays OX=4577 GN=ZEAMMB73_Zm00001d037200 PE=2 SV=1	4.414	10	1	1	1	1			#VALUE!
High	A0A3L6F1Z6	Transaldolase OS=Zea mays OX=4577 GN=tal_2 PE=3 SV=1	4.408	3	1	1	1	1			#VALUE!
High	A0A3L6G081	Flavonoid O-methyltransferase-like protein OS=Zea mays OX=4577 GN=Os11g0303600_0 PE=3 SV=1	4.395	4	1	1	1	1			#VALUE!
High	A0A3L6EE56	NADH dehydrogenase [ubiquinone] flavoprotein 2, mitochondrial OS=Zea mays OX=4577 GN=At4g02580 PE=3 SV=1	4.392	6	1	1	1	1			#VALUE!
High	A0A3L6GC79	Protein TolB OS=Zea mays OX=4577 GN=tolB_0 PE=4 SV=1	4.388	2	1	1	1	1			#VALUE!
High	A0A1D6PJ22	Omega-amidase chloroplastic OS=Zea mays OX=4577 GN=100279870 PE=4 SV=1	4.386	4	1	2	1	1			#VALUE!
High	A0A3L6EBX5	Thylakoid membrane protein TERC, chloroplastic OS=Zea mays OX=4577 GN=TERC_1 PE=4 SV=1	4.367	4	1	1	1	1			#VALUE!
High	B6T7T3	OHP2 OS=Zea mays OX=4577 GN=100282478 PE=2 SV=1	4.363	7	1	1	1	1	8277367		#VALUE!
High	B4FKV2	Rhomboid-like protein 19 OS=Zea mays OX=4577 GN=100216993 PE=2 SV=1	4.356	4	1	2	1	1	2.49862e+06		#VALUE!
High	A0A1D6PDB1	FKBP-type peptidyl-prolyl cis-trans isomerase OS=Zea mays OX=4577 GN=ZEAMMB73_Zm00001d047768 PE=4 SV=1	4.341	11	1	1	1	1	9438383		#VALUE!
High	B6TTI9	Cytochrome b5 OS=Zea mays OX=4577 PE=2 SV=1	4.341	9	1	1	1	1			#VALUE!
High	A0A3L6FPW1	Jasmonate-induced protein OS=Zea mays OX=4577 GN=JI23_2 PE=4 SV=1	4.325	9	1	1	1	1			#VALUE!
High	B6TH65	Polygalacturonase inhibitor 1 OS=Zea mays OX=4577 PE=2 SV=1	4.317	4	1	1	1	1	9723744		#VALUE!
High	A0A1D6GQ71	Splicing factor CC1-like OS=Zea mays OX=4577 GN=100383130 PE=4 SV=1	4.313	3	1	2	1	1	6.68513e+06	976790	6.84398
High	A0A1D6F6V5	Replication factor C subunit 1 OS=Zea mays OX=4577 GN=103648088 PE=3 SV=1	4.311	2	1	1	1	1			#VALUE!
High	A0A3L6FF10	Protein PLASTID MOVEMENT IMPAIRED 2 OS=Zea mays OX=4577 GN=Zm00014a_010498 PE=3 SV=1	4.307	2	1	1	1	1			#VALUE!
High	A0A1D6DZK7	Adenosylmethionine aminotransferase1 OS=Zea mays OX=4577 GN=103645944 PE=3 SV=1	4.302	3	1	1	1	1			#VALUE!
High	A0A3L6EUS3	Ribonucloprotein OS=Zea mays OX=4577 GN=At5g08180 PE=3 SV=1	4.3	13	1	1	1	1			#VALUE!
High	A0A1D6JQ76	Polyadenylate-binding protein RBP47B OS=Zea mays OX=4577 GN=ZEAMMB73_Zm00001d027869 PE=4 SV=1	4.293	2	1	1	1	1	2.66486e+06		#VALUE!
High	A0A3L6F724	Uncharacterized protein OS=Zea mays OX=4577 GN=Zm00014a_000348 PE=4 SV=1	4.29	27	1	1	1	1	3.5186e+06		#VALUE!
High	K7URV3	Inositol-1-monophosphatase OS=Zea mays OX=4577 GN=100384405 PE=3 SV=1	4.278	4	1	1	1	1			#VALUE!
High	A0A3L6EJ26	Phosphate transporter OS=Zea mays OX=4577 GN=PHT2-1 PE=3 SV=1	4.276	3	1	1	1	1	4.1217e+06		#VALUE!
High	A0A3L6FS52	Sterol 3-beta-glucosyltransferase UGT80A2 OS=Zea mays OX=4577 GN=Zm00014a_038403 PE=4 SV=1	4.275	2	1	2	1	1	11214879	1.16072e+06	9.66197
High	A0A1D6IPQ0	Plastid transcriptionally active chromosome 2-like protein OS=Zea mays OX=4577 GN=103633614 PE=3 SV=2	4.262	2	1	1	1	1	3.15874e+06		#VALUE!
High	B4FS90	Cysteine protease 1 OS=Zea mays OX=4577 GN=100283826 PE=2 SV=1	4.26	3	1	1	1	1	3.69095e+06		#VALUE!
High	A0A3L6F5B1	GrpE protein homolog OS=Zea mays OX=4577 GN=grpE_4 PE=3 SV=1	4.251	6	1	1	1	1	1.67929e+06		#VALUE!
High	A0A1D6E9B1	Protein disulfide-isomerase LQY1 chloroplastic OS=Zea mays OX=4577 GN=ZEAMMB73_Zm00001d003459 PE=4 SV=1	4.245	11	1	1	1	1	4.77813e+06		#VALUE!
High	A0A1D6NN07	DNA-damage-repair/toleration protein DRT102 OS=Zea mays OX=4577 GN=ZEAMMB73_Zm00001d044548 PE=4 SV=1	4.236	5	1	1	1	1	4425518		#VALUE!
High	B6UCE2	Peptide-N4-(N-acetyl-beta-glucosaminyl)asparagine amidase A protein OS=Zea mays OX=4577 GN=100285963 PE=2 SV=1	4.233	3	1	1	1	1	3.65675e+06		#VALUE!
High	A0A3L6GBB4	(E)-beta-farnesene synthase OS=Zea mays OX=4577 GN=FARS_2 PE=3 SV=1	4.229	2	1	1	1	1			#VALUE!
High	A0A3L6DRX1	ABC transporter D family member 2, chloroplastic OS=Zea mays OX=4577 GN=ABCC2_0 PE=4 SV=1	4.229	1	1	2	1	1	4240645	1.09361e+06	3.87767
High	A0A3L6EFW1	60S acidic ribosomal protein P1 OS=Zea mays OX=4577 GN=RPP1A_0 PE=3 SV=1	4.219	35	1	1	1	1	3.61625e+06		#VALUE!
High	A0A3L6EB66	NADH dehydrogenase [ubiquinone] 1 alpha subcomplex subunit 2 OS=Zea mays OX=4577 GN=At5g47890_0 PE=3 SV=1	4.219	13	1	1	1	1	4322730		#VALUE!
High	A0A3L6FXL2	Dirigent protein OS=Zea mays OX=4577 GN=DIR21_0 PE=3 SV=1	4.217	7	1	1	1	1			#VALUE!
High	A0A1D6Q8M9	Tola protein homolog1 OS=Zea mays OX=4577 GN=103653997 PE=4 SV=1	4.215	1	1	2	1	1	6.24167e+06	1.55686e+06	4.00912
High	A0A3L6FUW0	Maltose excess protein 1-like, chloroplastic OS=Zea mays OX=4577 GN=Zm00014a_005168 PE=4 SV=1	4.21	3	1	1	1	1	4.75561e+06		#VALUE!
High	A0A3L6FTX0	Phosphomannomutase OS=Zea mays OX=4577 GN=Zm00014a_043242 PE=3 SV=1	4.178	7	1	1	1	1	4224507		#VALUE!
High	A0A317YAV7	Pentatricopeptide repeat-containing protein OS=Zea mays OX=4577 GN=At5g46580 PE=3 SV=1	4.177	2	1	1	1	1			#VALUE!
High	A0A5P8KLE4	ATP-dependent Clp protease proteolytic subunit OS=Zea mays OX=4577 GN=clpP PE=3 SV=1	4.162	6	1	1	1	1	5306081		#VALUE!
High	A0A1D6E839	Topoisomerase-like protein OS=Zea mays OX=4577 GN=ZEAMMB73_Zm00001d003265 PE=3 SV=1	4.16	2	1	1	1	1			#VALUE!
High	A0A1D6KH06	Protein yippee-like OS=Zea mays OX=4577 GN=ZEAMMB73_Zm00001d031227 PE=3 SV=1	4.156	15	1	1	1	1	2.18784e+06		#VALUE!
High	A0A3L6DDH0	Peptidylprolyl isomerase OS=Zea mays OX=4577 GN=FKBP13 PE=4 SV=1	4.147	5	1	1	1	1	7014335		#VALUE!
High	A0A3L6ENE8	Putative signal peptidase complex subunit 1 OS=Zea mays OX=4577 GN=At2g22425_0 PE=3 SV=1	4.147	5	1	1	1	1	7.70093e+06	390305	19.7305
High	B7ZY23	Uncharacterized protein OS=Zea mays OX=4577 PE=2 SV=1	4.145	3	1	1	1	1			#VALUE!
High	A0A3L6F002	H/ACA ribonucleoprotein complex subunit OS=Zea mays OX=4577 GN=At3g03920_2 PE=3 SV=1	4.135	6	1	1	1	1	3634924		#VALUE!
High	A0A3L6F785	Protein FLX-like 2 OS=Zea mays OX=4577 GN=Zm00014a_041144 PE=3 SV=1	4.129	2	1	2	1	1	4.42268e+06	961955	4.59759
High	A0A1D6FB29	Glucosidase 2 subunit beta OS=Zea mays OX=4577 GN=100279808 PE=4 SV=1	4.122	2	1	1	1	1	3179480	736584	4.31652
High	A0A1D6JJP0	GroES-like zinc-binding alcohol dehydrogenase family protein OS=Zea mays OX=4577 GN=103630457 PE=4 SV=2	4.119	4	1	1	1	1	5.16676e+06		#VALUE!
High	A0A3L6FQU6	Beta-fructofuranosidase, insoluble isoenzyme 7 OS=Zea mays OX=4577 GN=CIN7_0 PE=3 SV=1	4.119	2	1	1	1	1	6941321	1.28162e+06	5.41607
High	A0A317YBN4	CS domain-containing protein OS=Zea mays OX=4577 GN=Zm00014a_010549 PE=4 SV=1	4.117	6	1	1	1	1			#VALUE!
High	A0A1D6MEE5	Pentatricopeptide repeat-containing protein mitochondrial OS=Zea mays OX=4577 GN=ZEAMMB73_Zm00001d039193 PE=4 SV=1	4.116	1	1	1	1	1			#VALUE!
High	A0A3L6DCS8	MLO-like protein OS=Zea mays OX=4577 GN=CNMT_1 PE=3 SV=1	4.115	3	1	1	1	1			#VALUE!
High	A0A1D6M373	Mannosylglycoprotein endo-beta-mannosidase OS=Zea mays OX=4577 GN=103630319 PE=4 SV=1	4.115	1	1	1	1	1	2379634		#VALUE!
High	B4FBY6	Uncharacterized protein OS=Zea mays OX=4577 PE=2 SV=1	4.11	4	1	1	1	1			#VALUE!
High	A0A3L6EQB7	AAA-ATPase OS=Zea mays OX=4577 GN=At3g28580_1 PE=3 SV=1	4.11	2	1	1	1	1			#VALUE!
High	A0A3L6G285	Abscisic stress-ripening protein 1 OS=Zea mays OX=4577 GN=ASR1 PE=3 SV=1	4.103	10	1	1	1	1	4.23658e+06	1.09908e+06	3.85467
High	A0A1D6JWI7	Beta-galactosidase OS=Zea mays OX=4577 GN=100279948 PE=3 SV=1	4.1	1	1	1	1	1	4310211		#VALUE!
High	A0A1D6GWH6	RNA-binding (RRM/RBD/RNP motifs) family protein OS=Zea mays OX=4577 GN=ZEAMMB73_Zm00001d014812 PE=4 SV=1	4.098	3	1	1	1	1	9541990		#VALUE!
High	A0A3L6EC09	ATP-dependent Clp protease proteolytic subunit OS=Zea mays OX=4577 GN=CLPR1 PE=3 SV=1	4.085	6	1	1	1	1			#VALUE!
High	A0A3L6DTI7	Homeobox protein HAZ1 OS=Zea mays OX=4577 GN=Zm00014a_031661 PE=3 SV=1	4.084	1	1	1	1	1	605917	131631	4.60314
High	A0A3L6FMY8	Transcription initiation factor TFIID subunit 15b OS=Zea mays OX=4577 GN=TAF15B_0 PE=4 SV=1	4.078	3	1	2	1	1	2.17616e+06	937002	2.32247
High	B6T6D2	Dirigent protein OS=Zea mays OX=4577 GN=100282340 PE=2 SV=1	4.073	8	1	1	1	1			#VALUE!
High	A0A3L6EDE0	Programmed cell death protein 4 OS=Zea mays OX=4577 GN=PDCD4_1 PE=3 SV=1	4.071	2	1	1	1	1	4.85211e+06		#VALUE!
High	A0A3L6FQT0	FRIGIDA-like protein OS=Zea mays OX=4577 GN=FRL4A_2 PE=3 SV=1	4.068	3	1	1	1	1	3.63214e+06		#VALUE!
High	A0A1D6I8L7	Proteasome endopeptidase complex OS=Zea mays OX=4577 GN=100283981 PE=4 SV=1	4.065	2	1	2	1	1	23368933	6867872	3.40265
High	A0A3L6DCE2	50S ribosomal protein L35 OS=Zea mays OX=4577 GN=RPL35_0 PE=3 SV=1	4.055	10	1	1	1	1	12916486	5.96273e+06	2.1662
High	A0A3L6E9C4	Oryzain alpha chain OS=Zea mays OX=4577 GN=Os04g0650000_1 PE=3 SV=1	4.052	3	1	1	1	1			#VALUE!
High	A0A1D6Q8W2	Rubisco methyltransferase family protein OS=Zea mays OX=4577 GN=100272441 PE=4 SV=1	4.052	3	1	1	1	1	12918570	20418570	0.632687
High	A0A3L6DTC4	Phosphoribosyl-AMP cyclohydrolase OS=Zea mays OX=4577 GN=HISN2 PE=4 SV=1	4.051	4	1	1	1	1	2225881	1091835	2.03866
High	A0A1D6K5C6	Reticulon-like protein OS=Zea mays OX=4577 GN=ZEAMMB73_Zm00001d029454 PE=4 SV=1	4.05	3	1	1	1	1	2.92708e+06		#VALUE!
High	Q41870	Aquaporin PIP1-1 OS=Zea mays OX=4577 GN=PIP1-1 PE=1 SV=1	4.047	6	1	1	1	1		2.41261e+06	#VALUE!
High	C0PJD4	2Fe-2S ferredoxin-like superfamily protein OS=Zea mays OX=4577 GN=103625981 PE=2 SV=1	4.046	5	1	2	1	1	6291482		#VALUE!
High	A0A3L6ELP4	Uncharacterized protein OS=Zea mays OX=4577 GN=Zm00014a_037208 PE=4 SV=1	4.042	9	1	1	1	1			#VALUE!
High	C0PK92	Abscisic acid receptor PYL2 OS=Zea mays OX=4577 GN=PYL3 PE=2 SV=1	4.041	6	1	1	1	1			#VALUE!
High	C4J5G4	Glycine-rich protein OS=Zea mays OX=4577 GN=100283363 PE=2 SV=1	4.036	10	1	1	1	1			#VALUE!
High	A0A1D6M4A4	FAD/NAD(P)-binding oxidoreductase family protein OS=Zea mays OX=4577 GN=100281685 PE=4 SV=1	4.033	2	1	1	1	1	3675920	710722	5.17209
High	A0A3L6DVN0	Protein CURVATURE THYLAKOID 1C, chloroplastic OS=Zea mays OX=4577 GN=CURT1C PE=4 SV=1	4.017	10	1	1	1	1	9920888		#VALUE!
High	K7UR93	Ubiquitin family protein OS=Zea mays OX=4577 GN=103654835 PE=3 SV=1	4.016	3	1	2	1	1	4.15095e+06	2.70756e+06	1.53309
High	B4FLP5	TRAF transcription factor OS=Zea mays OX=4577 GN=TRAF39 PE=2 SV=1	4.009	4	1	1	1	1	5.34217e+06	1.00543e+06	5.31332
High	A0A3L6E1R1	Reverse transcriptase domain-containing protein OS=Zea mays OX=4577 GN=Zm00014a_022293 PE=4 SV=1	4.004	2	1	1	1	1			#VALUE!
High	Q43250	3-hydroxyindolin-2-one monooxygenase OS=Zea mays OX=4577 GN=CYP71C1 PE=1 SV=1	3.999	2	1	1	1	1			#VALUE!
High	A0A317Y9P5	Trihelix transcription factor GT-2 OS=Zea mays OX=4577 GN=GT-2_0 PE=4 SV=1	3.998	2	1	1	1	1	1.83567e+06		#VALUE!
High	B4FV48	Cysteine proteinase inhibitor OS=Zea mays OX=4577 GN=732753 PE=2 SV=1	3.995	7	1	1	1	1	2.07014e+06		#VALUE!
High	A0A1D6G4W8	BTB/POZ domain-containing protein OS=Zea mays OX=4577 GN=103636319 PE=4 SV=1	3.992	1	1	1	1	1	3103302		#VALUE!
High	A0A3L6E5Z1	DnaJ protein ERDJ3B OS=Zea mays OX=4577 GN=ERDJ3B_1 PE=4 SV=1	3.987	4	1	1	1	1			#VALUE!
High	B6TVY3	Peptidyl-prolyl cis-trans isomerase OS=Zea mays OX=4577 PE=2 SV=1	3.969	7	1	1	1	1	10187485		#VALUE!
High	B6SRZ0	TPR_REGION domain-containing protein OS=Zea mays OX=4577 PE=2 SV=1	3.966	5	1	1	1	1	9305724	1.32126e+06	7.04308
High	A0A3L6E2R6	Transmembrane 9 superfamily member OS=Zea mays OX=4577 GN=TMN10_3 PE=3 SV=1	3.966	2	1	1	1	1			#VALUE!
High	A0A3L6FFD4	Protein trichome birefringence-like 38 OS=Zea mays OX=4577 GN=TBL38_0 PE=3 SV=1	3.961	3	1	1	1	1	2.20806e+06	182302	12.1121
High	A0A1D6LIQ6	Peroxin-14 OS=Zea mays OX=4577 GN=100282993 PE=3 SV=1	3.95	3	1	1	1	1			#VALUE!
High	A0A317YBF2	Mitochondrial import inner membrane translocase subunit Tim9 OS=Zea mays OX=4577 GN=TIM9 PE=4 SV=1	3.949	10	1	1	1	1	3273907		#VALUE!
High	B6SVH9	Uncharacterized protein OS=Zea mays OX=4577 PE=2 SV=1	3.948	2	1	1	1	1	5594759	765008	7.31333
High	A0A1D6FL46	Putative DUF1296 domain containing family protein OS=Zea mays OX=4577 GN=100280182 PE=4 SV=1	3.947	1	1	1	1	1			#VALUE!
High	B4F9X6	Pectin acetylesterase OS=Zea mays OX=4577 GN=100274042 PE=2 SV=1	3.942	3	1	1	1	1			#VALUE!
High	A0A1D6Q8L5	Delta(12)-fatty-acid desaturase OS=Zea mays OX=4577 GN=100282744 PE=3 SV=1	3.939	2	1	1	1	1	1.07541e+06	73093.2	14.7129
High	A0A1D6KMU9	Transmembrane 9 superfamily member OS=Zea mays OX=4577 GN=103643205 PE=3 SV=1	3.934	2	1	2	1	1	14199541	1.43849e+06	9.87117
High	B4FRH3	CpSecY OS=Zea mays OX=4577 PE=2 SV=1	3.915	2	1	1	1	1	7955513	2.265e+06	3.51237
High	A0A1D6I7E1	Protein Iojap, chloroplast OS=Zea mays OX=4577 GN=542470 PE=3 SV=1	3.909	6	1	1	1	1			#VALUE!
High	A0A317YB57	CSC1-like protein OS=Zea mays OX=4577 GN=Zm00014a_000873 PE=3 SV=1	3.908	2	1	1	1	1			#VALUE!
High	A0A3L6GBM3	Long chain acyl-CoA synthetase 7, peroxisomal OS=Zea mays OX=4577 GN=LACS7 PE=4 SV=1	3.903	2	1	1	1	1			#VALUE!
High	A0A096QYG3	Cysteine-rich repeat secretory protein 3 OS=Zea mays OX=4577 GN=107521955 PE=4 SV=1	3.898	5	1	1	1	1			#VALUE!
High	A0A1D6P7U1	Putative metacaspase family protein OS=Zea mays OX=4577 GN=109617032 PE=4 SV=1	3.89	4	1	1	1	1			#VALUE!
High	C0P715	[Fructose-bisphosphate aldolase]-lysine N-methyltransferase chloroplastic OS=Zea mays OX=4577 GN=100382373 PE=2 SV=1	3.887	2	1	1	1	1	4.09227e+06		#VALUE!
High	A0A3L6DVK1	Uncharacterized protein OS=Zea mays OX=4577 GN=Zm00014a_007708 PE=4 SV=1	3.882	5	1	1	1	1	2.22892e+06		#VALUE!
High	A0A3L6EXV4	Uncharacterized protein OS=Zea mays OX=4577 GN=Zm00014a_042962 PE=4 SV=1	3.881	2	1	1	1	1	1.52196e+06		#VALUE!
High	A0A1D6ESQ1	Ubiquitinyl hydrolase 1 OS=Zea mays OX=4577 GN=103647570 PE=3 SV=1	3.877	1	1	1	1	1	444642	68740.5	6.46842
High	A0A3L6EXD6	Uncharacterized protein OS=Zea mays OX=4577 GN=Zm00014a_020553 PE=3 SV=1	3.876	2	1	1	1	1	9416190	1.42121e+06	6.62548
High	A0A3L6ESY8	Monodehydroascorbate reductase 4, peroxisomal OS=Zea mays OX=4577 GN=MDAR4_1 PE=4 SV=1	3.874	1	1	1	1	1	4.43578e+06	1.20585e+06	3.67856
High	A0A317YDI2	Pathogenesis-related protein 1 OS=Zea mays OX=4577 GN=PR1_10 PE=3 SV=1	3.87	14	1	1	1	1			#VALUE!
High	B6TB83	Vesicle-associated membrane protein 725 OS=Zea mays OX=4577 PE=2 SV=1	3.866	4	1	2	1	1	9402098	1.63244e+06	5.75952
High	A0A317Y199	DEAD-box ATP-dependent RNA helicase 24 OS=Zea mays OX=4577 GN=Os03g0308500_0 PE=3 SV=1	3.866	2	1	1	1	1	7.53731e+06		#VALUE!
High	B4F7Y5	Acid phosphatase 1 OS=Zea mays OX=4577 GN=100191194 PE=2 SV=1	3.861	4	1	1	1	1	1.45376e+06		#VALUE!
High	B6SQW8	Uncharacterized protein OS=Zea mays OX=4577 PE=2 SV=1	3.86	10	1	1	1	1	8904625		#VALUE!
High	A0A1D6FCR1	1-deoxy-D-xylulose-5-phosphate reductoisomerase OS=Zea mays OX=4577 GN=ZEAMMB73_Zm00001d008427 PE=3 SV=1	3.859	3	1	2	1	1	1.86613e+07	3.57589e+06	5.21865
High	A0A3L6D8V2	Monocopper oxidase-like protein SKU5 OS=Zea mays OX=4577 GN=SKU5_2 PE=3 SV=1	3.853	2	1	1	1	1	22475390	4451888	5.04851
High	A0A1D6IWN4	Shikimate dehydrogenase OS=Zea mays OX=4577 GN=100191894 PE=3 SV=1	3.849	3	1	1	1	1	6.58147e+06	2.41363e+06	2.72679
High	A0A3L6E9R2	Phosphatidylcholine:diacylglycerol cholinephosphotransferase 1 OS=Zea mays OX=4577 GN=Zm00014a_035658 PE=4 SV=1	3.841	5	1	2	1	1			#VALUE!
High	A0A1D6PWC0	NADH:ubiquinone reductase (non-electrogenic) OS=Zea mays OX=4577 GN=ZEAMMB73_Zm00001d049597 PE=3 SV=1	3.838	2	1	1	1	1	1.66745e+06		#VALUE!
High	A0A3L6DZ73	Xylanase inhibitor protein 1 OS=Zea mays OX=4577 GN=XIPI PE=4 SV=1	3.828	4	1	1	1	1	9800675		#VALUE!
High	A0A1D6HTM6	Pyruvate kinase OS=Zea mays OX=4577 GN=100193244 PE=3 SV=1	3.828	2	1	1	1	1		2324209	#VALUE!
High	A0A1D6J424	Glucose-6-phosphate 1-dehydrogenase OS=Zea mays OX=4577 GN=100279290 PE=3 SV=1	3.827	2	1	1	1	1	6645956		#VALUE!
High	A0A3L6EK06	Aspartate aminotransferase OS=Zea mays OX=4577 GN=ASP1_3 PE=3 SV=1	3.822	2	1	1	1	1			#VALUE!
High	A0A1D6L4K3	Inosine-5'-monophosphate dehydrogenase OS=Zea mays OX=4577 GN=ZEAMMB73_Zm00001d034023 PE=3 SV=1	3.819	2	1	1	1	1	16894340	3.31445e+06	5.09718
High	A0A1D6GYM8	FACT complex subunit OS=Zea mays OX=4577 GN=100384399 PE=3 SV=1	3.817	1	1	1	1	1	4505358		#VALUE!
High	B6TJW4	Anther-specific proline-rich protein APG OS=Zea mays OX=4577 PE=2 SV=1	3.812	3	1	1	1	1	5628796		#VALUE!
High	A0A3L6DYH5	HSP-interacting protein OS=Zea mays OX=4577 GN=Zm00014a_000419 PE=4 SV=1	3.811	2	1	1	1	1			#VALUE!
High	A0A1D6J5G8	Eukaryotic translation initiation factor 3 subunit H OS=Zea mays OX=4577 GN=100272851 PE=3 SV=1	3.801	3	1	1	1	1	12802627	4.17875e+06	3.06375
High	B6SUM0	Vacuolar protein sorting-associated protein 29 OS=Zea mays OX=4577 GN=100281359 PE=2 SV=1	3.795	5	1	1	1	1	2.77619e+06		#VALUE!
High	A0A1D6GYS6	Spermine synthase OS=Zea mays OX=4577 GN=100282933 PE=3 SV=1	3.795	4	1	1	1	1	8735293		#VALUE!
High	B4F9K0	Late embryogenesis abundant protein group 2 OS=Zea mays OX=4577 GN=100191638 PE=2 SV=1	3.794	3	1	1	1	1			#VALUE!
High	A0A1D6N584	Signal recognition particle subunit SRP72 OS=Zea mays OX=4577 GN=ZEAMMB73_Zm00001d042569 PE=3 SV=1	3.79	1	1	1	1	1		3.71983e+06	#VALUE!
High	C0HJ69	DNA repair protein recA homolog 1 chloroplastic OS=Zea mays OX=4577 GN=ZEAMMB73_Zm00001d033259 PE=2 SV=1	3.787	3	1	1	1	1	3.44563e+06	1.37501e+06	2.50589
High	A0A3L6E3K5	Protein LHCP TRANSLOCATION DEFECT OS=Zea mays OX=4577 GN=LTD PE=4 SV=1	3.785	7	1	1	1	1			#VALUE!
High	A0A3L6DVZ7	Putative calcium-binding protein CML13 OS=Zea mays OX=4577 GN=CML13 PE=4 SV=1	3.781	3	1	1	1	1		1.50549e+06	#VALUE!
High	B4FUK9	COP9 signalosome complex subunit 5b OS=Zea mays OX=4577 GN=100283276 PE=2 SV=1	3.778	4	1	1	1	1	4379952		#VALUE!
High	B6U8H4	OHP2 OS=Zea mays OX=4577 PE=2 SV=1	3.77	6	1	2	1	1	2.82702e+07	2.27921e+06	12.4035
High	B6T2W6	RNA-binding protein cabeza OS=Zea mays OX=4577 PE=2 SV=1	3.768	6	1	1	1	1	5767434	2088538	2.76147
High	A0A3L6F654	Tyrosine--tRNA ligase 1, cytoplasmic OS=Zea mays OX=4577 GN=At2g33840_1 PE=3 SV=1	3.768	2	1	1	1	1	5351095		#VALUE!
High	A0A1D6Q2L8	Nuclear transport factor 2 (NTF2) family protein with RNA binding (RRM-RBD-RNP motifs) domain OS=Zea mays OX=4577 GN=ZEAMMB73_Zm00001d050610 PE=4 SV=1	3.766	3	1	1	1	1	5.38718e+06	1.07494e+06	5.01164
High	A0A1D6P450	Protein TIC 21 chloroplastic OS=Zea mays OX=4577 GN=ZEAMMB73_Zm00001d046629 PE=4 SV=1	3.765	9	1	1	1	1	23172562		#VALUE!
High	B6TKF2	RanBP1 domain containing protein OS=Zea mays OX=4577 PE=2 SV=1	3.763	2	1	1	1	1			#VALUE!
High	A0A3L6G771	Amidophosphoribosyltransferase OS=Zea mays OX=4577 GN=ASE1_0 PE=3 SV=1	3.763	2	1	1	1	1	3410258		#VALUE!
High	A0A1D6LDB6	Acyl-CoA N-acyltransferase (NAT) superfamily protein OS=Zea mays OX=4577 GN=ZEAMMB73_Zm00001d034969 PE=4 SV=1	3.762	6	1	1	1	1			#VALUE!
High	A0A3L6GDV9	6,7-dimethyl-8-ribityllumazine synthase OS=Zea mays OX=4577 GN=TIFY3_3 PE=3 SV=1	3.758	3	1	1	1	1	4690330	1.11337e+06	4.21273
High	A0A3L6G8S6	Phosphoglucan, water dikinase, chloroplastic OS=Zea mays OX=4577 GN=GWD3_1 PE=4 SV=1	3.749	3	1	1	1	1			#VALUE!
High	A0A317Y8W9	Oxysterol-binding protein-related protein 3C OS=Zea mays OX=4577 GN=ORP3C_1 PE=4 SV=1	3.746	2	1	1	1	1			#VALUE!
High	A0A1D6I872	Pyruvate dehydrogenase E1 component subunit beta OS=Zea mays OX=4577 GN=542607 PE=4 SV=1	3.744	3	1	1	1	1	13720743	6.51937e+06	2.10461
High	B4FYG3	Aldehyde dehydrogenase OS=Zea mays OX=4577 GN=ZEAMMB73_Zm00001d053776 PE=2 SV=1	3.741	2	1	2	1	1	1.33121e+06	316063	4.21184
High	A0A1D6HIZ6	Retrotransposon protein Ty1-copia subclass OS=Zea mays OX=4577 GN=100192732 PE=4 SV=1	3.741	2	1	1	1	1	5.09073e+06		#VALUE!
High	A0A1D6Q078	Uncharacterized protein OS=Zea mays OX=4577 GN=ZEAMMB73_Zm00001d050173 PE=4 SV=1	3.74	4	1	2	1	1	5.03591e+06	2.57963e+06	1.95218
High	A0A1D6Q3E8	PHD finger protein OS=Zea mays OX=4577 GN=ZEAMMB73_Zm00001d050816 PE=3 SV=1	3.738	4	1	1	1	1	583109	69268.3	8.41813
High	A0A3L6EIR7	Putative inactive purple acid phosphatase 1 OS=Zea mays OX=4577 GN=PAP1_6 PE=3 SV=1	3.736	2	1	1	1	1	3.52927e+06	918715	3.84154
High	K7V1L1	Plastid transcriptionally active 6 OS=Zea mays OX=4577 GN=100273953 PE=4 SV=1	3.73	5	1	1	1	1	3.48408e+06		#VALUE!
High	A0A3L6FLJ8	Spermatogenesis-associated protein 20 OS=Zea mays OX=4577 GN=SPATA20 PE=4 SV=1	3.726	2	1	1	1	1	3.63284e+06		#VALUE!
High	A0A1D6PS83	ATP-dependent (S)-NAD(P)H-hydrate dehydratase OS=Zea mays OX=4577 GN=100216749 PE=3 SV=1	3.721	2	1	1	1	1	2239145	243252	9.20503
High	A0A1D6NDH6	Regulator of chromosome condensation (RCC1) family protein OS=Zea mays OX=4577 GN=100191992 PE=4 SV=1	3.719	2	1	1	1	1	2.96739e+06		#VALUE!
High	A0A317YDH7	Uncharacterized protein OS=Zea mays OX=4577 GN=Zm00014a_027546 PE=4 SV=1	3.714	9	1	1	1	1	11377455	1.42337e+06	7.99332
High	A0A317YJW7	Heavy metal-associated isoprenylated plant protein 32 OS=Zea mays OX=4577 GN=HIPP32_0 PE=4 SV=1	3.713	6	1	2	1	1			#VALUE!
High	A0A1D6KHP0	LETM1-like protein OS=Zea mays OX=4577 GN=103641321 PE=4 SV=1	3.708	1	1	1	1	1	3943439		#VALUE!
High	B6U9L3	COX VIIa-like protein OS=Zea mays OX=4577 PE=2 SV=1	3.699	14	1	1	1	1	2.87464e+06		#VALUE!
High	A0A1D6E7M3	Protoporphyrinogen oxidase OS=Zea mays OX=4577 GN=541866 PE=3 SV=1	3.699	2	1	1	1	1	986637		#VALUE!
High	A0A3L6DJ06	GYF domain-containing protein OS=Zea mays OX=4577 GN=Zm00014a_017114 PE=4 SV=1	3.699	1	1	1	1	1			#VALUE!
High	A0A317YA32	Ubiquitin domain-containing protein DSK2b OS=Zea mays OX=4577 GN=DSK2B_1 PE=4 SV=1	3.696	3	1	1	1	1			#VALUE!
High	B6TLH7	Uncharacterized protein OS=Zea mays OX=4577 GN=ZEAMMB73_Zm00001d014781 PE=2 SV=1	3.694	8	1	2	1	1	61380388	1.84851e+06	33.2053
High	A0A3L6DZR9	Putative carbohydrate esterase OS=Zea mays OX=4577 GN=At4g34215_4 PE=4 SV=1	3.688	3	1	1	1	1	8069364	483262	16.6977
High	A0A317YJZ9	Plant UBX domain-containing protein 10 OS=Zea mays OX=4577 GN=PUX10_0 PE=4 SV=1	3.687	2	1	1	1	1			#VALUE!
High	A0A1D6KXK5	Uncharacterized protein OS=Zea mays OX=4577 GN=ZEAMMB73_Zm00001d033301 PE=4 SV=1	3.684	12	1	1	1	1			#VALUE!
High	A0A1D6GUE1	Cytoplasmic 60S subunit biogenesis factor REI1 homolog 1 OS=Zea mays OX=4577 GN=100284880 PE=4 SV=1	3.674	2	1	1	1	1	1.11968e+06	93804.1	11.9363
High	A0A317YG77	Hsp70-binding protein 1 OS=Zea mays OX=4577 GN=Zm00014a_002414 PE=4 SV=1	3.671	3	1	1	1	1	4219851		#VALUE!
High	A0A3L6ERC1	Protein RDM16 OS=Zea mays OX=4577 GN=Zm00014a_008373 PE=4 SV=1（pre-miRNA 剪切因子）	3.67	2	1	1	1	1	362490		#VALUE!
High	C0P2F3	Uncharacterized protein OS=Zea mays OX=4577 GN=100381867 PE=2 SV=1	3.662	4	1	1	1	1			#VALUE!
High	A0A3L6FC43	Chaperone protein DnaJ OS=Zea mays OX=4577 GN=dnaJ_10 PE=4 SV=1	3.662	1	1	1	1	1	391040	46889.3	8.33965
High	A0A1D6E043	PAP fibrillin family protein OS=Zea mays OX=4577 GN=ZEAMMB73_Zm00001d002384 PE=4 SV=1	3.66	5	1	1	1	1			#VALUE!
High	A0A1D6QSL7	Ubiquitinyl hydrolase 1 OS=Zea mays OX=4577 GN=100279494 PE=4 SV=1	3.66	4	1	1	1	1	2548425		#VALUE!
High	A0A1D6N4Q6	Ribonuclease 2 OS=Zea mays OX=4577 GN=ZEAMMB73_Zm00001d042512 PE=3 SV=1	3.659	3	1	1	1	1			#VALUE!
High	A0A1D6GXR8	Putative hect E3 ubiquitin ligase OS=Zea mays OX=4577 GN=100193107 PE=4 SV=1	3.656	1	1	1	1	1			#VALUE!
High	A0A3L6DSS3	Aldo-keto reductase family 4 member C10 OS=Zea mays OX=4577 GN=AKR4C10_1 PE=4 SV=1	3.652	3	1	1	1	1	9164403	2.18467e+06	4.19487
High	A0A0D5BXR6	Protein-methionine-S-oxide reductase OS=Zea mays OX=4577 GN=MSRA4 PE=2 SV=1	3.649	4	1	1	1	1		1256469	#VALUE!
High	B4FBN5	Monogalactosyldiacylglycerol synthase OS=Zea mays OX=4577 GN=100274282 PE=2 SV=1	3.649	2	1	1	1	1	4.52656e+06	883399	5.12403
High	A0A3L6DWU7	Amino_oxidase domain-containing protein OS=Zea mays OX=4577 GN=Zm00014a_011932 PE=4 SV=1	3.647	2	1	1	1	1	6341148		#VALUE!
High	K7XHN9	Plastid S1-binding domain protein OS=Zea mays OX=4577 GN=RLSB PE=2 SV=1	3.641	3	1	1	1	1	1.86427e+06		#VALUE!
High	A0A317Y829	Cir_N domain-containing protein OS=Zea mays OX=4577 GN=Zm00014a_016865 PE=3 SV=1	3.639	2	1	1	1	1			#VALUE!
High	A0A3L6DS33	Pentatricopeptide repeat-containing protein OS=Zea mays OX=4577 GN=At1g80270_0 PE=3 SV=1	3.632	1	1	1	1	1	7.62255e+06	1.44258e+06	5.28398
High	B6SST9	ATP synthase delta chain OS=Zea mays OX=4577 PE=2 SV=1	3.627	5	1	1	1	1	24373626	6.07155e+06	4.0144
High	A0A1D6LLR9	Ribonucleoside-diphosphate reductase OS=Zea mays OX=4577 GN=100502278 PE=3 SV=1	3.627	1	1	1	1	1	3.15376e+06		#VALUE!
High	A0A3L6D800	Casein kinase 1-like protein HD16 OS=Zea mays OX=4577 GN=HD16_10 PE=4 SV=1	3.622	1	1	1	1	1	4277239		#VALUE!
High	A0A1D6KIN1	PfkB-like carbohydrate kinase family protein OS=Zea mays OX=4577 GN=100276690 PE=3 SV=1	3.62	3	1	1	1	1			#VALUE!
High	A0A1D6MBX4	Syntaxin-72 OS=Zea mays OX=4577 GN=ZEAMMB73_Zm00001d038931 PE=3 SV=1	3.612	5	1	1	1	1			#VALUE!
High	A0A1D6I9S4	DNA photolyase OS=Zea mays OX=4577 GN=100191423 PE=4 SV=1	3.612	2	1	1	1	1	5099026		#VALUE!
High	A0A317Y6E5	Eukaryotic translation initiation factor 6 OS=Zea mays OX=4577 GN=EIF6-2_1 PE=3 SV=1	3.607	4	1	1	1	1			#VALUE!
High	A0A1D6L6B8	Cytosolic purine 5-nucleotidase OS=Zea mays OX=4577 GN=100284660 PE=3 SV=1	3.606	2	1	1	1	1	3843008	414733	9.26621
High	A0A3L6E8E6	Glutamate--cysteine ligase OS=Zea mays OX=4577 GN=GSH1-1_0 PE=3 SV=1	3.601	6	1	1	1	1			#VALUE!
High	A0A1D6G432	Serine/arginine-rich splicing factor SR45 OS=Zea mays OX=4577 GN=103636269 PE=4 SV=1	3.594	3	1	1	1	1			#VALUE!	Phospho [S187]
High	A0A3L6FVX5	Cinnamoyl-CoA reductase 1 OS=Zea mays OX=4577 GN=CCR1_15 PE=4 SV=1	3.591	2	1	1	1	1	4.44427e+06	1.11893e+06	3.97189
High	A0A1D6PT01	DNA replication licensing factor MCM2 OS=Zea mays OX=4577 GN=ZEAMMB73_Zm00001d049190 PE=3 SV=1	3.588	2	1	1	1	1			#VALUE!
High	A0A3L6E193	Phosphomannomutase/phosphoglucomutase OS=Zea mays OX=4577 GN=algC_0 PE=3 SV=1	3.583	2	1	1	1	1	2.43991e+06		#VALUE!
High	B6SRH8	Nascent polypeptide-associated complex alpha subunit-like protein OS=Zea mays OX=4577 PE=2 SV=1	3.582	5	1	1	1	1	64256196	2.17172e+06	29.5877
High	A0A3L6F1W3	Uncharacterized protein OS=Zea mays OX=4577 GN=Zm00014a_025994 PE=4 SV=1	3.582	2	1	1	1	1			#VALUE!
High	B4F7V1	3-deoxy-8-phosphooctulonate synthase OS=Zea mays OX=4577 GN=100191165 PE=2 SV=1	3.576	4	1	1	1	1	9827079		#VALUE!
High	A0A1D6JZ55	Fatty acid desaturase8 OS=Zea mays OX=4577 GN=ZEAMMB73_Zm00001d028742 PE=3 SV=1	3.574	2	1	1	1	1			#VALUE!
High	B4FAT8	AB hydrolase-1 domain-containing protein OS=Zea mays OX=4577 PE=2 SV=1	3.574	2	1	1	1	1	4457637		#VALUE!
High	A0A3L6EQ81	Pectinesterase inhibitor 8 OS=Zea mays OX=4577 GN=PMEI8_3 PE=4 SV=1	3.567	6	1	1	1	1	6.8718e+06	924313	7.43449
High	A0A1D6H6N7	Peroxisomal membrane protein PMP22 OS=Zea mays OX=4577 GN=ZEAMMB73_Zm00001d016305 PE=3 SV=1	3.564	7	1	1	1	1	1.79296e+06		#VALUE!
High	A0A1D6GLR7	ARM repeat superfamily protein OS=Zea mays OX=4577 GN=ZEAMMB73_Zm00001d013733 PE=4 SV=1	3.564	4	1	1	1	1			#VALUE!
High	A0A3L6F5C6	Peroxidase OS=Zea mays OX=4577 GN=PER43_2 PE=3 SV=1	3.562	3	1	1	1	1		6.24908e+06	#VALUE!
High	A0A1D6NJS2	Tetratricopeptide repeat (TPR)-containing protein OS=Zea mays OX=4577 GN=100274696 PE=4 SV=1	3.561	1	1	1	1	1	24527956	2.09732e+06	11.6949
High	A0A317YFC8	Photosystem II repair protein PSB27-H1, chloroplastic OS=Zea mays OX=4577 GN=PSB27-1_1 PE=3 SV=1	3.557	6	1	1	1	1	4.73948e+06	768613	6.16628
High	A0A1D6FQJ4	Peptide-methionine (R)-S-oxide reductase OS=Zea mays OX=4577 GN=ZEAMMB73_Zm00001d010336 PE=3 SV=1	3.556	5	1	1	1	1			#VALUE!
High	A0A1D6GI76	Zinc finger BED domain-containing protein DAYSLEEPER OS=Zea mays OX=4577 GN=100285178 PE=4 SV=1	3.555	1	1	1	1	1			#VALUE!
High	B4F8Y4	Transmembrane 9 superfamily member OS=Zea mays OX=4577 GN=100191479 PE=2 SV=1	3.55	2	1	1	1	1		1.64034e+06	#VALUE!
High	A0A1D6NMJ6	Zinc protease PQQL-like OS=Zea mays OX=4577 GN=100216862 PE=3 SV=1	3.528	1	1	2	1	1	458933		#VALUE!
High	A0A1D6M795	Transcription elongation factor spt6 OS=Zea mays OX=4577 GN=103630545 PE=3 SV=1	3.527	1	1	1	1	1			#VALUE!
High	A0A3L6EFG9	Acyl carrier protein OS=Zea mays OX=4577 GN=MTACP2_1 PE=3 SV=1	3.515	10	1	1	1	1			#VALUE!
High	A0A3L6ED52	Uncharacterized protein OS=Zea mays OX=4577 GN=At5g41620_0 PE=4 SV=1	3.512	2	1	1	1	1	3499091	307318	11.3859
High	A0A3L6EPA1	Complex I-B22 OS=Zea mays OX=4577 GN=CIB22 PE=3 SV=1	3.506	9	1	1	1	1			#VALUE!
High	A0A3L6FQX7	Protein ECERIFERUM 26-like OS=Zea mays OX=4577 GN=CER26L_2 PE=3 SV=1	3.501	3	1	1	1	1	8704386		#VALUE!
High	A0A1D6H8V0	Ubiquitin-associated (UBA)/TS-N domain-containing protein OS=Zea mays OX=4577 GN=ZEAMMB73_Zm00001d016552 PE=4 SV=1	3.499	2	1	1	1	1	6.98441e+06	621535	11.2374
High	B4FLC0	V-type proton ATPase subunit F OS=Zea mays OX=4577 GN=100283470 PE=2 SV=1	3.498	10	1	1	1	1			#VALUE!
High	A0A1D6K1V4	Hydroxyacylglutathione hydrolase cytoplasmic OS=Zea mays OX=4577 GN=100193826 PE=3 SV=1	3.483	4	1	1	1	1	5.73382e+06		#VALUE!
High	A0A1D6ICF3	UDP-glycosyltransferase 71B1 OS=Zea mays OX=4577 GN=ZEAMMB73_Zm00001d021572 PE=3 SV=1	3.479	1	1	1	1	1			#VALUE!
High	A0A3L6DPG5	Glutaredoxin-dependent peroxiredoxin OS=Zea mays OX=4577 GN=PRXIIC PE=3 SV=1	3.475	7	1	1	1	1	35912264	4304904	8.34218
High	A0A1D6F4Q7	Lon protease homolog, mitochondrial OS=Zea mays OX=4577 GN=103647953 PE=3 SV=1	3.474	1	1	1	1	1	2.31337e+06	542869	4.26138
High	A0A3L6EJN9	Aquaporin TIP2-2 OS=Zea mays OX=4577 GN=Zm00014a_030902 PE=3 SV=1	3.472	6	1	1	1	1			#VALUE!
High	A0A1D6GG24	Cullin-4 OS=Zea mays OX=4577 GN=103625822 PE=3 SV=1	3.469	1	1	4	1	1	561565600	220633352	2.54524
High	A0A1D6E0U5	Protein AE7 OS=Zea mays OX=4577 GN=ZEAMMB73_Zm00001d002456 PE=3 SV=1	3.463	6	1	1	1	1			#VALUE!
High	A0A1D6IA11	Apurinic-apyrimidinic endonuclease 2 OS=Zea mays OX=4577 GN=103633096 PE=3 SV=1	3.461	1	1	1	1	1	4898841		#VALUE!
High	A0A1D6M6M1	Serine/threonine-protein kinase STN8 chloroplastic OS=Zea mays OX=4577 GN=ZEAMMB73_Zm00001d038485 PE=4 SV=1	3.461	1	1	1	1	1	12969424	1.66147e+06	7.80601
High	A0A1D6HQQ2	DDRGK domain-containing protein 1 OS=Zea mays OX=4577 GN=100272547 PE=4 SV=1	3.452	5	1	1	1	1			#VALUE!
High	B6TUI9	Uncharacterized protein OS=Zea mays OX=4577 PE=2 SV=1	3.451	5	1	1	1	1	3.66559e+06		#VALUE!
High	A0A3L6G9M2	Uncharacterized protein OS=Zea mays OX=4577 GN=Zm00014a_003889 PE=4 SV=1	3.447	10	1	1	1	1			#VALUE!
High	B4G1R9	Glutamyl-tRNA(Gln) amidotransferase subunit C, chloroplastic/mitochondrial OS=Zea mays OX=4577 GN=100274537 PE=2 SV=1	3.429	8	1	1	1	1			#VALUE!
High	C0PG74	Putative splicing factor 3A subunit 1 OS=Zea mays OX=4577 GN=100383468 PE=2 SV=1	3.429	1	1	1	1	1	3.41531e+06		#VALUE!
High	A0A1D6L383	Endoglucanase OS=Zea mays OX=4577 GN=ZEAMMB73_Zm00001d033917 PE=3 SV=1	3.428	2	1	1	1	1	2.64126e+06	20766202	0.12719
High	A0A317YF55	Phosphoglycerate mutase-like protein 4 OS=Zea mays OX=4577 GN=At3g50520_1 PE=4 SV=1	3.425	4	1	1	1	1	3170386	212497	14.9197
High	A0A3L6EQN3	Glucan endo-1,3-beta-D-glucosidase OS=Zea mays OX=4577 GN=At4g34480_5 PE=3 SV=1	3.424	3	1	1	1	1	7.39608e+06	1.58155e+06	4.67646
High	B4FS55	Thioredoxin-dependent peroxiredoxin OS=Zea mays OX=4577 GN=100283690 PE=2 SV=1	3.421	7	1	1	1	1			#VALUE!
High	A0A317YD92	Protein PYRICULARIA ORYZAE RESISTANCE 21 OS=Zea mays OX=4577 GN=PI21_1 PE=4 SV=1	3.417	4	1	1	1	1	1.76174e+06		#VALUE!
High	A0A3L6EC18	Kinesin-like protein OS=Zea mays OX=4577 GN=KIN1_0 PE=3 SV=1	3.416	1	1	1	1	1	14753026	12933653	1.14067
High	A0A3L6G281	Uncharacterized protein OS=Zea mays OX=4577 GN=At1g32220_0 PE=3 SV=1	3.405	1	1	2	1	1	4088740	1.70199e+06	2.40232
High	A0A317YEG2	Putative tRNA (Guanine(26)-N(2))-dimethyltransferase 1 OS=Zea mays OX=4577 GN=At5g15810_0 PE=3 SV=1	3.402	1	1	1	1	1	1971124		#VALUE!
High	A0A3L6FIX0	AAI domain-containing protein OS=Zea mays OX=4577 GN=Zm00014a_036791 PE=4 SV=1	3.4	9	1	1	1	1	5261443	4652361	1.13092
High	B6TRC2	Anther-specific proline-rich protein APG OS=Zea mays OX=4577 GN=100284218 PE=2 SV=1	3.394	3	1	1	1	1			#VALUE!
High	A0A1D6FF26	2-hydroxyacyl-CoA lyase OS=Zea mays OX=4577 GN=ZEAMMB73_Zm00001d008739 PE=3 SV=1	3.381	2	1	1	1	1	9442548		#VALUE!
High	B4FF48	Haloacid dehalogenase-like hydrolase domain-containing protein OS=Zea mays OX=4577 GN=100193468 PE=2 SV=1	3.38	3	1	2	1	1	2.7971e+06	605610	4.61864
High	B4FWP8	Tyrosine specific protein phosphatase-like OS=Zea mays OX=4577 GN=100273632 PE=2 SV=1	3.378	2	1	1	1	1		799587	#VALUE!
[truncated: 461 more rows]
