# Supplementary material for: ZmSKIP enhances drought tolerance by reducing stomatal aperture in maize
Source: PLoS Genet. 2026 Apr 13;22(4):e1012077. doi: 10.1371/journal.pgen.1012077 (PMC13075797; doi:10.1371/journal.pgen.1012077)
Supplement: S15 Data — (XLS) [file pgen.1012077.s023.xls]

## Sheet: primers
Supplemental Dataset S15. Primers and probes used in the experiments
Primer name	Primer sequence
ZmSKIP-RT-up	5’- CCACGATGTCCACGCTATAC-3’
ZmSKIP-RT-dn	5’- CAGTCCTCTCTGAAGCACCA-3’
ZmSKIP-GFP-up	5’- TGACGTAAGGGATGACGCAC-3’
ZmSKIP-GFP-dn	5’- GCTGAACTTGTGGCCGTTTA -3’
ZmSKIP-OE-up	5’-CAGGTCGACTCTAGAGGATCCATGGACTATAAGGACCACGAC-3'
ZmSKIP-OE-dn	5’-ACGATCGGGGAAATTCGAGCTCTTACTTGTACAGCTCGTCC-3'
skip-mu-F	5’- CGCTTCTGAAACGGGCCTTTAC-3’
skip-mu-R	5’- CGAACCCCGTCCGCTTTCC-3’
skip-mu-muR	5’- GAAGCCAACGCCAWCGCCTCYATTTCGTCGAAT-3’
ZmBAG8-RT-up	5’- GCACCATACCTACATCCATC-3’
ZmBAG8-RT-dn	5’-TCCACCTCTTGCTCCTCCT-3’
ZmActin-RT-up	5’-CGATTGAGCATGGCATTGTCA-3’
ZmActin-RT-dn	5’-CCCACTAGCGTACAACGAA-3’
ZmBAG8-chip-p1-up	5’-TGCACGTTGCCGGCCT-3’
ZmBAG8-chip-p1-dn	5’-TTTGGCGCGTGCTCCGGC-3’
ZmBAG8-chip-p2-up	5’-CCATAGACAGCATCAGCCG-3’
ZmBAG8-chip-p2-dn	5’-AGGCCGGCAACGTGCAC-3’
ZmBAG8-chip-p3-up	5’-GCGCTCCAATATTTAGGCTC-3’
ZmBAG8-chip-p3-dn	5’-GAGAGAGAAGATGAAGAG-3’
ZmBAG8-chip-p4-up	5’-CGGCTCACTCAACATCAG-3’
ZmBAG8-chip-p4-dn	5’-GGGGGCACTAAACATTCAG-3’
ZmBAG8-probe1-up	5’-CGTTGCCGGCCTGGACAGGCCCGCACATGGGTTCCGTTCCAGAG-3’
ZmBAG8-probe1-dn	5’-CTCTGGAACGGAACCCATGTGCGGGCCTGTCCAGGCCGGCAACG -3’
ZmBAG8-probe2-up	5’-CCGGCGGTTTCTCCCAACCCCCAGACGTCAGAACGCCCC-3’
ZmBAG8-probe2-dn	5’-GGGGCGTTCTGACGTCTGGGGGTTGGGAGAAACCGCCGG-3’
ZmBAG8-probe3-up	5’-TTAAAACGTTGAGAATAATATAGAAAATAAATATAAGATACTAGTATGTGATGTAGTACATTTGATTTGTATTACT-3’
ZmBAG8-probe3-dn	5’-AGTAATACAAATCAAATGTACTACATCACATACTAGTATCTTATATTTATTTTCTATATTATTCTCAACGTTTTAA-3’
ZmBAG8-probe4-up	5’-CACTAGATCTCCTTACTACATCTACTAAGAATAATACA-3’
ZmBAG8-probe4-dn	5’-TGTATTATTCTTAGTAGATGTAGTAAGGAGATCTAGT-3’
ZmBAG8-Muprobe3-1-up	5’-TTAAAACGTTGAGAATAATATAGAAAATAAATATAAGATACTTTTATGTGATGTTTTACATTTGATTTGTTTTACT-3’
ZmBAG8-Muprobe3-1-dn	5’-AGTAAAACAAATCAAATGTAAAACATCACATAAAAGTATCTTATATTTATTTTCTATATTATTCTCAACGTTTTAA-3’
ZmBAG8-Muprobe3-2-up	5’-TTTTTTACTTGAGAATAATATAGAAAATAAATATAAGATACTAGTATGTGATGTAGTACATTTGATTTGTATTACT-3’
ZmBAG8-Muprobe3-2-dn	5’-AGTAATACAAATCAAATGTACTACATCACATACTAGTATCTTATATTTATTTTCTATATTATTCTCAAGTAAAAAA-3’
ZmBAG8-Muprobe3-3-up	5’-TTAAAACGTTGAGAATTTTATAGAAAATAAATATAAGATACTAGTATGTGATGTAGTACATTTGATTTGTATTACT-3’
ZmBAG8-Muprobe3-3-dn	5’-AGTAATACAAATCAAATGTACTACATCACATACTAGTATCTTATATTTATTTTCTATAAAATTCTCAACGTTTTAA-3’
ZmSKIP-MBP-up	5’-AAGACGCGCAGACTGAGCTCATGGCGACGCTCAAGGATCTC-3’
ZmSKIP-MBP-dn	5’-TATCTAGACTGCAGGTCGACTTACTTATCGTCATCGTCCTTGTAATCGATGTCGTGATCCTTATAGTCTCCATCATGGTCTTTGTAGTCGCGCCCCCTTTCAAAGTTGA-3’
2300-ZmSKIP-up	5’-ATTTGGAGAGGACAGGGTACCATGGCGACGCTCAAGGATCTCCTA-3’
2300-ZmSKIP-dn	5’-GGTACTAGTGTCGACTCTAGAGCGCCCCCTTTCAAAGTTGATGCG-3’
pGreen-ZmBAG8-pro-up	5’- CTCACTATAGGGCGAATTGGCCTCGGAAGGAATCATCG-3’
pGreen-ZmBAG8-pro-dn	5’-CGACCTCGAGGGGGGGCCCCGCTCTGGAACGGAACCCA-3’
BD-ZmSKIP-up	5’-ACCTGCATATGGCCATGGATGGCGACGCTCAAGGAT-3’
BD-ZmSKIP-dn	5’-CCGCTGCAGGTCGACGGATCCGCGCCCCCTTTCAAAGTT-3’
AD-SnRK2.3-up	5’-ATATGGCCATGGAGGCCAGTATGGAGGAGAGGTACGAGGC-3’
AD-SnRK2.3-dn	5’-ATCTGCAGCTCGAGCTCGATTCAGTAGGTGTCATCGGCGT-3’
106-SKIP-up	5’-ATCGAGGACGCCGGCGGATCCATGGCGACGCTCAAGGAT-3’
106-SKIP-dn	5’-GCTCTGCAGGTCGACTCTAGATCAGCGCCCCCTTTCAAAGTTGAT-3’
104-SnRK2.3-up	5’-ATTACAGGTACCCGGGGATCCATGGAGGAGAGGTACGAGGC-3’
104-SnRK2.3-dn	5’-GCCACCGCCGTCGACTCTAGAGTAGGTGTCATCGGCGTCTG-3’
104-BAG8-up	5’-ATTACAGGTACCCGGGGATCCATGCCCCGTCACGACTACCA-3’
104-BAG8-dn	5’-GCCACCGCCGTCGACTCTAGATCTCCTTTCACCAGCAACCG-3’
GST-SnRK2.3-up	5’-TTCTGTTCCAGGGGCCCCTGATGGAGGAGAGGTACGAGGC-3’
GST-SnRK2.3-dn	5’-AGTCGACCCGGGAATTCCGGTCAGTAGGTGTCATCGGCGT-3’
MBP-SKIPS236A-up	5’-CGGGGCACACGCTTGTGCTTGAACTTTGGTGGCTCAAGAGGAT-3’
MBP-SKIPS236A-dn	5’-CAAGCACAAGCGTGTGCCCCGGGCGGCAGGGGCTCCACCTGTAC-3’
MBP-SKIPS244A-up	5’-ACTGGTGGTGACCCAGACGCCCGGGGCACACGCTTGTGCTT-3’
MBP-SKIPS244A-dn	5’-GCGTCTGGGTCACCACCAGTGCCAGTGATGCACGCGCCGCCA-3’
MBP-SKIPS236AS244A-up	5’-TACAGGTGGAGCCCCTGCCGCCCGGGGCACACGCTTGTGCTT-3’
MBP-SKIPS236AS244A-dn	5’-CGGCAGGGGCTCCACCTGTACCAGTGATGCACGCGCCGCCA-3’
MBP-SKIPS236DS244D-up	5’-CGGCCACCTGTACCAGTGATGCACCGG-3’
MBP-SKIPS236DS244D-dn	5’-CGGCAGGGGCTCCACCTGTACCAGTGATGCACGCGCCGCCA-3’
GST-BAG8-up	5’-TTCTGTTCCAGGGGCCCCTGATGCCCCGTCACGACTAC-3’
GST-BAG8-dn	5’-AGTCGACCCGGGAATTCCGGTCATCTCCTTTCACCAGCAA-3’
2300-BAG8-up	5’-TTTGGAGAGGACAGGGTACCATGCCCCGTCACGACTACCA-3’
2300-BAG8-dn	5’-GTACTAGTGTCGACTCTAGATCTCCTTTCACCAGCAACCG-3’
bag8-1-ems-up	5’-TCTTCTACAATTTGAGGGG-3’
bag8-1-ems-dn	5’-GACCGCCCCACCCAAACCAT-3’
bag8-2-ems-up	5’-GGCCAAAGAACACGATGTC-3’
bag8-2-ems-dn	5’-TCTCCGAGGTGGCCATGGG-3’
